# Supplementary material for: High-resolution time-series transcriptomic and metabolomic profiling reveals the regulatory mechanism underlying salt tolerance in maize
Source: Genome Biol. 2025 Sep 10;26:275. doi: 10.1186/s13059-025-03766-5 (PMC12421767; doi:10.1186/s13059-025-03766-5)
Supplement: Supplementary file 2 — Additional file 2: Table S1. Phenotype divergence between HLZY and JI853 under salt. Table S2. Time-series expression profiles. Table S3. SSET genes identified by likelihood ratio test in HLZY and JI853. Table S4. DEAT genes identified by Wald-test in HLZY and JI853. Table S5. GO enrichment of DEAT genes at each time point in HLZY and JI853. Table S6. Ratio cluster of 5331 SSET genes. Table S7. Well-known stress responsive genes in Cluster 4. Table S8. Normalized intensities of 310 metabolites. Table S9. Gene-metabolite network constructed by LASSO-based decision algorithm. Table S10. RNA sequencing of gln2 mutants and WT plants under CK and salt conditions. Table S11. Metabolic change in gln2 mutant and WT plants under CK and salt conditions. Table S12. Primers in this study. [file 13059_2025_3766_MOESM2_ESM.xlsx]

## Sheet: Table S1
Table S1. Phenotype divergence between HLZY and JI853 under salt
																							n
Plant Height (cm)
Ecotype	Time	Treatment	AVE	SD	P
HLZY	00d	CK	32.8667	2.11412	0.0721071	32	33.4	34	35.1	34.4	35.1	30.7	36.4	33.6	29.5	34.1	36	35.1	31.5	29	31.8	31.8	28.6	33	34.2	33	36.4	31.3	31.5	35.3	32.1	31.1	35.5	34.3	33.9	35.6	31.8	32.5	35.1	29.3	30.7	32.5	31.2	32.2	31.4	35.5	33	34.6	31.5
HLZY	00d	Salt	32.083	2.08413		33.2	35.6	33.6	33.2	30.1	30.7	32.1	32.8	28.9	35	30.5	30	31.6	32	33.9	31.8	33.1	30	30.3	35.8	33.1	33.6	29.7	30.6	27.6	34.1	32.2	33.1	33.9	30	30.6	30.5	35.4	30.6	33.7	37.3	32.5	27.6	32.7	32.5	32.2	32.1	31.3	30.3
JI853	00d	CK	32.7213	5.49474	0.977349	34.6	30.7	37.6	38.6	34.5	28.2	36.2	38	34.9	36.2	29	37.3	37.3	38.4	30.1	36.1	38.7	33.6	36.7	28.4	30.6	30.3	21	34.6	33.3	31.7	28.5	40.6	18.7	30.3	21	37.4	36	34.6	36.5	32.3	27.7	38.1	19.8	36	24.5	35.8	35.6	36.8
JI853	00d	Salt	32.6905	4.60354		36.7	35.6	36	30.9	37.6	35	24	34.2	31.6	33.2	33.8	32.7	32.6	30.1	32.2	34.3	31.6	31.5	25	24.9	35.3	36.1	34.2	37.1	36.7	19.5	36.5	36.8	33	17.1	34	37.7	37.1	32.2	37.4	34.5	32	33.6	30.5	31.1	34.4	32.7
HLZY	03d	CK	38.3265	4.13289	0.0179192	33	31.6	33.4	35.5	41.6	39.5	42.5	30.1	43.4	38.7	42.6	36.8	38.4	38	43.8	36.5	38.7	48.7	43.5	41.7	34.3	39.1	32.8	34.4	41.8	38.5	42.3	34.1	40.4	35.5	37.8	40.3	35.2	38.6
HLZY	03d	Salt	36.0929	3.88747		41	35.1	34.3	30.7	36	36.5	39.2	38.7	41	33.1	35.7	37.7	28.1	41	34.4	38.3	32	35.5	39	36.8	44.4	34.1	31.2	27.1	34.3	36.7	37.6	41.5	32.7	39.6	39.7	31.4	34.5	35.1	42.7	30.3	36.6	35.5	37.6	38.1	39.3	31.8
JI853	03d	CK	41.5432	5.4668	0.0835336	49.3	43.2	48.8	39.4	47	41.2	38	38.8	37.5	46.3	43.1	52.8	34.7	36.4	37.5	43.6	46.1	34.5	47.6	35.3	43.1	34.5	42.7	35.2	41	47.3	45	29.1	44.4	42.6	49.7	43.6	41.6	31.2	44.5	38.7	41.8
JI853	03d	Salt	39.2543	5.59508		29.3	27.5	38.6	47.6	27.8	45.9	40.6	36.7	37.5	40.4	44.3	36.1	44.5	40.7	44.6	47.3	39.8	45	34.6	39.1	38.5	39.2	35.1	37.5	40.5	29.5	37.6	48.3	47	46.4	35.2	37.1	37.4	41.2	35.5
HLZY	05d	CK	41.805	3.27414	0.00178372	38.7	37.3	41.4	44.8	45.3	41.4	35.5	41.3	41.3	44.5	37.6	40.6	40.8	39.1	41.8	43	42.6	44.7	45.1	44.8	41.4	40.5	44.3	42.2	42.5	39.5	33.6	43.1	44.7	42.5	45.3	44.6	50.7	45.1	42	34.5	39.8	41.5	40.5	42.3
HLZY	05d	Salt	39.2538	3.72225		32.2	40.5	39.7	41.7	41.1	37.8	35.4	38.7	40.1	37.1	40.8	31	43.3	37.7	39.3	37.8	40	43.7	45.3	38.3	35.6	34.8	43.4	38.5	36.6	33	43.4	41.8	43.6	36.4	42.8	40.7	45.3	35.2	40.2	41	42.5	42.6	32
JI853	05d	CK	46.3147	5.28446	0.168517	51.9	46.6	40.1	46	51.8	40.2	45.2	47.8	42.6	48.4	37.4	55.4	43.3	45.5	49.4	50.2	43.8	47.5	51.5	51.8	41.2	49.6	49.6	48.5	51.7	33.7	49.2	47.5	41.1	50.5	47.5	32.3	49.2	46.7
JI853	05d	Salt	44.5906	4.73555		35.7	31.1	51.2	50.7	50.4	49.3	50.3	48.5	49.3	44.7	44.6	50.2	42.2	48.6	44.6	47.8	43.8	40.7	41.6	39.8	45.3	45.2	46	41.2	37.3	44.7	45.5	43	42.2	42.2	40.5	48.7
HLZY	09d	CK	44.2243	3.65243	0.0977325	45.7	43.2	44	46.1	43	39.7	44.4	46.7	50	52.6	44.8	44.5	46.7	40.5	47.6	46.6	46.5	44.2	43.4	42.6	34.8	45.3	47.4	44.6	47.2	43.1	49.3	42.5	37.4	44.5	46.4	42.6	34.2	43	43.9	43.5	43.8
HLZY	09d	Salt	42.6636	4.12514		43	39.6	44.3	42.3	43.2	44.8	44.2	42.3	38.6	40.7	42.3	39.1	43	46.6	52.1	47.3	40.7	39.1	40.3	45.3	37.7	42	35.7	47.3	40	43.2	46.5	38.5	51.1	45.4	44.9	44.8	32
JI853	09d	CK	50.5194	5.59645	0.00330275	58.2	45.3	48.5	56	46.5	49.2	47.8	45.3	63	48.5	48.7	53.6	52.2	48.1	49.3	52.9	44.5	51.8	50.6	58.7	46.7	57.2	50.5	53.6	58.2	39.3	52.7	52.3	36	51.2	49.7
JI853	09d	Salt	46.5846	3.66734		46.7	46.8	40.8	41.3	44	52.3	46.4	52.1	49.8	43.1	50.1	45.6	51.1	44.5	44.3	43.6	40.2	47.6	45.5	51.4	45	46	49.3	50.7	50.8	42.2
HLZY	12d	CK	45.0559	4.03899	0.376893	46	50.1	45.3	49	51	54.2	43.9	47.1	51	45.2	47.5	45.1	40.8	46.8	47.2	44.8	45.4	45.5	37.3	44.7	43.2	35	40.4	44.1	46.3	45.9	44.5	43.9	47	42.8	35	44.7	44.5	46.7
HLZY	12d	Salt	44.0273	5.35171		49.1	44.2	36.7	45.4	41	39.3	44.4	47.5	42.5	48	34.5	50.8	43	45.5	41.6	51.9	54.4	48.5	44	39.8	41.1	46	45	40.1	37	48.7	45.1	37.7	53.9	40.8	48.1	45.6	31.7
JI853	12d	CK	52.9038	6.5185	0.00061369	61.1	60.5	52.7	59.8	51.2	57.5	65.5	52.3	52.2	45.7	50.6	60.3	47.8	52.3	47.9	52	51.5	56.6	52.7	44.5	40	57.8	57	37.3	53.7	55
JI853	12d	Salt	47.1609	3.93397		44	44.6	45	46.8	46.7	55.6	46.9	47.3	41.6	45.7	52.8	51.3	46	45.7	53.4	50.7	50.2	43	40.3	45.7	47.7	51	42.7
HLZY	15d	CK	45.7045	5.09514	0.521177	51.6	48.5	44	46.3	51	45.5	45	44.3	46	45.6	44	35.5	45.6	46.8	37	41	46.2	48.1	51.5	55.6	50.7	35.7
HLZY	15d	Salt	44.7222	5.44457		49.1	49.5	42.5	44	51.2	36.5	47.7	54	43	42.7	47.8	44.6	46.4	40.5	42.5	39.3	46.7	40.2	38.2	49.8	46.9	39.8	55.1	43.2	49.9	45.4	31
JI853	15d	CK	53.3042	6.47272	0.000337417	53	58.7	59.6	61.9	55	55	57.6	53.6	53.5	48.4	47.3	51.5	62.1	45.8	45.3	54.6	58.4	40.3	53.1	53.1	60.2	58.4	37.2	55.7
JI853	15d	Salt	47.2087	3.93307		49.5	49.2	47.8	57.4	47.4	52.1	45.7	45.5	45.4	53.7	43	50.3	45.1	44.9	44.7	46.8	47.2	42.1	40.7	47.7	46.4	42.2	51
HLZY	18d	CK	45.5227	4.48924	0.93999	46.8	51.7	46.3	44.9	44.6	47.2	49.1	47.3	41	51.4	48.2	44.3	37.2	45.3	47.2	47.5	46.4	35.5	36.4	45.3	51.7	46.2
HLZY	18d	Salt	45.6333	5.33476		47.6	50.8	40.8	49.4	44.7	54.7	50.6	44.8	50.8	51.2	44.9	36.9	44.9	42.7	44.9	40.7	48	40.4	45.8	43.9	48.5	51.9	45.7	30.6
JI853	18d	CK	54.0095	6.22197	1.60885e-05	54.9	58.8	46.5	62.4	43.7	53	55.2	63.7	51.2	54	55.3	58.5	54.2	54.3	50	54.2	49.8	58.9	61.3	37.5	56.8
JI853	18d	Salt	46.135	3.61958		47.7	48.4	49.3	46.9	41.5	45.6	40.5	54.1	49.5	43.6	45.8	52.3	45	45.4	44.4	44.2	40.5	47.4	48	42.6
Fresh Weight (g/seedling)
Ecotype	Time	Treatment	AVE	SD	P	R1	R2	R3	R4	R5	R6
HLZY	00d	CK	1.75333	0.299824	0.659968	2.11333	2.01	1.37667	1.44	1.865	1.715
HLZY	00d	Salt	1.68028	0.256724		1.99667	1.51333	1.915	1.63	1.30333	1.72333
JI853	00d	CK	1.80444	0.531505	0.48589	1.98	1.65	2.53333	1.18333	1.275	2.205
JI853	00d	Salt	1.6275	0.276184		1.49	1.29	1.7	2.075	1.75	1.46
HLZY	03d	CK	2.54417	0.394885	0.331995	3.18	2.39	2.1	2.765	2.225	2.605
HLZY	03d	Salt	2.29167	0.46055		1.97	2.82	2.3	2.86	1.745	2.055
JI853	03d	CK	3.21833	0.678754	0.70072	3.19	4.17	2.83	2.405	2.835	3.88
JI853	03d	Salt	3.01917	1.02967		2.64	4.96	3.02	3.06	1.99	2.445
HLZY	05d	CK	2.68667	0.368397	0.771548	3.07	2.96	2.58	2.715	2.77	2.025
HLZY	05d	Salt	2.62	0.404821		2.47	2.04	3.02	2.33	3.04	2.82
JI853	05d	CK	4.01667	1.05076	0.536172	5.37	4.69	2.31	3.49	4.23	4.01
JI853	05d	Salt	4.43083	1.18479		4.07	6.45	5.13	4.01	3.83	3.095
HLZY	09d	CK	3.43733	0.748912	0.672899	3.55	4.63	3.35	3	2.65667
HLZY	09d	Salt	3.66867	0.912809		3.48	5.25	3.52	3.06667	3.02667
JI853	09d	CK	6.28867	1.20877	0.0259195	4.2	6.88	7.2	6.83667	6.32667
JI853	09d	Salt	4.12267	1.30023		6.2	2.91	4.49	3.30333	3.71
HLZY	12d	CK	3.89333	0.532171	0.0183814	3.87	3.61	4.82	3.60667	3.56
HLZY	12d	Salt	3.13467	0.21711		3	2.99	3.03	3.14667	3.50667
JI853	12d	CK	6.32133	2.60583	0.0660528	6.17	10.15	7.4	4	3.88667
JI853	12d	Salt	3.57867	1.23266		4.05	3.14	5.48	2.31333	2.91
HLZY	15d	CK	4.202	1.32407	0.3546	3.72	6.31	2.76	4.45667	3.76333
HLZY	15d	Salt	3.60733	0.279815		3.83	3.84	3.17	3.69333	3.50333
JI853	15d	CK	6.98133	1.1711	0.00818166	7.65	7.7	4.93	7.53	7.09667
JI853	15d	Salt	4.516	1.05902		4.05	4.9	6.18	3.5	3.95
HLZY	18d	CK	4.2	0.40312	0.223162	4.8	3.92	3.94	4.43667	3.90333
HLZY	18d	Salt	3.72133	0.703126		3.41	3.35	4.95	3.65333	3.24333
JI853	18d	CK	6.81133	1.28759	0.0120757	4.93	7.57	6.74	6.46	8.35667
JI853	18d	Salt	3.872	1.5765		6.4	3.35	2.08	3.61667	3.91333
Dry Mass (g/seedling)
Ecotype	Time	Treatment	AVE	SD	P	R1	R2	R3
HLZY	00d	CK	0.135	0.0248886	0.778766	0.153333	0.145	0.106667
HLZY	00d	Salt	0.13	0.0145297		0.136667	0.113333	0.14
JI853	00d	CK	0.135833	0.0294628	0.140891	NA	0.115	0.156667
JI853	00d	Salt	0.095	0.0180278		0.09	0.08	0.115
HLZY	03d	CK	0.216667	0.0305505	0.363032	0.25	0.21	0.19
HLZY	03d	Salt	0.186667	0.0404145		0.15	0.18	0.23
JI853	03d	CK	0.25	0.0754983	0.912912	0.24	0.33	0.18
JI853	03d	Salt	0.256667	0.064291		0.21	0.33	0.23
HLZY	05d	CK	0.416667	0.133167	0.105624	0.27	0.53	0.45
HLZY	05d	Salt	0.243333	0.0550757		0.24	0.19	0.3
JI853	05d	CK	0.363333	0.180093	0.529294	0.54	0.37	0.18
JI853	05d	Salt	0.443333	0.090185		0.35	0.53	0.45
HLZY	09d	CK	0.443333	0.0757188	0.461462	0.39	0.53	0.41
HLZY	09d	Salt	0.396667	0.064291		0.35	0.47	0.37
JI853	09d	CK	0.566667	0.118462	0.501413	0.43	0.63	0.64
JI853	09d	Salt	0.466667	0.202567		0.63	0.24	0.53
HLZY	12d	CK	0.496667	0.107858	0.124854	0.45	0.42	0.62
HLZY	12d	Salt	0.373333	0.023094		0.36	0.36	0.4
JI853	12d	CK	0.93	0.232594	0.0847439	0.72	1.18	0.89
JI853	12d	Salt	0.55	0.17088		0.57	0.37	0.71
HLZY	15d	CK	0.596667	0.251462	0.431117	0.51	0.88	0.4
HLZY	15d	Salt	0.466667	0.0550757		0.47	0.52	0.41
JI853	15d	CK	0.81	0.19975	0.488423	0.91	0.94	0.58
JI853	15d	Salt	0.696667	0.162583		0.57	0.64	0.88
HLZY	18d	CK	0.623333	0.083865	0.530768	0.72	0.57	0.58
HLZY	18d	Salt	0.573333	0.0945163		0.54	0.5	0.68
JI853	18d	CK	0.97	0.07	0.00499063	1	1.02	0.89
JI853	18d	Salt	0.506667	0.125033		0.63	0.51	0.38
Na+ Content (mg/g DM)
Ecotype	Time	Treatment	AVE	SD	P	R1	R2	R3
HLZY	00d	CK	1.62784	0.48266	0.595992	1.30914	2.18315	1.39124
HLZY	00d	Salt	1.3359	0.734838		2.18315	0.872136	0.952417
JI853	00d	CK	1.56778	0.870261	0.526818	2.18315	0.952417	NA
JI853	00d	Salt	1.2176	0.233294		1.30914	1.39124	0.952417
HLZY	03d	CK	1.07133	0.205955	0.611675	1.30914	0.952417	0.952417
HLZY	03d	Salt	1.24497	0.506708		1.83006	0.952417	0.952417
JI853	03d	CK	1.09869	0.253354	0.183987	0.952417	0.952417	1.39124
JI853	03d	Salt	1.74615	0.618019		2.18315	1.30914	NA
HLZY	05d	CK	1.19023	0.205955	0.0120549	1.30914	1.30914	0.952417
HLZY	05d	Salt	2.06606	0.28035		1.74615	2.18315	2.26888
JI853	05d	CK	1.36387	0.0473993	0.998036	1.30914	1.39124	1.39124
JI853	05d	Salt	1.36327	0.397603		1.74615	1.39124	0.952417
HLZY	09d	CK	0.912277	0.0567676	0.158409	0.872136	0.952417	NA
HLZY	09d	Salt	2.38476	1.05624		3.49417	2.26888	1.39124
JI853	09d	CK	1.2176	0.233294	0.058986	1.30914	1.39124	0.952417
JI853	09d	Salt	3.55253	1.52767		5.24219	2.26888	3.14653
HLZY	12d	CK	1.80148	0.396729	0.0737493	2.18315	1.39124	1.83006
HLZY	12d	Salt	3.52517	1.17488		2.18315	4.36818	4.02417
JI853	12d	CK	1.19084	0.279041	4.53901e-05	1.30914	0.872136	1.39124
JI853	12d	Salt	5.56695	0.285682		5.24219	5.6792	5.77946
HLZY	15d	CK	1.09869	0.253354	0.00771931	1.39124	0.952417	0.952417
HLZY	15d	Salt	9.06481	2.77159		12.2343	7.86422	7.09593
JI853	15d	CK	1.36327	0.397603	0.0001137	1.74615	1.39124	0.952417
JI853	15d	Salt	15.3862	1.56452		15.7303	13.6783	16.75
HLZY	18d	CK	1.19023	0.483106	0.00230091	0.872136	1.74615	0.952417
HLZY	18d	Salt	12.4613	2.78356		15.2933	12.3618	9.72886
JI853	18d	CK	1.30914	0	0.000748372	1.30914	1.30914	1.30914
JI853	18d	Salt	20.1495	3.51444		19.2264	24.0334	17.1888
[truncated: 4 more columns]

## Sheet: Table S2
Table S2. Time-series expression profiles
* JC:JI853-CK, JS:JI853-Salt, HC:HLZY-CK, HS:HLZY-Salt
**0-14 means different time points, 0h, 0.5h, 1h, 2h, 4h, 8h, 12h, 24h, 3d, 5d, 9d, 12d, 15d, 18d
***Gene expression level is log2 transformed TPM value after remove batch effect using svg package in R
Gene	JS14_R1	JS13_R1	JS12_R1	JS11_R1	JS10_R1	JS09_R1	JS08_R1	JS07_R1	JS06_R1	JS05_R1	JS04_R1	JS03_R1	JS02_R1	JS01_R1	JC14_R1	JC13_R1	JC12_R1	JC11_R1	JC10_R1	JC09_R1	JC08_R1	JC07_R1	JC06_R1	JC05_R1	JC04_R1	JC03_R1	JC02_R1	JC01_R1	HS14_R1	HS13_R1	HS12_R1	HS11_R1	HS10_R1	HS09_R1	HS08_R1	HS07_R1	HS06_R1	HS05_R1	HS04_R1	HS03_R1	HS02_R1	HS01_R1	HC14_R1	HC13_R1	HC12_R1	HC11_R1	HC10_R1	HC09_R1	HC08_R1
AC148152.3_FG005	9.86153	9.76252	9.90496	9.04766	8.29024	5.08987	4.21945	5.39173	5.4269	6.40921	5.56604	6.22286	4.95274	6.42025	8.84369	8.08763	8.88424	7.90834	7.46498	5.91281	4.39353	4.69788	5.69362	5.17696	6.22982	6.05073	5.40855	4.98658	8.68032	9.87279	9.18987	8.61133	7.61164	6.56606	4.7426	6.29615	6.2018	6.8102	6.66685	6.03226	6.76273	6.71613	8.75323	8.68077	8.65247	8.59403	7.13085	6.21834	5.67058
AC148152.3_FG006	3.14327	3.34482	2.10929	1.86597	1.19835	0.593622	0.717672	1.37823	0.822427	1.00384	0.985714	0.147775	-0.144206	0.509177	2.2686	1.97083	1.8865	0.948812	1.14169	0.209161	0.050882	0.749848	-0.577504	-0.763171	0.116146	0.268208	0.684813	-0.791608	-3.40517	-3.40517	-2.49423	-2.41043	-3.40517	-2.04838	-3.40517	-1.07417	-3.40517	-1.70255	-1.60253	-2.04838	-1.41999	-3.40517	-0.38942	-1.60253	-3.40517	-2.58281	-1.109	-3.40517	-2.18323
AC148152.3_FG008	5.40325	5.42434	5.36052	5.74021	5.74489	5.57707	5.01506	4.51568	5.07383	5.54708	5.49986	5.57093	5.0717	4.83695	5.29064	5.43747	5.20036	5.03823	4.36031	4.67672	5.4752	4.43322	5.23091	5.80204	5.79382	5.75665	5.43445	5.2851	4.65353	4.54103	5.27583	5.73662	5.07043	5.3371	5.01109	3.00621	3.36753	3.39038	4.70281	5.0602	5.17396	5.00623	4.90132	4.94571	5.37803	5.29909	5.30056	5.29432	4.64068
AC148167.6_FG001	5.91602	5.78818	5.65906	5.75933	5.58989	5.53965	5.58797	4.97757	4.94147	5.06688	5.33739	5.40885	5.38572	5.4212	5.76568	5.96669	5.73514	5.56694	5.05354	4.73531	5.7229	5.14558	5.20865	5.21042	5.68632	5.6894	5.82775	5.92415	6.18304	6.16657	6.254	6.36124	6.11739	6.18745	6.26222	5.59126	5.28507	5.63237	6.0859	6.3529	6.31836	6.31095	6.51283	6.54633	6.47447	6.2617	6.3991	6.36532	6.07069
AC149475.2_FG002	7.72623	7.12524	7.23809	7.39601	7.40752	7.07658	7.46199	7.59777	7.33103	6.70923	6.92719	7.14577	7.10856	7.22018	7.65142	7.14076	7.52293	7.59697	7.60474	7.13761	7.52728	7.68258	7.40752	6.25899	7.17701	7.12296	7.33069	7.20178	7.71555	7.88643	7.85724	7.63708	7.67686	8.00967	7.94832	7.74775	7.92319	7.84083	7.87997	7.90194	8.21843	7.63786	7.85134	7.80065	7.64225	7.45032	7.8546	7.9263	7.6629
AC149475.2_FG003	6.43793	6.62258	6.04876	6.30022	6.41927	6.03123	6.21792	6.76773	6.56301	6.13174	6.11508	6.07483	5.98113	6.01541	6.4669	6.33833	6.50933	6.09168	6.69636	6.21624	6.45766	6.8534	6.62291	5.92846	6.28275	6.18377	5.97384	5.94835	6.0406	6.0578	6.16935	5.98476	6.21371	6.02841	5.86992	6.4017	6.34573	5.99271	6.02581	6.1115	6.15306	6.05711	6.49003	6.31652	6.34748	6.21708	6.25815	6.13726	6.29642
AC149475.2_FG005	3.15418	3.0493	2.75633	3.04769	2.85634	3.04609	3.20512	3.26652	3.38396	2.80342	3.0541	2.91968	2.66116	3.09813	3.01518	3.10122	2.98354	2.87658	1.23545	1.33728	3.60354	3.32522	3.45926	3.48731	3.27196	3.46162	3.22496	3.28548	3.35236	2.87109	3.11045	3.16599	3.26788	3.39764	3.27603	3.3777	3.40134	3.63602	3.64735	3.88805	3.83293	3.62458	3.02828	3.30019	3.40011	3.11504	3.36889	3.39144	3.32392
AC149475.2_FG007	3.58139	1.43842	3.90084	2.81674	1.24253	1.12713	0.860552	1.25571	0.116971	0.95308	0.307734	2.32909	-0.128958	0.26676	-0.9285	1.34583	0.990504	2.18801	2.25138	2.64639	-0.434508	1.59579	0.511062	0.435821	0.160828	0.0834907	1.26227	0.860552	2.30078	2.30078	1.88501	1.28184	2.14035	2.32507	2.361	3.08263	3.27578	4.53289	2.317	1.31407	1.90462	2.45022	2.68769	1.67312	0.697046	1.57318	2.03718	1.35212	1.96242
AC149810.2_FG004	5.03371	5.04676	4.92016	5.49665	5.72678	5.614	5.94323	6.30922	5.44216	5.61898	5.59313	5.67284	5.84908	5.27266	5.91468	6.03498	6.08652	6.27846	6.6161	6.81393	5.23878	5.7738	5.20025	5.63461	5.41769	5.43361	5.22182	5.08848	3.48476	4.56091	4.4465	4.70828	5.08372	4.97198	5.52404	5.76436	5.76996	5.68723	4.62858	4.37482	4.54557	4.39424	4.46972	3.75822	3.97932	4.69894	4.79885	4.89304	5.17338
AC149810.2_FG008	1.05285	1.87117	1.31905	0.386872	0.99251	0.839696	0.452076	3.09313	3.49789	3.58647	1.04543	1.20149	0.494158	0.0701529	2.24512	2.7838	2.13348	1.77835	1.65962	-0.0124457	0.0155487	2.63725	3.40784	2.76552	1.42288	1.0154	0.223903	0.307397	1.07492	2.02201	1.42288	1.0154	0.969301	-0.76907	-0.0266228	2.75234	3.65377	2.95391	1.71014	0.81422	0.671288	-1.08815	2.60284	2.6626	2.21608	2.24872	0.856463	-0.48289	-0.11434
AC149818.2_FG001	1.85196	2.01184	1.66135	1.88116	2.55099	1.81732	2.21701	2.43879	2.10861	1.43754	1.20485	1.87148	0.817788	1.22535	2.42065	2.3311	2.43879	1.50923	2.38756	1.24564	2.3311	1.94294	2.43518	1.66135	1.50923	2.27687	1.94761	1.98915	2.57805	2.73591	3.12629	2.35011	1.98915	1.67215	2.24118	1.90038	1.20485	1.2389	1.6989	1.99825	1.95227	1.43754	2.20481	2.41335	3.21743	2.21701	1.62306	2.20481	1.92414
AC149818.2_FG004	6.6302	5.57734	6.05174	5.84242	6.42821	4.39443	4.81928	6.08326	6.45736	4.18106	5.54402	5.42743	5.83559	5.86849	7.03461	5.22531	6.3174	6.05768	7.15924	5.57574	4.54474	6.58568	5.32465	3.61672	5.25085	4.93866	5.89465	4.63325	4.32268	5.56655	5.71846	5.19022	6.75147	6.35634	6.1131	5.87346	7.0092	6.60962	7.23951	6.56177	6.91338	7.03662	7.11173	5.55732	7.60114	6.09205	6.79342	6.98558	6.8313
AC149818.2_FG006	4.7973	5.43419	4.84568	4.80044	5.10009	4.26303	3.99212	4.79982	4.79982	4.43834	4.40302	4.32546	4.04353	3.99309	5.18221	5.01086	4.99283	4.6973	4.77963	4.00367	4.6195	4.81108	5.06556	4.34316	4.77963	4.9207	4.46103	4.37175	5.05135	4.87122	5.16628	5.13872	4.25801	4.28049	3.86331	4.80733	4.65101	4.64693	4.44745	4.59657	4.3804	4.21994	5.32741	5.11447	4.80608	4.89165	4.76754	4.59517	3.67081
AC149818.2_FG007	1.21662	2.13396	0.696249	1.36255	1.71734	0.383519	0.804013	2.26444	0.90598	0.472916	1.39351	0.303389	0.886021	0.581989	1.33108	0.865849	1.2334	0.4604	0.0560322	1.4164	0.616996	1.50529	0.886021	1.45395	0.357184	-0.089275	0.16182	0.772322	1.91388	2.16488	1.9313	1.20817	1.58328	0.248023	1.19969	1.56934	1.75577	0.886021	1.04011	0.896027	0.707305	0.147064	0.435118	-0.228504	0.262017	0.983782	0.4604	0.343877	0.983782
AC149818.2_FG008	2.62858	2.5186	2.79143	2.78898	2.56466	2.27927	1.91322	1.89595	1.94299	2.09545	2.29955	2.13696	1.65732	2.33606	2.77911	2.2274	2.25528	2.02907	1.4923	1.16254	2.6094	2.03703	2.12949	2.17376	2.38133	2.32619	2.37495	2.53603	2.74154	2.57878	3.06975	3.02806	2.2414	2.85165	2.95455	2.32949	2.09545	2.02508	2.71599	3.08612	2.75416	2.70045	2.87044	2.91873	2.91192	2.48912	2.61765	2.46815	2.35238
AC149828.2_FG002	4.67472	4.94896	4.66932	4.68963	4.62003	4.61818	4.50225	5.61963	5.21412	5.08799	4.74692	4.71908	4.41334	4.69851	4.93447	4.73711	4.92247	4.7817	4.92247	4.80304	5.01731	5.58089	5.53271	4.48773	4.73131	4.84881	4.60144	4.68189	5.04199	4.70323	5.05761	4.94225	5.28679	5.43991	5.50928	5.43358	5.60885	5.43516	5.2578	5.26867	5.00834	5.21679	5.21009	4.96693	5.04884	5.08464	5.16662	4.90565	5.38499
AC149829.2_FG002	0.30016	2.30271	1.75993	1.2629	1.39333	-4.31676	1.88112	0.063539	1.38028	-4.31676	1.10032	-4.31676	-0.0605006	1.47899	0.26048	0.195805	1.7917	-4.31676	1.68364	0.710267	-4.31676	-4.31676	-4.31676	0.0832022	0.755658	-4.31676	0.783808	0.333314	0.478587	0.27193	1.3565	-0.0109726	1.14428	-4.31676	-4.31676	2.07562	-4.31676	-4.31676	-4.31676	-4.31676	-4.31676	-4.31676	-4.31676	-4.31676	2.08524	-0.544487	-0.126817	-4.31676	0.0961618
AC149829.2_FG003	4.37669	4.53791	4.06364	4.1457	4.19039	4.0092	3.49696	4.53679	4.69059	4.18897	4.26375	3.97914	4.01161	4.15446	4.12729	3.63225	3.91795	3.8151	2.96604	2.90206	4.48381	4.97079	4.94736	4.30632	4.75025	4.80662	4.51537	4.24473	4.47567	4.32779	4.45687	3.9775	4.27585	4.25019	4.22961	4.76515	4.73422	4.81126	4.38355	4.38541	4.2365	4.59437	4.12506	4.29117	4.21642	3.76746	4.27719	4.31025	4.26173
AC149829.2_FG004	0.993158	-5.0416	0.927047	-0.551758	2.33469	1.70674	1.05638	1.47881	2.10499	2.98346	1.55028	0.1844	2.46844	1.61693	-5.0416	0.874798	-0.591202	0.196047	2.17653	2.28721	-0.352175	0.275053	1.48516	1.48991	0.865092	0.479562	1.88687	1.01965	-0.386474	-5.0416	-5.0416	-5.0416	-0.680545	0.431082	-0.673473	-0.694793	0.922375	-5.0416	0.24172	0.54785	-5.0416	-5.0416	-0.790995	-5.0416	0.260333	-0.457612	-0.987391	0.335992	-5.0416
AC149829.2_FG006	6.34245	5.76637	5.70548	5.85858	5.99949	5.71116	5.88105	6.20516	5.86177	5.83602	5.66149	5.92224	6.12968	5.91632	5.86324	5.9415	5.82022	6.133	5.48533	5.55483	6.08107	6.33246	6.19525	5.93119	6.03179	6.23801	6.17946	6.20575	6.30432	5.87838	6.04037	5.67923	5.97362	5.94663	5.99971	6.46022	5.94732	5.65086	6.02472	6.01294	6.0245	6.08342	5.60097	5.77002	5.97682	5.96743	6.0656	5.99543	6.11218
AC150739.3_FG001	2.31931	2.77985	1.89652	2.45549	2.41854	2.07961	2.06443	2.3808	2.53004	2.68096	2.50949	2.07961	2.28606	2.25899	2.20357	1.97849	2.16802	1.83676	1.29058	1.12241	2.28606	2.69696	2.89489	2.72329	2.1716	2.2453	2.52126	2.74923	1.84542	2.17876	1.58995	1.58494	1.84109	1.64412	1.79278	1.75224	2.20005	2.35194	2.02589	1.86689	1.65379	1.54434	1.61971	1.75679	1.60984	1.16121	1.62462	1.77488	1.95024
AC152495.1_FG002	2.5068	2.50414	2.64168	3.26707	3.28498	2.4988	2.00365	2.34456	2.39673	2.94661	2.7248	3.17951	2.37665	2.58709	3.1847	3.23229	3.62309	3.05898	1.79236	0.990075	2.60716	2.70852	2.92843	2.91824	3.35929	3.52338	3.23564	3.6732	0.947625	0.0415852	0.549842	0.947625	-0.557378	0.289152	0.128516	0.586369	-0.133853	0.732774	1.12382	1.23517	2.11664	0.716242	0.233649	0.990075	1.23517	0.454627	0.222309	0.128516	0.310815
AC152495.1_FG003	3.31987	3.1127	3.1094	3.29471	3.32134	2.71606	2.55372	2.44624	2.78303	2.94467	2.85712	2.89864	2.54691	2.68266	3.25246	3.43785	3.79967	2.48437	1.57322	1.05397	3.01765	2.62482	3.70058	3.61436	3.85592	3.86133	3.39611	3.18237	3.48533	3.0827	3.40594	3.54456	2.44383	3.11601	2.64646	2.76903	2.92088	2.46541	2.83985	3.35047	3.69939	2.94103	3.26008	3.52111	4.35727	2.96634	2.8437	2.8146	2.68476
AC152495.1_FG010	2.46603	2.4634	2.70233	3.13086	3.41801	2.80704	1.96231	2.39873	2.54308	3.2364	2.72252	3.1944	2.38491	2.85479	3.11024	3.21231	3.72021	2.4999	1.65103	0.797659	2.57285	2.90505	3.29578	3.4391	3.42084	3.81922	3.2695	3.73984	0.397817	-1.15036	0.0958324	0.447754	-0.654611	0.191672	-0.465119	0.0455678	-0.50119	0.377378	0.496115	1.01598	1.74239	0.270881	0.437896	0.447754	0.758046	-0.483049	0.0327399	-0.847823	-0.99164
AC155352.2_FG010	4.80115	4.47696	4.33492	2.74728	1.81504	-0.135447	1.40057	2.81265	-0.670023	-2.26045	0.657355	0.967702	0.248691	3.13403	4.45353	1.80396	3.33802	3.13529	3.2603	1.32097	-0.381588	2.18542	0.513987	0.0792316	1.26446	0.477681	-0.402102	0.471553	5.83472	6.14629	5.72596	4.67785	2.63406	3.48857	1.58133	1.23742	2.42465	1.52321	4.24942	3.04469	3.57225	4.11981	6.0946	5.69213	4.65299	5.55765	3.95012	2.55233	2.01286
AC155376.2_FG004	4.09752	4.3211	3.95416	4.6402	4.52716	3.74633	3.40304	3.75461	3.60045	3.16455	3.56732	3.67083	3.73081	3.98174	4.59415	4.95044	5.05088	4.72026	4.49463	3.71271	3.39101	3.78961	3.48605	3.16455	3.56464	3.88015	3.85169	4.06917	3.39704	3.25504	3.95519	3.87581	3.99685	4.00882	3.2434	4.12349	3.78152	3.65323	3.71877	4.04707	4.56785	4.06248	3.42387	4.01872	4.06152	3.90061	4.2935	4.17232	3.78615
AC155376.2_FG005	4.9966	5.77282	5.30683	4.79894	3.4005	1.59425	1.10053	1.84104	1.17812	1.28164	2.31533	1.68257	1.58945	1.83697	3.23839	3.4034	2.96293	2.44347	1.7445	1.69605	1.77454	1.25192	1.53569	1.83697	2.55147	2.06372	2.00285	2.09841	5.46039	5.64814	5.50072	5.1501	3.56783	3.45883	2.54638	2.92766	3.31242	3.27822	3.77046	4.11344	4.108	2.93359	4.32039	4.76401	4.76637	3.96519	3.57431	3.38006	2.51806
AC155377.1_FG001	4.60458	5.13234	4.85718	5.12428	5.52529	5.23794	4.72647	4.03031	4.31386	4.56341	5.2935	4.93762	4.66347	5.22703	5.53638	5.71675	5.36921	5.20611	3.18639	2.58537	5.74508	4.29639	4.57978	4.97873	5.53945	5.71047	5.62262	5.61914	4.92843	4.66512	5.31608	5.3856	4.9024	5.46111	5.14476	4.64187	4.10399	4.62616	5.7634	5.91492	6.22911	5.80608	5.36302	5.82343	5.81504	5.39913	5.51877	5.44292	5.0632
AC155377.1_FG002	3.53131	3.81636	3.17067	3.45545	3.65078	3.78179	3.73844	4.15157	4.3628	3.82517	3.69043	3.40996	3.30487	3.67612	3.7396	3.71167	3.63	3.29594	3.10695	3.12021	3.652	4.07247	4.14428	4.21585	3.9182	3.71284	3.68805	3.66289	3.44316	3.33576	3.44042	3.31965	3.56994	3.47035	3.59647	3.98057	3.99855	4.02419	3.50771	3.57883	3.83722	3.55331	3.57502	3.56228	3.28997	3.18663	3.44042	3.42388	3.36325
AC155390.2_FG002	-0.588253	-0.442129	0.246316	0.727629	-0.289856	-0.503144	-0.00725173	0.775323	0.910502	0.067264	-0.167452	-0.402695	-0.84843	-1.06798	0.297644	0.359595	-0.184381	0.110379	-1.54291	-1.89384	-0.167452	0.756414	1.66386	0.0079287	-0.524005	0.638065	-0.345291	-0.566552	0.994725	1.12854	0.82165	0.688434	0.499253	0.335099	0.936233	1.6475	2.2148	1.94682	1.3604	1.8434	1.64201	1.07478	1.54572	1.74841	0.919125	0.627801	1.09804	1.16588	0.96156
AC155434.2_FG001	3.74267	3.85117	3.23106	3.2883	3.23106	2.04052	2.21359	0.42697	-0.996887	0.948202	0.74283	2.12462	1.37874	1.36259	4.01572	3.83539	3.77714	3.60253	3.97478	2.44229	1.43136	0.344492	-0.408444	-0.138015	1.41576	1.89161	0.806635	2.07472	2.54983	3.01812	2.81657	3.16005	2.83716	3.4671	2.65024	0.650465	0.650465	0.396564	1.22089	1.62525	2.58163	2.45023	3.24986	2.94755	3.45355	3.88432	3.08728	2.65024	3.01084
AC155434.2_FG003	2.24638	2.2486	1.45492	1.36656	1.2811	1.27226	0.910179	1.31161	1.60611	1.38304	1.39528	1.34988	1.2811	1.07252	1.85825	1.61655	1.43927	1.09281	1.1854	0.869441	1.17118	1.9183	1.32874	1.52701	1.33724	1.67434	1.65759	1.75522	3.05733	2.73092	2.475	2.76811	1.79551	2.57497	2.31347	2.02605	2.79086	2.35101	2.55376	2.75118	3.01179	2.23302	3.13128	2.90358	2.7818	2.21953	1.96511	2.04152	1.48953
AC155434.2_FG004	4.15958	4.24102	3.98641	4.14701	3.73097	3.87328	3.36513	4.13132	4.40797	3.74798	3.88951	3.43933	3.09739	3.84209	3.7891	3.57215	3.82716	3.16901	1.63654	1.44764	4.22076	4.30934	4.52501	4.08858	4.03643	4.06749	3.95001	3.86783	4.31395	3.92753	4.02023	4.09631	3.47376	3.58003	3.2811	3.98891	3.69218	3.96537	3.80445	4.01288	3.98808	3.84394	3.52968	4.07299	4.07455	3.28807	3.79392	3.76182	3.37038
AC155434.2_FG005	1.95651	1.99225	1.48105	2.25014	2.03875	2.004	1.76075	3.2173	2.65431	2.75662	1.94442	2.44664	2.44065	2.46448	2.70881	2.67268	2.88316	2.20581	2.60885	1.84871	2.53398	2.63574	2.09139	1.68214	2.44963	2.48213	1.13142	2.06151	2.60885	3.24711	3.41222	2.98999	2.81751	3.53157	2.85066	3.68459	4.12468	2.97918	3.03255	4.02827	3.32645	3.30518	4.02249	3.70153	3.47619	4.07044	3.40384	2.85066	3.24342
AC155434.2_FG006	-3.80483	2.86946	3.41966	3.37572	1.55515	2.46741	3.62594	-0.250537	1.46315	-0.792227	-3.80483	2.77678	0.427458	1.24359	1.33846	3.16328	2.53844	2.01832	-3.80483	0.397805	-3.80483	-3.80483	-3.80483	-3.80483	-3.80483	-0.427766	-3.80483	-3.80483	3.65138	3.8871	3.05382	4.31684	4.01843	1.45314	4.40396	-0.377369	2.79157	-0.836143	3.98398	1.92514	3.42245	5.18007	3.9917	3.86216	3.78371	4.63212	3.78371	3.49464	4.39657
AC155496.2_FG009	4.97943	5.24844	4.66642	4.87308	5.21792	5.04998	4.44024	5.26818	5.69504	5.07619	5.18995	4.94372	4.77545	5.07234	5.1971	5.20022	5.07186	4.74607	4.01915	3.66984	5.61968	5.81116	5.92837	5.45196	5.40729	5.58411	5.40533	5.3036	4.94162	4.52565	4.90665	4.64128	4.43447	4.71009	4.67823	5.45347	5.4069	5.28261	5.08914	5.31274	5.32307	5.07908	4.89049	5.28851	4.96967	4.5426	4.91839	4.81454	4.46663
AC155610.2_FG007	3.16687	3.40348	4.3829	4.84865	5.06087	5.04308	5.07094	4.77236	4.12107	4.53482	4.80232	4.59392	4.51542	4.75614	4.49098	5.23435	4.73925	5.71852	5.80743	5.34921	3.34445	4.04438	3.30218	5.0238	4.64111	4.23915	4.33065	4.66122	2.39069	3.17644	3.89394	4.6949	4.66608	5.01819	5.58842	4.92744	4.27253	4.64002	5.19493	4.00421	4.43847	4.77034	3.81537	3.60444	3.68583	5.61607	5.00603	4.80282	5.57563
AC155610.2_FG009	2.98789	1.93011	2.6865	2.85797	0.569284	3.70391	3.69073	4.38426	2.15142	2.48309	2.57458	1.76619	3.3549	2.54306	2.71751	3.23873	4.18776	-8.31677	3.91625	2.14464	4.48257	4.56308	2.45914	2.51056	2.75655	-2.00798	0.775875	2.90096	-2.69786	0.942796	2.73074	3.11359	2.43886	3.33053	1.12064	3.11845	1.02955	3.54544	3.61806	-8.31677	2.41431	3.69404	4.23687	2.5754	2.96919	3.31102	-8.31677	1.1636	1.18515
AC155622.2_FG001	5.52535	5.67283	5.28779	5.81275	5.73273	5.56237	5.34339	5.91515	5.97846	5.5006	5.5323	5.57559	5.40853	5.5197	5.89163	6.00384	5.93807	5.73533	5.07897	4.48129	5.75028	6.11126	6.1363	5.58103	5.85337	5.83671	5.83671	5.71936	5.75371	5.52037	5.84694	5.57687	5.8078	5.74311	5.52535	6.07959	5.88117	5.81494	5.9264	6.00166	6.11171	5.80532	5.99608	5.9873	5.92665	5.72751	5.84775	5.74598	5.76988
AC155622.2_FG004	4.57788	4.90885	4.67556	4.9575	4.82916	4.77769	4.56175	4.87375	4.88282	4.53263	4.44811	4.36452	4.37601	4.75345	4.86337	5.00329	4.73291	4.91929	1.13431	1.62389	4.9332	5.03991	5.03589	4.80933	4.72876	4.77591	4.69842	4.74025	4.69511	4.61712	5.10088	4.5417	4.6311	4.69889	4.34369	4.87416	4.4146	4.68989	4.82187	4.62163	4.57943	4.83981	4.43895	4.69937	4.69842	4.73061	4.66688	4.69795	4.46398
AC155624.2_FG006	4.18046	4.08813	3.84491	3.65847	3.66954	3.46624	3.17558	3.95565	3.78432	3.62607	3.23893	3.58915	3.36908	3.23414	3.76478	3.7023	3.73796	3.4537	3.34386	3.05178	3.44107	3.85041	3.86026	3.4481	3.8059	3.72142	3.61089	3.52483	4.02717	3.9044	4.20806	3.97102	3.49375	3.55007	3.55797	4.44903	4.09571	3.66463	3.99029	3.92866	4.29907	3.78089	3.74031	4.06421	4.02026	3.79798	3.66708	3.40978	3.74383
AC155624.2_FG011	6.25274	6.64822	6.22211	6.09312	6.57459	6.32833	6.39536	6.57693	6.76145	6.84352	6.38442	6.55705	6.26935	6.0526	6.74937	6.60476	6.5781	6.47635	6.25038	5.91495	6.25745	6.57547	7.00238	6.91258	6.85911	6.92864	6.56739	6.59135	6.13416	6.46425	6.49268	6.79193	6.89895	6.85608	6.93522	6.09514	7.02284	7.09759	7.36965	7.41729	7.39242	6.67353	7.14563	6.95013	7.06529	7.00985	7.13991	6.78507	6.58554
AC159612.1_FG007	1.47418	2.36642	3.23625	2.3582	2.14026	2.68696	1.75305	2.4389	1.02837	1.35302	1.53202	1.23113	1.91532	1.99658	0.883216	1.14019	1.87337	0.918367	1.40781	2.27826	1.12461	2.28683	1.02837	0.801697	1.53202	1.58816	2.42303	1.41455	0.223227	0.944316	2.7485	1.63673	1.87337	1.5001	0.596876	1.7474	0.687338	0.810927	1.80868	1.29662	1.27504	2.05052	0.565752	0.435963	2.19934	1.41455	1.46765	2.09827	2.42303
AC165171.2_FG002	1.84619	1.94555	1.50921	2.34359	-0.175631	0.62208	1.09185	0.60921	1.52462	0.697383	1.07212	0.948781	0.894722	1.19663	2.69962	0.850244	1.31289	2.34359	0.299213	1.31289	1.47008	1.16867	-0.367471	0.980436	0.672639	1.02177	0.374623	0.283734	-0.322993	0.475039	-0.39014	-2.84853	0.850244	0.827575	-0.459955	0.389324	0.570023	-0.508089	0.757759	-0.279613	1.72727	0.0865042	-0.770785	-0.0774605	-1.45499	-0.413105	0.0155131	0.634857	0.475039
AC165178.2_FG004	1.76733	1.57788	2.1491	1.86032	1.85527	0.890211	0.56642	0.855935	1.18048	0.635846	0.776423	1.47539	0.223362	1.41235	1.70812	1.88534	1.56611	1.49389	1.2587	0.693359	-0.167407	0.18654	-1.00569	-0.108373	0.794389	0.855935	0.546098	1.23064	0.397266	1.44414	1.5602	1.86535	1.24472	1.2587	1.56611	1.12893	0.881701	1.41235	1.91494	1.9002	1.83495	1.71358	1.87537	2.37624	1.59539	1.50612	1.47539	0.56642	1.79884
AC166636.1_FG007	2.13007	1.78678	1.89631	2.4144	2.88454	1.93017	2.78152	3.95902	1.68534	2.04051	3.30857	2.64953	2.92383	2.6935	2.52746	2.82552	2.40775	3.28692	3.04964	2.48939	1.72281	2.76477	1.70884	2.64656	2.16408	1.86623	2.74507	1.95105	1.74129	1.63753	2.41108	1.62784	3.77158	3.87235	4.38628	5.07809	4.28679	3.39503	4.14813	4.25979	4.15957	4.23244	2.90034	2.3843	2.94705	3.19116	3.61614	3.77674	4.60669
AC166636.1_FG008	2.57682	2.13948	2.56879	2.59806	1.90503	1.88089	1.62751	1.11853	1.17515	2.73234	1.32868	2.94894	1.08623	1.25368	2.55531	2.28883	2.65257	1.76335	0.863232	0.59708	0.392715	2.02822	1.90503	1.49501	1.16895	0.570642	0.964475	1.3511	2.99741	4.11183	3.29181	2.8813	0.85576	0.0542989	0.833141	2.7827	0.552781	1.23588	1.48477	0.534727	-0.483579	1.41124	3.06259	2.06493	2.3234	2.29833	0.525626	0.193546	0.488718
AC177850.2_FG005	1.99749	1.7026	2.53514	2.5556	1.02792	0.446683	-0.320522	2.59932	1.77518	1.96263	2.60598	0.835699	0.87122	0.55431	-0.149682	0.740697	1.12466	1.46463	1.66294	0.725728	1.26553	3.83157	1.4537	0.672556	1.98448	2.30856	1.18081	2.09903	2.50757	2.45498	2.16431	0.664859	1.95824	1.68286	0.913136	2.10729	2.63896	3.77426	1.98448	2.25504	1.00142	1.95824	2.35718	3.04612	2.47265	-0.216507	1.61749	0.733225	1.6378
AC177897.2_FG002	5.19865	4.05604	4.05213	3.10683	3.35346	1.75407	1.77898	2.34152	1.70304	2.45027	1.12521	3.05253	2.48491	2.187	3.23658	2.54188	3.67226	2.49804	2.09864	1.74146	1.97259	2.2616	3.24313	1.75407	2.30944	2.88362	1.93945	2.94983	3.92053	2.92007	2.81237	1.52964	0.954392	0.78619	0.883447	1.11897	1.49058	1.32392	1.2737	1.55832	1.76657	1.85144	2.5214	2.24634	1.74568	1.82765	1.47568	0.499336	0.615238
AC177905.2_FG001	-3.5786	-3.5786	-3.5786	-3.5786	-3.5786	-3.5786	1.70442	1.4739	-3.5786	-3.5786	1.60201	2.39784	1.39701	-3.5786	-3.5786	-3.5786	1.69434	-3.5786	-3.5786	-3.5786	-3.5786	-3.5786	-3.5786	-3.5786	-3.5786	-3.5786	-3.5786	-3.5786	-3.5786	-3.5786	-3.5786	-3.5786	2.5819	-3.5786	-3.5786	-3.5786	-3.5786	-3.5786	1.49064	-3.5786	1.66982	-3.5786	-3.5786	-3.5786	-3.5786	-3.5786	-3.5786	-3.5786	-3.5786
AC177908.3_FG002	3.96832	4.01088	3.85566	3.98061	4.05141	3.68518	3.46377	4.12924	4.30039	3.88021	3.6766	3.79541	3.74185	3.68518	4.49165	4.63136	4.21509	4.23285	3.32544	2.84898	3.68089	4.31089	4.37899	4.04641	4.07945	4.23579	4.04306	4.25475	4.59508	4.60822	4.79534	4.60708	4.49534	4.21435	4.04724	4.8513	4.79984	4.40602	4.76296	4.61842	4.76449	4.45105	5.12575	5.24744	4.89354	4.69114	4.37966	4.36293	3.93443
AC177924.2_FG003	3.48832	3.83124	3.80616	3.46622	2.94498	1.53685	3.19315	5.89586	5.65511	4.03998	2.51369	3.09487	3.0121	2.98439	2.20152	-0.958282	1.435	1.99537	2.87371	2.6508	2.3869	5.68492	4.75576	1.98048	2.61569	3.75381	0.642913	0.670815	6.52742	6.97152	6.23209	5.30411	5.44366	4.52178	5.12515	7.85689	8.27977	6.32662	5.58113	4.79249	4.75978	4.72492	4.07915	4.52896	5.02399	4.51817	3.349	3.10543	3.01759
AC177930.2_FG002	-3.28227	0.3857	0.8223	-0.232381	1.47631	1.01766	0.991102	0.366424	2.39706	2.02796	1.65702	-3.28227	1.04381	1.05674	-0.376624	0.86611	0.634705	0.71542	-3.28227	-3.28227	-0.0995085	1.18081	1.83653	2.39124	0.880465	-3.28227	1.49627	-3.28227	1.75343	-3.28227	-3.28227	-3.28227	-3.28227	-3.28227	-3.28227	-2.3873	1.32956	-3.28227	1.30751	-0.049158	1.35132	-3.28227	0.496946	1.74489	0.549933	-3.28227	0.245901	1.99875	-3.28227
AC177936.6_FG008	5.29491	5.7044	5.42781	5.57535	5.58875	5.30919	4.91757	5.12052	5.81123	5.86503	5.89643	5.72745	5.21085	5.37624	5.59985	5.74282	5.75561	5.0818	5.75356	5.15635	5.49357	5.80883	6.17198	5.67682	5.84778	5.7482	5.51581	5.72787	6.11864	5.4201	5.65967	5.63281	4.59757	5.59453	4.93343	5.90373	5.8016	5.06132	5.20284	6.22071	5.77241	5.3895	5.56906	6.1794	5.5731	5.23363	5.5442	5.36439	5.39682
AC182439.4_FG004	1.93828	-3.83215	-2.36377	2.53382	0.278791	-3.83215	-3.83215	1.03425	-3.83215	-3.83215	-3.83215	-3.83215	-3.83215	-0.24273	0.495511	-0.00403076	-3.83215	-0.0918647	-0.24273	0.653058	-3.83215	-3.83215	0.617992	-3.83215	-3.83215	-3.83215	0.594201	-3.83215	1.35229	3.98007	-0.0561773	3.32684	1.67075	-3.83215	-0.568377	0.0956369	0.143334	1.57339	-3.83215	-3.83215	-3.83215	-3.83215	3.06555	-3.83215	3.52387	3.18218	0.111687	-3.83215	-2.58774
AC182482.3_FG003	4.73988	4.63524	4.48298	4.5111	4.51887	3.82549	4.57779	3.92161	3.70632	4.15015	3.42019	4.06871	4.01764	4.00084	4.22071	4.26585	4.20825	3.86752	4.25677	3.61982	4.11823	3.45044	3.76082	3.66201	3.43413	4.11988	4.02203	4.06274	4.83285	4.68375	4.47769	4.32292	3.33531	3.25138	3.46906	3.37634	3.31642	2.68982	3.46906	3.81156	3.5189	3.02922	4.08567	4.37312	4.13304	4.26509	3.55559	3.08181	3.79348
AC182617.3_FG001	4.80646	4.81435	4.58784	4.66883	5.29006	5.02977	5.13306	5.75103	5.79184	5.75159	5.44428	5.40229	5.33015	5.0845	5.23313	5.04376	5.13601	5.01473	4.52978	4.46467	5.57199	5.74435	5.83706	5.62194	5.63972	5.61373	5.54476	5.25585	4.65953	4.8017	4.67864	4.66302	5.19148	5.10962	5.28473	5.61921	5.7019	5.57919	5.53386	5.33421	5.00968	5.28778	5.03249	5.14987	4.81592	4.68839	5.10705	5.20039	5.1216
AC182838.3_FG006	-3.61723	-3.61723	-3.61723	-3.61723	-3.61723	-3.61723	-3.61723	-3.61723	-3.61723	-3.61723	-3.61723	-3.61723	-3.61723	-3.61723	-3.61723	-3.61723	-3.61723	-3.61723	-3.61723	-3.61723	-3.61723	-3.61723	-3.61723	-3.61723	-3.61723	-3.61723	-3.61723	-3.61723	1.72063	2.76694	2.67797	1.90402	-0.578075	3.22278	1.99683	2.84862	1.22455	2.97745	3.22474	3.11335	4.01354	2.34876	1.74603	2.95438	2.31413	2.58069	2.20538	1.6526	2.84364
AC183315.4_FG006	4.48023	4.214	4.28898	4.74147	4.31689	3.42192	4.60588	2.93758	3.25904	3.64907	3.66478	4.21906	3.55778	3.75129	4.53268	4.23829	4.84157	4.23496	4.16425	3.41205	4.67766	3.14572	3.42893	3.38637	2.97739	3.25435	3.36902	4.25482	3.99107	3.94658	3.44286	3.54485	3.65028	3.83432	5.01775	2.93374	3.34557	2.63544	3.98814	4.4037	3.83647	3.86421	4.06249	4.00078	3.60722	4.12183	3.87895	3.74217	4.51261
AC183319.3_FG001	1.65764	0.279073	1.82387	2.41696	1.20954	2.12077	1.09407	2.55291	1.3671	3.00202	1.61582	2.07519	0.863934	-0.619085	0.83046	1.93864	0.796433	0.966481	1.74964	3.02151	-0.574087	2.15652	2.28809	1.19545	0.547519	1.64632	0.858393	-0.362761	3.84778	4.56901	5.02874	5.68119	5.44178	4.36933	4.17382	2.48102	3.64742	4.79577	5.80781	4.88321	4.87297	3.82559	5.10489	4.71043	5.18308	6.48004	4.939	4.08549	4.74516
AC183932.3_FG007	3.10393	2.81244	2.28503	3.48499	3.6604	2.90217	2.99435	3.20126	3.03841	2.55921	2.77199	2.76333	2.9756	3.20613	2.89223	2.60326	2.56417	3.31096	2.7655	2.39132	2.74368	2.95853	3.22064	2.41881	3.04022	2.99807	2.88023	2.93546	2.8333	3.01654	3.34681	3.25553	3.914	3.93517	3.58662	4.22908	3.86341	4.03399	3.77924	3.87804	3.99311	3.97956	2.79341	2.93352	3.20126	3.34976	3.70883	3.95209	3.76138
AC183950.2_FG005	2.07174	2.23187	2.26045	2.17313	1.84752	1.19179	1.11124	1.80513	2.38126	2.43299	2.32782	1.78351	1.55593	2.2564	2.44386	2.03026	1.89392	2.4725	1.11124	0.955232	1.16005	1.99246	2.23598	2.50412	2.16026	1.86314	1.83176	1.82647	1.68824	1.90405	1.176	2.02558	1.13583	1.60531	0.656083	1.55593	1.694	1.85274	1.83703	1.89899	1.68245	1.13583	1.53702	1.90909	1.47891	1.00893	1.45239	0.470464	0.842148
AC184130.4_FG012	-0.55945	0.751476	-0.55945	-0.112123	0.189052	-1.07495	-2.70037	0.781262	1.77457	0.397356	0.147062	-1.19313	-0.646592	-0.284786	-0.145313	-1.89964	0.161171	-0.266729	-1.01874	-1.72525	0.147062	1.35485	2.17559	0.322129	0.985402	0.347567	0.710951	-1.04662	0.189052	0.0298769	-0.835151	-0.691853	-1.01874	0.216493	-0.602476	1.25275	1.07915	0.59439	-0.786064	0.216493	-0.266729	0.161171	0.296315	0.700671	0.0599203	-1.19313	-0.416712	-1.22397	-2.14547
AC184169.3_FG001	3.18536	2.77678	2.01559	1.35576	1.67916	1.50989	2.18862	3.00229	3.41956	2.08257	2.23726	2.30002	0.832132	2.09999	1.96943	2.83112	2.46848	2.11294	-4.11114	-0.546328	2.09999	2.59925	3.27648	3.04251	3.12493	1.73381	1.96943	2.40815	2.6934	2.66259	3.02753	2.83954	2.13854	2.8283	1.92197	3.80871	3.25908	3.79283	2.38634	2.6657	3.25908	2.36424	1.94111	3.51618	3.02753	2.43325	2.31916	2.62805	2.62487
AC184831.3_FG003	0.792582	1.28066	1.59832	1.65685	0.559549	2.06137	0.833705	0.685411	1.24876	0.66318	1.28066	0.0714661	1.87908	1.14094	0.942123	1.44658	1.5378	1.48222	-1.92983	-0.450605	-0.558425	-0.558425	-0.673206	1.43936	1.19981	1.50327	1.13237	1.22446	-0.271611	-0.745807	0.0557965	1.14947	-1.5817	0.535677	-1.74726	-1.25745	-2.62708	0.436846	-0.290633	0.0714661	0.462073	-0.0579356	-1.43025	-0.558425	-1.04067	0.0240369	-0.0747935	0.345622	0.718246
AC185226.4_FG001	4.44777	4.64193	4.19308	4.19383	4.18264	4.26349	4.0062	5.00978	4.94749	4.5718	4.66422	4.19308	3.99007	4.45339	4.23487	4.13623	3.86634	3.72407	3.35233	3.10304	4.81048	5.28157	5.05803	4.87778	4.81096	4.61093	4.64794	4.47625	5.10114	4.42636	4.75168	4.45214	3.86541	4.07064	4.2999	5.05348	4.85521	4.82602	4.68618	4.50118	4.53102	4.63149	4.43899	4.81876	4.61372	4.023	4.28181	4.21302	4.20714
AC185300.4_FG002	2.07938	2.16993	2.64301	2.96332	2.97358	1.6285	1.26798	2.27847	2.32524	3.0015	1.51373	2.43249	2.30019	2.13107	3.15888	3.28069	3.09743	3.27192	2.86585	1.51909	1.1423	1.64867	2.41218	1.29819	2.09143	2.24542	1.34557	2.27482	3.64863	3.49004	3.4342	3.14018	1.61834	1.79832	1.23111	3.05374	2.76044	2.14281	1.5927	2.238	2.33588	1.52978	2.86044	2.73173	3.38296	3.28942	2.07534	1.56673	2.02214
AC185305.3_FG003	-1.74677	1.26794	2.09281	2.41724	-4.03295	-4.03295	-2.817	-1.52874	0.15651	1.2156	-4.03295	1.31594	-4.03295	1.18733	-4.03295	-4.03295	0.740821	0.794266	-0.0775553	0.762458	0.145168	-4.03295	3.0767	-4.03295	-4.03295	-4.03295	-4.03295	0.238621	-1.16214	-4.03295	-4.03295	0.369918	-4.03295	-4.03295	-4.03295	-0.735384	2.70034	-4.03295	-4.03295	2.11493	-4.03295	-4.03295	-4.03295	-4.03295	-3.25294	-0.0312201	-4.03295	0.345657	-0.439264
AC185415.3_FG005	1.40261	1.39159	0.979403	1.60896	2.02318	1.18579	0.306754	0.979403	1.45665	1.24724	1.57465	0.702268	1.23513	1.6138	1.80543	1.30067	1.77938	1.55973	-0.0214302	0.285348	1.5497	1.87712	1.92991	1.32387	1.71694	1.66148	1.1669	1.73052	2.36055	2.93801	2.16438	2.53039	1.4081	1.66617	1.78375	2.64596	2.26862	2.65889	2.37283	2.47952	2.18507	2.30409	2.26862	3.15599	2.82542	2.03448	2.24895	1.81831	2.4564
AC185471.3_FG005	-2.04156	-0.492884	-2.41957	0.98715	1.4604	1.20516	1.79177	0.771087	1.24102	1.04822	0.901969	1.60827	1.33572	1.27175	1.51745	2.12676	0.0515526	1.82919	2.59354	1.7567	0.971516	0.0971351	0.879954	0.654363	1.89265	1.24102	0.863244	1.28906	-4.5797	-2.07563	-0.74447	0.218331	1.40928	2.1242	1.88373	1.06313	1.15452	0.158867	1.60474	1.22766	1.69762	1.19607	0.0607724	-0.454509	-1.38549	1.43307	0.628679	1.20968	2.5839
AC185501.3_FG006	3.65638	3.45188	3.14422	3.00019	2.54291	2.56148	2.52683	2.65387	3.72642	2.42696	3.02039	2.97974	2.71035	3.35764	3.15908	3.29403	2.74619	2.1033	-1.586	-4.42024	3.01637	2.51602	3.33449	3.23145	4.09245	3.71317	3.60612	3.29914	2.86482	3.32278	3.40622	3.94041	2.4126	2.48317	1.71523	3.47808	2.71517	2.89321	2.9444	4.23674	3.74869	3.18476	4.08713	3.8238	3.58186	3.06007	3.17197	3.0718	1.42012
AC186164.3_FG001	1.4869	1.76258	2.06744	3.31857	0.185138	2.14532	0.924685	-0.910357	2.46049	3.23796	2.49726	1.66225	1.50229	1.19883	3.05455	1.19883	2.01327	1.58433	-0.984397	-1.23036	1.89892	1.85682	1.96285	1.93412	2.10946	0.891011	-0.585316	0.605315	2.27169	2.79408	1.56973	1.50993	-0.175206	0.288812	1.71656	1.66225	2.84656	3.59683	2.00775	1.63436	2.06211	3.12082	2.70837	2.35795	1.47915	1.77548	2.64358	1.70987	2.12493
AC186189.3_FG004	2.88515	3.04029	3.0096	2.87027	2.77336	1.49047	1.24628	2.67148	1.86548	2.07448	2.36885	1.91715	1.66866	2.47899	3.28762	3.47105	2.33653	2.65859	-1.92708	-1.52276	1.54303	1.50043	0.688885	2.45048	1.45689	1.86823	1.37037	2.27475	1.05257	0.113978	1.03169	1.01059	-0.259252	1.58156	0.364285	1.10987	0.752716	0.0667277	1.6349	0.950296	2.64563	0.602185	-0.00987759	2.6861	1.6717	2.00638	1.33467	0.358397	0.914998
AC186231.4_FG002	2.72384	1.7945	3.60328	3.32663	1.7814	0.210244	-3.51754	0.120078	0.247287	0.953897	0.494139	0.483757	0.0382299	0.0797119	2.25514	0.759006	2.86021	1.2121	1.09202	-0.23809	-1.63818	0.801749	0.172263	-0.598343	-1.29488	-0.23809	-1.26117	1.54942	6.19348	6.30139	5.58683	5.14621	3.74957	3.26428	1.44884	2.79692	3.9349	2.9065	2.96143	3.07303	3.16474	4.0407	5.45863	5.64837	5.33496	4.07056	3.17863	2.41	2.21297
AC186512.3_FG007	2.36921	2.09815	2.28999	2.26714	1.10263	1.78966	-0.238399	-0.933549	-0.399257	0.10273	0.571981	1.26826	1.09618	1.30301	1.34269	1.34828	2.06523	0.785628	1.01008	0.554401	0.801021	-0.445851	-3.01145	0.954882	-0.280809	-0.0406598	0.444998	1.62159	2.06154	1.70084	2.82425	2.59268	2.11975	3.24508	2.76365	0.266729	1.41942	1.49289	2.47729	2.7136	2.47146	1.83242	2.64365	2.11258	3.50319	2.7136	2.86427	3.04113	2.77349
AC186603.6_FG003	0.859574	1.76836	2.67152	2.97587	2.28728	-0.0698681	0.294329	0.70638	-1.26171	0.888488	-1.41052	1.98142	1.43315	-0.375846	2.09458	1.84783	2.40549	1.94908	2.33337	1.18148	-1.34928	0.335691	0.18586	-0.90764	-1.15209	-0.343981	-1.61011	0.500192	-1.75892	-1.3796	-1.04968	-0.392026	-2.3158	-1.839	-3.92337	-1.72036	-2.43151	-2.62293	-2.10731	-2.92123	-1.57502	-1.79844	0.375985	-0.222653	-0.151347	0.822662	-1.839	-1.9674	-1.9674
AC187098.4_FG011	4.37334	4.11376	3.96539	4.2596	4.00518	3.65461	3.8529	3.98209	4.03008	3.95866	3.60052	3.74597	3.76642	3.89793	4.18253	4.02901	4.32509	4.00627	3.01016	2.8114	3.81765	3.94398	4.17667	3.71085	3.8577	3.98541	4.03437	3.80902	3.96539	3.94964	3.91304	3.77907	3.59061	3.53572	3.52391	3.77655	3.67492	3.76006	3.49702	3.62015	3.69365	3.50754	3.32864	3.74211	3.81642	3.56051	3.34033	3.39592	3.29646
AC187157.4_FG002	3.32976	3.19014	3.50747	3.63257	3.38738	2.64955	3.24456	4.17424	3.40557	3.37454	3.30885	3.13819	2.97697	3.63733	3.24655	2.83981	3.1191	3.33354	2.97465	2.89161	3.39286	3.81344	3.65152	2.95602	3.41279	3.03163	2.89404	3.1424	3.67648	3.84466	3.88772	3.51258	3.86701	3.67028	3.46428	4.00573	4.22019	4.03623	3.69803	3.62141	3.68421	4.21792	3.96553	3.93909	3.41819	3.74482	3.30885	3.8684	3.75225
AC187157.4_FG005	4.08648	4.54803	4.43314	4.51616	3.29556	1.6904	0.928887	1.06089	0.588696	0.0374701	0.50086	0.966677	1.17616	1.62784	2.11396	2.67527	2.59498	1.99412	1.33169	1.26514	0.959191	0.913513	0.386397	-0.561555	1.00358	1.15642	0.428988	1.51597	5.17303	5.16004	5.15743	5.22445	4.05523	3.26807	2.08851	2.10673	1.16961	1.04676	1.94271	2.36969	2.76366	2.93326	3.44032	3.92366	4.38183	3.9643	2.98181	2.75408	2.51876
AC187262.4_FG007	0.52631	0.954019	0.25016	2.19449	2.30442	1.98877	2.66902	2.79202	1.16836	1.45965	2.1171	1.74597	3.47253	2.88162	3.44412	2.71334	1.72436	4.65503	3.30709	2.87207	2.20627	2.45719	0.501234	1.43043	2.60126	2.67976	3.19434	2.51901	1.46327	3.78308	5.02581	4.69652	6.19377	6.43864	6.89253	6.25362	5.37919	5.68515	6.44749	5.71732	6.05441	7.79635	5.32079	4.69984	4.84859	6.20789	6.09623	6.52016	7.00458
AC187263.4_FG001	-3.50884	-3.50884	-3.50884	-3.50884	-3.50884	-3.50884	-3.50884	-3.50884	-3.50884	-3.50884	-1.55163	-3.50884	-3.50884	-3.50884	-3.50884	-3.50884	-3.50884	-3.50884	-3.50884	-1.7316	-3.50884	-3.50884	-3.50884	-3.50884	-3.50884	-3.50884	-3.50884	-3.50884	4.67289	4.87863	4.16339	4.68009	4.46762	4.55354	4.76671	5.31867	5.13646	5.52217	4.68512	4.54099	4.38009	4.39055	4.11423	4.90925	4.61925	4.461	4.20711	4.69511	3.87835
AC187279.3_FG003	-3.69919	2.82746	-3.69919	-3.69919	3.44362	2.06613	-3.69919	-3.69919	2.38024	3.06067	-3.69919	1.53779	0.599103	-3.69919	2.08898	2.8348	0.471938	-3.69919	1.00854	2.38024	-0.387633	-3.69919	3.81052	-3.69919	-3.69919	-3.69919	-3.69919	-3.69919	-3.69919	2.50908	2.69767	-3.69919	1.02981	0.253057	-3.69919	-3.69919	1.19105	-3.69919	2.43203	-3.69919	-3.69919	-0.594165	-1.66737	1.5842	-0.339692	0.457204	-3.69919	-3.69919	0.50103
AC187393.3_FG001	3.45527	3.70849	2.71118	3.83805	3.57764	2.88689	2.69754	2.52644	3.2499	2.46353	2.40915	2.59947	2.82998	2.50902	2.32615	3.3452	2.87856	2.11025	1.36442	0.510452	2.96041	2.65376	3.26379	2.24249	3.1609	3.4458	3.15908	3.01972	3.27242	3.16272	3.22889	3.40744	2.75598	2.9962	3.45527	3.52804	3.66057	3.36506	3.46471	3.60126	3.08304	3.12604	3.14996	3.94259	3.37656	3.23241	3.70571	2.60902	2.79983
AC187551.3_FG002	1.63568	0.154858	1.17268	1.51145	0.850176	1.39864	1.70629	2.39694	2.56546	1.99849	1.343	1.11746	1.47244	1.49854	1.3001	1.41229	1.39178	0.601246	-0.479299	-0.19158	1.32881	2.32483	2.36125	1.91315	2.20657	1.8127	2.22395	1.94878	1.86098	2.00339	1.29285	1.537	1.2111	1.45261	1.9336	1.37104	2.15789	1.83432	1.67721	1.61759	1.22625	1.41229	1.80725	1.89246	1.49205	0.905111	1.27092	1.15708	1.66544
AC187843.3_FG006	-1.37902	0.170474	1.5098	1.73176	1.05723	0.601394	1.778	1.81874	0.560492	0.258448	-0.441449	0.609478	1.64095	1.54594	1.93633	2.05557	1.08942	2.51863	3.26483	1.46771	1.40838	0.866978	-6.05349	-1.13906	-0.428046	2.09905	-2.36728	1.13991	-2.70164	0.370185	0.727071	-0.236827	1.26684	1.71298	0.98457	2.44724	1.6604	-1.85406	1.3132	-2.43703	0.838304	0.09935	-0.468519	-0.824625	0.94383	1.08942	-0.375292	-0.130084	2.73348
AC187891.3_FG006	0.495616	0.143518	1.38623	1.38623	0.608349	0.785175	-0.343036	-0.578604	-0.0843202	-1.05677	0.633447	1.32355	0.0329912	1.07655	0.237806	-0.275001	0.911422	1.27664	1.40852	-0.0964573	-0.209304	-1.48333	-0.501824	-3.76812	0.143518	-0.532167	-0.00145257	-0.562999	-1.93521	-1.81183	-3.02095	-0.725094	-2.85931	-1.139	0.258142	-0.725094	-3.46161	-1.72427	0.682674	-2.28373	-0.0130731	-0.847337	-2.13661	-2.57204	-0.248451	0.217252	-0.594337	-1.81183	0.738549
AC188023.3_FG005	5.99895	6.19993	6.0185	5.57444	5.55708	6.00334	6.23171	6.82582	6.30662	5.87749	5.78523	5.6805	5.89829	5.6609	5.74967	5.69512	5.29148	5.6906	6.03741	6.42222	6.06438	6.70255	6.15653	6.02983	5.48695	5.96151	5.57605	5.66678	5.16232	5.07444	4.75238	4.73241	4.87117	4.73107	4.81602	5.15818	5.24154	5.08785	4.59179	4.23278	4.21644	4.18327	4.7248	4.2213	4.47198	4.71986	4.59567	4.50095	4.95492
AC188710.4_FG006	-0.304128	-1.36622	-0.0322436	-0.304128	-0.457595	0.0725651	0.0383162	-1.08342	0.339598	-0.412368	-0.304128	-1.52667	0.0555238	-0.262626	0.122723	-0.988053	0.339598	0.0209392	-0.368272	-0.242236	-0.504013	0.324961	1.32037	-0.0870799	-0.182441	-0.600681	-0.068611	0.13913	0.411015	0.0209392	0.609399	0.203274	0.532701	0.897294	-0.262626	-0.262626	0.295317	0.203274	-0.6257	0.295317	1.03028	0.203274	1.1168	0.875914	1.03028	0.106162	1.61951	0.545718	-0.527688
AC188721.3_FG001	1.48669	-0.492772	0.0405583	-0.492772	-3.36516	0.979921	-0.301714	1.696	4.15198	1.68967	-0.418382	1.24521	-0.0146859	-0.681375	0.351531	0.546827	0.259798	0.424092	0.660681	-2.19713	0.623637	1.84087	3.78399	0.969925	-0.492772	0.0939294	-0.44279	-0.681375	-3.36516	-1.80148	-3.36516	-3.36516	-2.05391	-3.36516	-3.36516	-3.36516	-3.36516	-0.44279	-3.36516	-0.895688	-1.74423	-1.92264	-1.30545	-0.653009	-1.98691	-2.27394	-3.36516	-1.80148	-3.36516
AC188838.3_FG005	2.18572	1.64003	2.33565	1.11978	2.1127	1.59688	0.902558	2.03166	1.21526	2.14044	2.13585	2.07503	2.10804	1.94672	1.71164	1.03607	1.73487	1.53981	1.60932	1.48083	-0.795962	1.64611	1.91052	1.90528	0.807591	0.748059	1.69401	1.50729	1.86822	2.06069	1.37085	1.10335	1.78045	-0.973979	0.578736	1.71164	0.72776	1.99219	1.88949	1.07003	0.13968	1.29847	0.787969	1.19187	0.195747	0.902558	-0.205227	0.236658	1.07842
AC189750.4_FG004	7.45304	7.7209	8.33228	9.26755	9.09398	10.049	9.97227	6.32553	6.41926	8.21079	9.0565	9.18833	9.35607	10.3899	9.16097	9.15531	8.97153	9.89834	9.15342	9.54654	9.77992	6.01694	6.29844	7.67658	9.00364	9.04819	9.07476	10.2718	7.04996	7.06461	8.42548	8.50458	9.63317	9.87616	10.2535	5.07525	6.2562	6.67222	8.48271	9.00768	8.58739	10.3485	9.02878	8.76655	9.32512	10.3285	9.57293	9.84017	10.1673
AC189879.3_FG003	4.07288	4.50358	3.9094	4.26874	4.36098	4.25025	3.57496	4.48614	4.44402	3.87308	4.25644	4.18177	3.91027	4.35714	4.41482	3.88292	4.21748	4.24887	3.39133	3.2208	4.50876	4.48497	4.64114	3.70074	4.66042	4.44883	4.51966	4.34494	4.20544	4.20188	4.70024	4.5784	4.72272	4.90271	4.75458	5.06258	5.03097	5.1993	5.0157	5.21027	5.44636	5.08161	4.64951	4.75796	4.83515	4.81995	5.13499	4.90533	4.8913
AC190544.2_FG004	-4.22363	-4.22363	-4.22363	0.39606	-1.37444	-4.22363	-0.142681	3.06244	-4.22363	-4.22363	0.467536	-4.22363	2.57944	-4.22363	1.79665	-4.22363	3.7193	-4.22363	3.56222	-4.22363	0.0156082	1.02781	1.47294	-4.22363	0.48834	4.0487	3.42353	-4.22363	-4.22363	-4.22363	-4.22363	1.50153	2.18113	1.74021	0.594735	-4.22363	-4.22363	2.87631	0.115607	-4.22363	1.17508	-4.22363	-4.22363	-4.22363	-4.22363	-4.22363	-4.22363	3.42753	1.349
AC190549.3_FG004	3.13632	1.06505	3.7612	1.50624	0.487365	0.64268	0.345681	-1.2902	1.58464	0.375013	1.23715	-1.37234	-0.964239	1.61224	2.48783	-3.60777	2.49184	1.13972	0.956491	-1.10119	0.254407	1.39291	-3.60777	-0.899818	-1.74942	-3.60777	-0.320303	-1.97634	-3.60777	-3.60777	-3.60777	-3.60777	-3.60777	-3.60777	-3.60777	-3.60777	-3.60777	-3.60777	-3.60777	-3.60777	-3.60777	-3.60777	-1.37234	-2.03833	-3.60777	-3.60777	-3.60777	-3.60777	-3.60777
AC190609.3_FG002	8.87641	9.14889	8.94535	8.61316	9.03811	9.07452	9.39499	10.1179	9.8302	9.63012	9.63679	9.40241	9.49162	9.5193	8.70737	8.4039	8.35248	8.35244	9.163	9.61447	10.0977	10.3015	9.90512	9.3718	9.8227	9.85519	9.5375	9.35978	8.98388	8.57385	8.68772	8.59434	8.94403	8.99861	9.17566	9.14995	9.33835	9.10129	8.80603	8.69667	8.39724	9.20435	8.61717	8.26043	8.10667	8.58633	8.87585	8.81571	9.37891
AC190609.3_FG003	4.09678	3.79158	4.77123	3.59709	4.26227	3.72688	3.29293	5.19928	4.65881	4.65605	4.92323	4.28231	3.74579	4.55715	3.72834	3.64333	3.08064	2.9622	3.6311	4.10284	3.98047	5.04493	5.20348	4.75468	4.08581	4.73534	4.02252	4.02504	4.36688	4.40474	3.74434	3.34311	2.89915	2.54225	2.7832	3.67807	4.08703	4.27343	2.66013	2.75016	2.75016	3.80568	3.26368	3.39724	2.67254	2.4449	2.52102	2.19746	2.90796
AC190609.3_FG004	3.39523	3.37006	3.28195	2.71925	2.6876	2.01721	2.12773	2.38534	2.6465	2.62662	2.34004	2.39319	2.01721	1.98304	3.01143	3.07657	3.14206	2.47193	1.89395	1.19574	2.43182	2.2392	2.73791	2.43436	2.3958	2.46945	2.50856	2.33733	3.04686	3.06344	3.02333	2.93065	1.66355	2.17698	2.65961	2.49402	2.84705	2.42928	2.67044	2.61097	2.99424	2.35083	2.84896	2.90699	2.94681	2.88293	2.42928	2.1464	2.42162
AC190623.3_FG001	7.58853	7.65352	8.71511	8.37869	8.62561	9.57279	9.98603	9.16541	8.64769	9.10333	9.27185	9.52283	9.33784	9.28284	8.59373	8.53018	8.76346	9.19174	10.0829	10.0207	8.62882	8.71995	8.26059	9.14295	9.24279	8.95738	9.10933	9.06706	7.24469	8.37666	8.23201	9.7771	10.244	10.5542	10.9363	10.7564	9.58287	10.4014	10.7698	10.0873	10.2065	10.3586	9.35499	8.64169	8.84749	10.666	10.4709	10.8278	11.077
AC190628.4_FG007	4.42144	4.61494	4.48624	4.25824	4.38921	4.39813	3.91986	4.68599	4.89728	4.56311	4.86119	4.34377	4.2063	4.38793	4.23214	4.3582	4.0918	3.97522	1.99691	2.9006	4.7256	5.02794	4.91254	5.19864	4.86397	4.84258	4.80894	4.6291	4.14565	3.76172	4.15318	4.03671	3.84479	4.20122	4.11744	4.80654	4.41643	4.76416	4.49221	4.33053	3.99628	4.34575	3.5799	3.98284	3.92602	3.52432	4.29005	4.14111	3.99209
AC190636.3_FG005	4.49296	4.13031	4.706	4.23974	4.2527	3.79567	3.96035	2.50281	1.25542	3.53587	3.20465	3.7713	3.73783	3.3636	4.61924	5.26457	4.68401	4.94596	5.02124	4.11136	2.50802	2.23188	1.74126	2.02007	2.97289	2.76985	2.85656	3.83631	3.16642	3.10738	3.26375	3.06498	3.55691	3.29824	3.03294	2.25318	1.26088	0.989429	3.34789	3.27037	3.45342	3.29824	4.10533	3.36984	3.11102	4.27014	3.32405	3.45934	2.85233
AC190743.3_FG012	-1.21404	3.07349	-0.343485	2.82733	0.767365	1.07601	4.0784	3.55967	1.45242	4.03538	0.234646	3.26379	3.34139	3.69626	4.77201	1.3634	-1.27282	0.133935	0.497993	-0.476698	3.79701	1.95615	2.44661	3.28661	3.14202	4.21121	1.42604	2.33772	2.62021	2.74439	4.38494	0.961955	2.08676	2.20666	1.24599	4.25625	3.11938	1.36038	1.90051	-1.0222	4.60324	3.23498	2.83412	1.31462	4.78624	2.97433	2.04781	3.10417	2.39879
AC190750.2_FG014	4.22612	4.19041	3.75282	3.9837	4.10937	3.39876	3.2458	3.94823	3.88115	3.56153	3.58778	3.63665	3.77731	3.69344	3.60137	3.63785	3.47885	3.22119	2.63538	2.16457	3.62578	4.08481	4.08206	3.75842	4.10757	4.20581	4.32882	3.6124	4.01459	4.10395	4.15479	3.79161	3.44539	3.42772	2.97956	3.88219	4.10485	3.63062	3.96704	3.54889	3.88011	3.62336	4.1618	4.48187	4.18352	3.46154	3.53997	3.6026	2.88727
AC190772.4_FG011	0.968798	-0.706847	1.80775	-0.346298	0.982296	-0.179189	-1.0989	1.01553	-1.66562	0.155391	-3.78005	1.81166	1.18344	0.120327	-0.0156144	0.370569	0.804327	-0.686645	-1.48598	-0.878887	-0.570748	0.523221	-0.122693	-3.78005	1.37677	-0.55226	0.841621	1.1049	2.79494	3.63586	1.05447	-0.748072	-0.666707	-3.78005	-3.78005	-0.411909	-3.78005	-3.78005	-3.78005	-3.78005	-3.78005	-0.515943	-1.48598	-1.38754	-1.45245	0.594175	-3.78005	-3.78005	-1.29507
AC190788.2_FG005	-0.184671	-0.169717	0.497913	0.685218	0.323966	1.72541	0.52878	2.2753	3.11435	1.63237	0.666372	0.323966	0.722341	1.26052	0.703872	-2.21361	0.820742	-0.154883	-4.81945	-2.50582	2.05678	2.50598	2.50948	2.91809	1.89365	1.937	2.14816	0.855263	1.99786	0.694569	1.36073	2.31062	-2.30597	0.466521	-0.230273	2.55431	3.09919	2.72972	1.08793	2.1182	1.83926	1.49852	1.87406	2.20666	2.20255	0.880737	0.608654	0.254266	-0.245728
AC190811.1_FG003	5.55795	5.33908	3.94685	4.86071	2.30979	1.41929	-1.77112	-2.04311	-1.16084	-0.0722756	-0.941801	-0.285905	-1.53989	-1.16084	5.52267	6.14728	5.65431	5.27445	2.93441	-1.16084	-1.00128	-2.04311	-0.579335	-2.23269	-3.52066	-1.45628	-3.52066	-0.802395	1.56436	3.23604	2.80288	2.56538	3.09686	-0.533851	-1.92851	-0.0557369	-1.98475	-1.45628	-2.04311	-1.0319	-1.09503	0.677211	3.01776	3.27851	3.1139	3.22622	2.98358	1.48747	-1.92851
AC190909.3_FG004	4.33981	4.6943	4.661	4.96804	4.8603	5.02365	4.21593	4.32272	4.5139	4.20523	4.83474	4.27328	4.19241	4.7993	4.94566	4.76068	4.61901	4.51124	0.164535	1.74347	5.13261	4.40947	4.71133	4.87087	5.04227	5.18691	5.22923	4.84676	4.77164	4.50644	4.951	4.80314	4.77513	5.02329	4.60024	4.88297	4.70307	5.41264	5.23845	5.09933	5.25004	5.00732	4.29416	4.86478	4.99743	4.52606	5.11691	4.96465	4.62146
AC190915.3_FG007	1.39265	2.09552	2.06662	1.15765	1.16955	2.49061	0.955989	2.68776	2.60546	1.50965	2.90774	0.788754	-0.0811067	1.51948	1.615	2.25666	1.7582	2.0991	-2.41955	-3.00497	2.76654	2.17957	2.92608	1.98093	2.44969	3.76484	1.84646	1.65641	1.84235	2.94875	2.73138	2.34948	1.72781	2.13802	2.46441	3.11451	1.99234	1.76679	2.74402	3.59223	3.10005	3.32623	1.91887	1.33936	2.81805	2.57258	1.92281	2.66687	1.89505
AC190925.2_FG002	1.70565	1.34604	2.43912	1.3883	0.993673	2.02274	-3.44432	1.72611	-0.0210671	2.30232	1.83746	0.218346	1.67796	2.71225	2.49922	1.59928	2.39029	1.22152	1.35458	0.20113	-0.556619	0.317985	2.19922	1.75301	1.08666	0.235382	0.486173	1.67096	2.44349	3.44187	2.75242	2.46945	1.44568	1.25808	2.18906	2.61315	3.14477	-3.44432	3.32692	2.68239	1.94166	1.9827	3.28065	3.43239	2.91696	1.77946	2.19415	1.05625	1.73961
AC190999.2_FG004	0.380568	1.24679	0.592866	1.21954	1.21403	1.14033	1.15192	1.40494	1.8238	1.39039	1.64823	1.32553	1.23596	1.54717	1.16913	0.86492	1.01886	1.31528	0.0699679	-0.101261	1.82021	1.5986	2.24048	1.23051	1.75767	1.94745	1.71955	1.43833	1.74634	1.77263	2.19428	2.01174	1.89382	2.43266	2.53178	2.74355	2.78053	2.88259	2.57253	2.98095	2.62645	2.39482	2.13217	2.11475	2.31595	2.04896	2.78235	2.55337	2.42798
AC191009.3_FG004	1.39808	-0.510774	-7.17692	0.0545716	0.599602	0.394697	0.227692	-1.52322	-1.86144	0.0257742	0.210176	0.492245	-1.76212	-1.78648	0.659891	0.890178	0.378626	-0.299747	2.86363	-0.260151	-0.479192	-0.0785068	1.01923	-1.61081	-0.820727	-1.32006	-0.761897	1.09331	0.156664	-0.472936	0.936174	-1.70253	0.529936	-0.357745	0.761935	2.20325	0.00633664	0.312983	0.296221	-0.265759	1.50053	1.357	1.26449	1.44765	1.73533	1.15928	0.469275	-1.30086	1.23871
AC191048.2_FG006	-1.43146	-0.39111	1.67552	0.87381	1.06007	-0.937174	0.317496	0.737721	-3.03865	-2.58594	-0.288719	0.258818	-1.31442	0.568132	1.06007	0.892422	0.0176542	1.20155	2.10312	0.077437	-3.71116	-2.61953	-3.31767	-1.59436	-1.03107	-1.79496	-0.183409	-0.297786	-3.53168	-1.90453	-1.48411	-0.682216	-2.30936	-0.372046	0.032791	0.272027	-0.873042	-0.70497	0.545739	-0.362591	-0.693556	-0.751378	0.696828	-0.116541	-1.39722	1.61513	-1.43146	-1.11573	-0.572651
AC191069.3_FG004	3.95745	4.24843	4.14534	4.18615	3.77339	3.97053	3.98093	5.10056	4.85438	4.7212	4.12874	4.19076	4.2891	4.32461	4.11679	3.84067	3.95876	3.90545	4.60358	4.14534	4.16761	5.19825	4.44497	3.88367	3.77776	4.2462	4.25176	4.28148	3.94029	3.9535	3.76754	3.47499	3.53621	3.40075	3.24209	4.34998	4.62164	4.25951	3.2262	3.52951	3.09362	3.31944	4.24397	3.8864	3.44883	3.71402	3.13193	3.05884	3.74692
AC191097.3_FG007	4.01627	4.91784	4.11089	4.65616	4.02012	3.97448	3.87856	3.0744	2.04539	2.26729	3.02892	3.61471	2.74281	4.1985	6.0921	6.03239	5.60859	5.50926	4.71579	4.05437	3.38201	2.6721	2.51924	1.56423	3.37799	2.65886	2.37264	3.42741	4.72836	5.03678	4.96767	5.29928	4.29807	4.37021	4.47575	3.40785	3.14713	4.01627	3.80886	4.11089	4.3469	4.56617	6.02325	5.91827	5.26637	5.94491	4.42056	4.45979	4.69031
AC191113.2_FG002	5.40657	4.88222	4.81337	4.55236	3.4447	5.18466	5.19284	4.97367	4.81871	4.61267	4.73167	4.7486	5.22328	5.6156	3.46661	2.83723	3.77	3.77718	2.98029	5.27386	5.4923	5.25342	4.70668	5.16323	4.55353	4.32389	5.1854	5.31997	5.22436	4.98791	4.88592	4.72131	5.00074	4.77937	4.76734	3.79144	4.23244	4.51849	4.62164	3.88356	3.52301	5.33645	3.84608	4.12743	4.1628	3.71116	4.46391	4.87618	4.39599
AC191251.3_FG005	2.40219	1.96359	1.93565	2.11344	1.35533	1.24063	0.775497	2.19445	2.01836	1.72258	0.936334	0.990249	1.20894	0.674718	1.51976	0.568795	0.735771	0.479985	1.16863	1.77185	1.80806	2.47719	2.00752	0.899596	2.06644	0.92721	1.71008	1.05143	1.52662	2.06644	2.42008	1.18485	1.71008	0.643505	1.20894	1.51976	2.10309	1.65929	1.20094	1.72258	1.11086	1.50597	1.14407	1.86703	2.1594	0.632996	2.14419	1.7288	0.535935
AC191283.3_FG004	3.3405	3.38771	3.12993	3.36748	3.4212	2.94587	2.32	3.9299	3.78715	3.49759	2.88481	2.87408	2.38962	2.95098	3.79567	4.1099	3.52978	3.4212	-0.83986	-0.16564	3.32878	4.25549	4.5326	3.77953	3.30638	3.70101	3.30505	3.1931	3.36876	2.99125	3.22298	3.12088	2.90076	3.16846	3.21309	4.73562	4.01828	3.50455	2.95777	3.25774	3.48123	3.30638	3.64338	4.0012	3.87288	3.45273	3.62966	3.06698	2.96115
AC191362.3_FG002	-3.77685	-3.77685	-3.77685	-3.77685	-3.77685	-3.77685	-3.77685	-3.77685	-3.77685	-3.77685	-3.77685	-3.77685	-3.77685	-3.77685	-3.77685	-3.77685	-3.77685	-3.77685	-3.77685	-3.77685	-3.77685	-3.77685	-3.77685	-3.77685	-3.77685	-3.77685	-3.77685	-3.77685	-3.77685	-3.77685	1.99143	2.68422	-3.77685	-3.77685	-3.77685	-3.77685	-3.77685	1.9017	2.72892	-3.77685	1.50435	1.28541	2.1977	3.93105	3.74586	2.50063	1.18744	1.42915	-3.77685
AC191401.3_FG009	-1.94295	-0.701536	-3.52135	-1.94295	-3.52135	-3.52135	-3.52135	-2.10484	-2.28659	-0.816513	-3.52135	-3.52135	-1.58179	-3.52135	-3.52135	-3.52135	-2.10484	-3.52135	-3.52135	-3.52135	-3.52135	-3.52135	-3.52135	-3.52135	-3.52135	-1.46621	-3.52135	-0.865123	1.51587	1.02694	1.11398	0.54186	0.977874	0.0864058	0.162447	1.87126	1.57896	1.80749	0.730221	1.17761	1.7323	0.411999	0.453181	1.32568	0.882197	-0.0355097	-0.574389	0.721774	-0.0784829
AC191401.3_FG013	2.01462	2.8216	1.3267	2.3769	2.05423	-0.594452	0.334642	-0.977575	-1.22717	0.112351	-0.0748484	1.90892	0.735067	1.01088	2.33306	0.939096	2.41391	2.03635	2.03275	-1.28861	-3.72937	-0.878457	-0.497828	-0.162633	-0.574634	0.00818845	-3.72937	0.0869651	-3.72937	-3.72937	-3.72937	-3.72937	-3.72937	-3.72937	-3.72937	-3.72937	-3.72937	-3.72937	-3.72937	-3.72937	-3.72937	-3.72937	-3.72937	-3.72937	-3.72937	-3.72937	-3.72937	-3.72937	-3.72937
AC191421.3_FG001	-3.73935	-3.73935	-3.73935	-3.73935	-3.73935	-3.73935	-3.73935	-3.73935	-3.73935	-3.73935	-3.73935	-3.73935	-3.73935	-3.73935	-3.73935	-3.73935	-3.73935	-3.73935	-3.73935	-3.73935	-3.73935	-3.73935	-3.73935	-3.73935	-3.73935	-3.73935	-3.73935	-3.73935	-0.608912	1.98399	0.697323	1.24984	1.66413	2.36529	2.56316	1.69578	1.71905	1.82271	2.56316	2.67742	2.89937	2.28284	-0.82034	0.708081	0.996885	0.602309	1.46949	1.49085	2.18603
AC191548.3_FG005	1.75071	2.38224	0.669782	1.11267	-0.819416	1.63909	1.30797	4.14526	5.92999	3.76019	-1.09323	0.801099	-0.334327	1.4131	0.857413	1.45177	-0.985002	1.57669	-1.09323	-0.455043	1.46699	3.71794	5.90779	2.38224	1.26562	-0.13758	1.66606	-0.018654	0.0191069	0.694471	-3.43396	0.228721	-1.16966	-3.43396	-0.883615	0.606344	3.30155	2.67126	-0.0573248	0.245013	0.178828	-1.02027	-1.09323	0.964436	-3.43396	-1.56738	-3.43396	-0.883615	0.0376593
AC191575.2_FG001	3.63553	3.67279	4.32344	4.17082	4.32425	4.11518	3.98128	3.18506	3.44526	4.28678	4.32666	4.89599	5.00782	4.34903	4.68776	4.4633	4.53015	4.20663	3.54052	3.48029	4.52587	3.28537	4.00387	3.90751	4.11973	4.89599	4.99006	5.11215	4.08942	3.74148	4.28842	4.07547	3.59743	3.93721	4.02037	1.75388	2.28446	2.90154	2.75805	3.22901	2.51793	3.29731	4.07172	3.90338	3.86673	4.2535	4.13784	3.52891	3.37859
AC191589.3_FG003	3.30631	3.12449	2.78667	3.26547	3.04506	1.13764	0.447171	1.91678	2.86935	1.89583	2.81631	1.53026	2.28912	1.38279	3.0915	2.93226	2.27906	2.76913	-2.29038	-1.14077	2.93911	2.18574	2.29245	2.61087	3.60488	3.02353	3.49201	2.61639	2.65992	0.515165	2.01388	2.82851	1.20233	0.376335	0.190871	2.77416	0.144116	1.49324	2.37069	2.06806	3.13872	0.762757	2.68657	2.38654	2.32549	2.14256	2.06806	1.47172	0.712662
AC191676.3_FG011	0.598818	-1.02501	1.24412	0.134801	0.0783679	-0.310686	0.176214	1.31932	2.24247	0.422103	1.13085	1.5899	1.26105	0.709338	1.49317	0.992629	1.03033	1.20123	1.66157	1.49317	0.553038	0.762621	0.934863	0.434327	0.824934	1.94606	-0.740139	1.33569	-0.11551	0.0783679	0.0350911	-1.22019	2.10206	0.793994	0.730803	1.71041	1.20123	0.446485	0.698528	0.321836	2.07875	0.296052	-0.619944	1.06741	1.64031	1.84437	1.60442	2.23702	0.308981
AC191686.3_FG002	0.0800193	0.866288	0.834911	0.0494173	0.0951519	0.845423	2.24549	2.83439	3.09716	3.1528	1.04515	1.30425	0.0183551	-0.618036	1.38656	1.05465	0.415718	1.70727	-1.06834	-1.41341	1.37847	2.81023	2.54249	2.07926	-0.514216	1.09221	0.323311	1.56427	-0.772752	-1.90587	1.1921	0.813726	1.24462	2.62829	0.0183551	2.32896	1.91104	2.61943	2.74857	1.62985	1.1743	0.363421	0.647502	-0.890818	-2.20451	0.26859	-0.110787	0.0183551	-0.772752
AC191771.3_FG008	5.43742	5.71984	4.87652	4.18713	3.84032	1.96003	3.64642	4.23677	3.88127	3.98058	3.20465	3.31109	2.81448	1.58743	3.37297	3.05061	3.57389	3.24278	2.6472	2.40412	3.78994	3.74858	3.90503	3.66224	3.24436	2.75097	3.44336	2.98457	5.95444	4.75647	4.99503	4.6683	3.8693	3.499	4.3987	4.81688	5.01335	5.13212	4.34077	4.52755	3.97829	4.49212	5.09368	5.24507	4.76543	3.67272	4.46542	4.50945	4.32999
AC191804.4_FG002	0.227314	0.24175	0.227314	-0.194729	-1.12757	-0.981401	-0.194729	0.326049	1.86547	2.21899	-0.176558	-0.366954	0.122935	0.569897	0.445621	0.168401	-0.981401	-1.22124	-1.28647	-0.625192	-0.288398	0.0445475	1.74959	0.496351	-0.470154	0.256073	-0.695891	-0.213083	1.46388	0.521197	0.419718	0.212763	-0.105631	-0.953521	0.168401	2.45613	3.4279	1.99107	-0.213083	1.56417	0.471162	-0.428171	-0.579536	-0.926059	0.4838	-0.14075	-1.09739	-1.12757	0.938533
AC192244.3_FG007	3.38628	3.40828	3.65523	4.08021	4.7582	4.13707	3.60088	3.14309	3.23172	4.01797	4.16596	3.9656	3.9907	4.28836	4.92397	4.92101	4.42914	4.66128	4.60737	3.92321	3.48079	3.64366	3.28744	3.65942	4.06876	4.45672	3.93213	4.12045	3.95422	4.29697	4.7836	4.51559	5.23067	5.26001	4.4443	4.32608	4.68987	3.95861	4.35608	4.0373	4.17137	5.08744	5.09414	4.80809	4.5036	5.56947	5.14551	4.91209	4.67906
AC192362.3_FG002	-1.63809	-2.09473	0.16387	-0.519785	-1.63809	-1.46527	-0.77485	-0.750104	0.243297	-1.74182	-1.30765	-1.3415	-1.50226	-0.445685	-1.27442	-0.445685	0.00171906	-2.06891	0.346233	0.193161	-5.55992	-1.11695	-2.46924	-2.09473	-1.50226	-1.92137	-0.77485	-2.82214	2.10753	1.66166	1.74001	1.45115	1.22901	0.339551	1.74613	2.00205	2.74616	0.250346	1.58642	2.64907	2.98966	2.05685	2.24227	1.20437	1.6871	1.573	1.69969	1.48328	2.39334
AC192362.3_FG003	4.40902	4.34002	3.9044	3.92864	3.0513	3.3172	3.26541	3.58802	3.6785	3.11746	3.33305	3.01718	2.8112	3.19312	3.52337	3.7484	3.32831	2.52683	0.982705	1.65322	3.65278	3.82478	3.73367	3.58126	3.19484	3.46625	3.49363	3.42504	3.2522	3.22546	3.35342	3.03054	2.66336	2.5753	2.90826	3.18623	2.81988	2.98429	3.14071	3.05879	2.84349	2.9387	3.47928	3.24556	3.02483	3.09388	2.61503	2.7103	2.70334
AC192367.2_FG002	-0.567316	2.0779	0.996386	1.51462	2.48408	0.10088	0.845874	1.27075	1.57084	0.785128	1.16712	0.947573	-0.256659	1.02371	-0.0147167	1.34623	0.69007	0.853327	1.0101	-2.8451	1.48321	1.97176	1.5658	0.38091	1.82873	2.24223	1.09029	1.52497	1.87623	-2.31652	1.6205	1.41325	0.177677	1.8591	-0.125362	1.58588	2.0393	0.69007	1.91838	2.0354	2.22468	2.23523	-0.442701	1.49898	1.65929	2.0393	2.39627	2.80884	1.06394
AC192372.3_FG003	2.97464	1.78392	0.947931	0.191244	-1.01915	1.32528	-0.939316	3.7934	3.40924	4.56452	2.07458	2.32118	-0.362751	0.39534	0.785364	0.725286	1.43914	-0.192553	-1.60367	-0.548326	0.145567	0.851942	2.53413	1.1488	-0.734538	0.0750891	-0.664857	0.9401	1.06194	-5.77231	0.290451	1.05453	-1.42258	1.1417	-5.77231	2.26019	0.145567	1.03215	1.37031	0.425791	3.32494	-1.3496	0.627179	0.818922	0.707793	-2.19497	-1.74355	1.50574	-1.23344
AC192451.3_FG001	7.30258	7.63403	7.43772	7.19759	7.50742	6.91124	6.76754	6.85375	6.75352	6.90077	6.95316	7.08414	7.02891	6.86595	7.50518	7.6643	7.31234	7.26329	6.56318	6.4455	6.94063	6.62253	6.6959	6.83432	7.15871	7.2744	7.15414	7.06851	7.27071	7.29961	7.3586	7.35295	6.98502	6.85461	6.64048	6.58924	6.91999	6.43014	7.10792	7.25968	7.30434	6.82614	7.71364	7.46468	7.5175	7.32421	7.15955	6.70696	6.64212
AC193379.3_FG001	1.94971	1.16627	1.33096	0.86249	1.0365	0.139787	-1.37202	1.01383	-1.37202	0.86249	-0.845187	1.05143	-0.0239184	-0.543018	1.12414	0.741272	1.50893	0.489129	-0.374627	-2.05167	-1.07379	0.990846	0.391931	-1.02016	0.887337	0.369523	-0.428854	1.19376	2.18149	1.68464	0.998543	0.346805	-1.86453	-1.18665	-1.37202	1.90179	1.38035	-0.845187	0.165547	0.380765	0.639298	-0.00963276	1.75866	1.05885	1.11702	0.540732	-0.205849	-1.24613	-0.25468
AC193479.2_FG002	-2.48976	0.942108	-1.58284	-3.73876	-1.58284	-3.73876	-3.73876	-1.84747	-3.73876	-3.73876	-3.73876	-3.73876	-3.73876	-3.73876	-3.73876	-3.73876	-1.12712	-3.73876	-1.89621	-3.73876	-3.73876	-3.73876	-3.73876	-3.73876	-2.35193	-3.73876	-3.73876	-2.64074	2.55654	0.464236	0.839873	1.35391	0.299812	0.874689	1.42238	1.26224	1.41628	0.966668	1.36658	1.64378	0.0740782	0.360513	0.839873	1.14329	-0.330156	0.572039	0.540462	1.74137	0.336511
AC193499.3_FG004	-3.46346	-3.46346	-3.46346	-3.46346	-3.46346	-3.46346	-3.46346	-3.46346	-3.46346	-3.46346	-3.46346	-3.46346	-3.46346	-3.46346	-3.46346	-3.46346	-1.86364	-3.46346	-3.46346	-3.46346	-3.46346	-3.46346	-3.46346	-3.46346	-3.46346	-3.46346	-3.46346	-3.46346	3.74885	3.17263	3.83652	3.7746	2.31854	3.07129	1.87878	2.92672	1.99839	2.26638	3.37916	3.58434	3.9661	2.82275	2.93737	4.22049	3.33258	3.50356	2.39048	2.98335	2.89431
AC193591.3_FG001	-0.289161	-4.23366	1.05351	-0.301991	-0.276434	-4.23366	-4.23366	-1.94106	-4.23366	-0.945742	-1.13087	-0.598898	-0.745594	-0.408592	1.07511	0.451171	-1.90493	0.335304	-0.568079	-2.26461	-0.568079	-0.985038	-4.23366	-2.13535	0.256039	-1.10919	-1.61242	0.83193	2.89558	3.83768	4.29861	3.79359	3.22699	2.37278	2.61809	2.95184	2.97283	2.03025	2.54822	2.29327	2.31779	3.4469	4.26514	3.80591	3.78021	4.00347	3.52104	2.94206	3.09617
AC193632.2_FG002	3.01064	2.73102	2.87533	2.87931	3.7567	2.68193	2.52678	2.16142	0.981628	3.35742	2.5393	3.20205	3.02695	2.40097	3.26028	3.35742	3.82927	3.52047	3.71393	2.33959	2.75929	1.82909	2.01329	2.48342	2.86331	3.04843	2.72442	3.07136	3.01972	2.47823	3.38325	2.82049	2.67055	2.2395	2.50142	2.09589	1.16652	0.953257	2.97187	2.98861	3.0661	2.38448	2.82874	2.96437	3.7831	3.61239	2.81842	2.04133	2.8971
AC193754.3_FG008	0.479551	0.625108	0.264512	0.469973	0.114312	-0.135983	-0.765906	0.958647	1.43829	0.535783	0.173853	-0.0523971	-1.69332	-0.582289	0.857883	0.0139057	0.450634	0.329122	-0.744373	-1.90749	-0.681546	0.642359	1.96136	1.14209	0.411201	0.517269	-0.489125	-0.0523971	2.15686	1.4332	1.20258	1.28341	0.887362	1.07264	0.526554	1.7942	2.02822	1.97924	1.60634	1.53658	1.5555	1.39189	0.820212	1.70743	1.36015	0.76585	1.14209	0.804877	0.126408
AC193786.3_FG005	-0.900055	-3.50356	-3.50356	-0.9317	0.31365	-3.50356	-0.722318	-0.180641	-0.900055	-1.80217	-1.21031	-3.50356	-0.141182	-3.50356	0.506745	-1.97666	2.63869	3.46657	1.29155	1.03325	-0.0650732	-3.50356	-3.50356	-1.32874	-1.69559	-0.326964	-0.838587	-1.85824	-3.50356	-3.50356	-2.17258	-2.10457	0.17594	0.966457	-3.50356	-3.50356	-3.50356	-3.50356	-1.85824	-3.50356	-3.50356	-1.85824	-1.21031	-3.50356	-1.17271	2.1126	3.14975	2.54352	-1.74799
AC193787.3_FG008	-0.952706	0.400524	-1.43838	-0.969797	0.22471	-1.83692	-1.86504	-2.24244	-1.52999	-5.15227	-2.31389	-2.31389	-2.46598	-0.0301924	-1.20828	1.46707	0.0296792	-2.38832	-2.35072	-2.58921	-1.18877	-0.426193	1.18736	-2.42673	-0.759436	-5.15227	-0.0301924	0.068507	1.32557	-0.853458	1.08709	1.5694	-0.200417	1.31127	-0.987053	1.8453	1.39544	1.65436	1.5859	0.376443	3.2686	0.65982	2.1272	2.30595	1.08709	2.04021	0.24222	-0.339657	1.08165
AC194005.3_FG004	3.03202	0.903689	2.76191	3.01907	3.12604	3.23419	4.48238	2.46977	0.724738	2.43629	3.30136	3.23799	3.50102	3.22656	3.31773	2.43014	2.98404	3.74923	3.29403	3.79879	3.70963	1.84912	0.69003	2.11899	2.62772	2.67099	3.57867	3.25688	0.403745	2.19174	1.68859	1.91765	3.27927	3.67784	3.09735	2.73129	2.38003	2.0661	3.56467	3.50588	3.1056	3.30136	2.11153	2.6522	2.30858	2.76696	2.83123	3.64543	3.63947
AC194022.3_FG013	5.63172	4.28597	6.86678	1.40639	2.44008	3.95391	6.97464	9.70498	6.79575	6.36387	4.99318	6.43814	4.58612	3.4656	2.55803	2.0365	2.77267	1.04322	3.69088	4.7632	2.54139	8.38695	4.85817	6.96294	3.5578	4.1524	2.17609	4.8259	4.10647	5.59964	3.48378	3.31034	0.397864	2.70264	6.85845	10.6467	7.53319	7.69617	6.12208	3.24027	3.09514	5.47561	4.67342	2.26588	1.14991	4.01015	2.10419	2.33075	7.44747
AC194056.3_FG008	0.137709	-3.85984	-3.85984	-3.85984	-3.85984	0.402505	-3.85984	-3.85984	-3.85984	-3.85984	-3.85984	-3.85984	-3.85984	-3.85984	0.972136	-3.85984	0.0962258	-3.85984	-3.85984	-3.85984	-3.85984	-3.85984	-3.85984	-3.85984	-3.85984	-3.85984	-3.85984	-3.85984	0.273559	0.124023	0.594802	0.732716	-3.85984	-3.85984	-3.85984	0.0166714	-3.85984	-3.85984	-0.0134687	0.261198	0.184538	-3.85984	1.71378	0.0314913	-0.00586995	1.12726	-0.264105	1.49507	1.39758
AC194112.3_FG001	-3.44208	-3.44208	-3.44208	-2.16202	-3.44208	-3.44208	-3.44208	-3.44208	-3.44208	-3.44208	-3.44208	-3.44208	-3.44208	-3.44208	-3.44208	-3.44208	-3.44208	-3.44208	-3.44208	-3.44208	-3.44208	-3.44208	-3.44208	-3.44208	-3.44208	-3.44208	-3.44208	-3.44208	3.1809	3.70155	3.75222	3.64762	3.50388	3.51223	3.63537	3.92324	3.2828	4.25235	4.13925	3.81502	4.22327	3.22167	3.79576	3.60746	3.62767	3.95602	3.82184	2.80877	3.57902
AC194157.3_FG001	-3.47496	-3.47496	-3.47496	-3.47496	-3.47496	-3.47496	-3.47496	1.95385	2.69472	3.13425	-3.47496	-3.47496	-3.47496	-3.47496	-3.47496	2.16608	-3.47496	-3.47496	-3.47496	-3.47496	2.63674	-3.47496	-3.47496	-3.47496	-3.47496	-3.47496	-3.47496	-3.47496	-3.47496	-3.47496	-3.47496	-3.47496	-3.47496	-3.47496	-3.47496	-3.47496	-3.47496	-3.47496	-3.47496	-3.47496	-3.47496	-3.47496	-3.47496	-3.47496	-3.47496	-3.47496	-3.47496	-3.47496	-3.47496
AC194264.3_FG006	3.85179	3.34533	2.62285	2.95525	3.3995	3.16363	2.22537	3.0563	3.02801	3.45689	2.92626	3.45797	2.86455	3.07675	3.60269	3.29981	3.24629	3.40737	-2.71352	-0.24072	3.31557	3.46978	3.4395	3.69298	3.76806	3.76636	3.00524	3.21412	3.62752	3.04149	3.5862	3.44278	3.2102	3.14038	3.22966	3.61038	2.61458	3.68938	3.07094	2.72388	3.17979	3.19045	3.37212	3.89016	3.55256	3.04595	3.56652	3.22708	2.31997
AC194341.4_FG002	5.67467	5.84641	5.11274	5.45898	5.82438	5.51975	5.81362	6.58243	6.80099	6.66097	6.05812	5.74609	6.3587	6.14891	6.03004	5.62312	5.69665	6.18791	6.46311	6.87604	5.95537	7.42098	6.19468	6.26254	5.77378	6.19496	6.32356	5.68362	6.01527	6.31712	6.5109	5.97968	6.30176	6.76827	6.37977	6.85017	6.61135	6.29201	6.53027	6.03124	5.96894	6.64256	6.03514	6.28712	5.62734	5.78437	6.16093	6.4322	6.69623
AC194341.4_FG004	0.47561	-0.507359	1.4479	0.930285	1.98977	-0.507359	-0.528238	0.316467	1.30101	1.50989	0.634914	0.90983	1.06793	0.0980486	1.75397	1.76745	1.70608	0.878754	0.623097	-1.50904	0.0355704	-0.0955171	1.71988	0.0826098	0.704395	0.899524	0.0196434	0.288677	1.7404	1.69914	1.57004	0.634914	-0.0289074	0.410821	0.513506	0.78254	2.25429	1.614	1.10559	1.67116	1.5848	1.16985	1.98375	2.31661	2.20625	1.73359	1.1517	-0.061937	1.26686
AC194405.3_FG021	-1.51016	-1.0116	-1.03838	-1.98284	-1.58584	-1.27164	-1.33604	-0.320433	0.315367	-0.0586217	-0.207093	-1.20987	-1.24044	-2.3849	-2.75582	-1.62514	-1.70696	-3.13611	-3.64525	-2.14227	-1.33604	-0.722493	0.270528	0.833951	-0.616632	-0.86015	-0.679256	-1.09341	-1.09341	-0.933979	-1.27164	-0.406925	1.40778	2.84496	1.26141	-1.62514	-1.15052	-0.207093	1.20725	0.540716	0.925227	1.31369	-0.254632	-0.959412	1.07948	-0.191573	2.96272	3.02848	-0.320433
AC194425.3_FG005	3.509	3.6844	4.34592	4.19498	4.63447	4.11867	4.14192	4.53866	4.00457	4.2843	4.30042	4.09848	3.56075	3.79971	4.66795	5.26634	4.37783	4.59358	5.08368	4.60871	3.85262	4.07348	4.3931	4.53604	4.14632	3.65688	3.97815	3.36106	3.39713	3.64073	3.92655	3.93028	4.37015	4.41948	3.15266	4.39594	4.24748	3.68296	4.09057	4.03059	3.74233	3.81841	4.09396	3.80909	4.26394	4.87986	4.51229	4.12645	3.06411
AC194467.3_FG006	0.0161052	0.233458	0.522542	1.50716	2.33138	1.75493	2.2318	2.21343	2.0231	1.44666	1.44106	1.94367	1.71668	1.54996	1.76907	2.6516	2.13425	2.19489	0.827976	0.739895	2.38932	1.7924	1.84271	1.31934	1.85171	1.64778	1.80165	1.34315	-1.92815	-1.36278	0.780454	0.919501	2.6193	2.87605	2.1381	2.10317	1.61234	1.02084	2.74524	2.37246	2.23545	2.41596	-0.0965284	1.39563	1.88288	2.0394	2.47455	2.96903	2.4905
AC194591.2_FG005	0.850526	0.679393	0.954765	0.83804	0.06993	2.28671	2.31883	1.05495	1.55937	1.66901	1.52993	1.73123	2.01711	1.9389	0.634071	0.853628	0.776973	0.811088	0.833326	1.49794	1.35075	0.743594	1.03501	1.39374	1.65275	0.822257	1.80797	2.36274	-1.44282	-2.58002	-1.52295	-2.19021	-2.12161	-2.48726	-1.41404	-0.85091	-1.09738	-0.863062	-1.96495	-0.919255	-2.53278	-1.54381	-4.64355	-2.6802	-1.58661	-1.26242	-2.97261	-1.87958	-0.267178
AC194712.3_FG002	-3.49095	-3.49095	-3.49095	-1.79818	-1.85042	-3.49095	-3.49095	-0.325911	-2.20758	-0.248854	-3.49095	-3.49095	-3.49095	-3.49095	-1.31687	-3.49095	-1.96053	-3.49095	-3.49095	-3.49095	-0.892509	-0.26776	-1.74766	-2.14201	-3.49095	-3.49095	-0.98058	-3.49095	2.11392	2.24968	2.41165	2.84822	1.52326	1.80021	1.12494	2.70312	2.37786	1.67066	2.80222	2.26078	3.0241	1.34697	1.43133	2.68364	2.45124	2.70035	2.0434	2.07699	2.49302
AC194878.3_FG001	-3.48421	-3.48421	-3.48421	-3.48421	-3.48421	-3.48421	-3.48421	-3.48421	-3.48421	-3.48421	-3.48421	-3.48421	-3.48421	-3.48421	-3.48421	-1.44019	-3.48421	-3.48421	-3.48421	-3.48421	-3.48421	-3.48421	-3.48421	-3.48421	-3.48421	-3.48421	-3.48421	-3.48421	3.45567	3.98022	4.12402	4.33445	5.12674	4.82599	5.22054	4.83471	5.64665	5.38922	4.92119	4.69912	4.76071	4.91231	4.59087	4.12402	4.03645	4.625	4.16497	4.82397	4.77538
AC194878.3_FG002	-3.32855	-3.32855	-3.32855	-3.32855	-3.32855	-3.32855	-3.32855	-3.32855	-3.32855	-3.32855	-3.32855	-3.32855	-3.32855	-3.32855	-3.32855	-3.32855	-3.32855	-3.32855	-3.32855	-3.32855	-3.32855	-3.32855	-3.32855	-3.32855	-3.32855	-3.32855	-3.32855	-3.32855	-3.32855	-3.32855	3.95176	2.16852	-3.32855	-3.32855	4.90023	5.20037	5.32576	5.28988	-3.32855	5.01704	-3.32855	4.37645	4.68621	-3.32855	-3.32855	-3.32855	-3.32855	4.39543	-3.32855
AC194914.3_FG002	4.55231	4.75243	4.77407	5.00239	5.08941	4.70677	5.44571	5.50791	4.21329	4.65341	4.77177	5.03742	4.32221	5.3049	5.01189	5.46119	4.85529	5.6191	5.63224	5.3101	4.40273	4.236	4.17869	3.89094	4.38198	4.62864	4.26451	4.83308	3.92399	4.43344	4.18609	4.5014	4.87578	4.77638	4.77407	4.96461	4.69317	4.64931	4.68512	4.23086	4.85897	5.25629	5.49281	4.85013	4.77561	5.60882	4.89101	4.5549	4.99217
AC194937.3_FG004	1.08146	1.00681	0.695399	0.893598	1.73727	1.91949	2.72234	1.38221	2.64796	2.67307	3.81485	2.90771	1.73727	2.98504	1.77739	1.36121	1.62398	2.61518	-0.0181366	1.60547	1.57421	2.69434	1.19981	3.58031	2.79061	2.94831	3.24557	2.78052	1.99187	1.04035	1.44387	2.45838	2.1384	2.15713	2.13369	2.39767	1.40298	3.52611	2.88549	2.5441	3.63302	2.1052	1.23018	2.30933	2.14779	1.84975	2.68728	1.71397	2.31363
AC194965.4_FG001	4.05042	3.783	3.68976	3.95043	3.71828	3.10059	3.07896	3.434	3.27653	2.95147	3.54825	3.12001	2.86821	3.19735	3.66491	3.01026	3.36548	3.70748	1.50406	1.66929	3.17695	3.65515	3.71154	3.17695	3.73969	3.59532	3.47505	2.61895	3.47036	3.45307	2.65766	3.1258	2.60847	2.57664	2.48298	3.12001	2.9895	2.73735	3.21386	2.92346	2.70791	2.66276	3.13156	3.02259	2.44862	2.82495	2.82495	2.86371	2.24905
AC194965.4_FG004	1.30044	-0.0415534	0.904858	0.138388	0.197348	-0.57344	2.07779	2.46859	0.10824	-0.360593	1.49878	0.410615	1.24974	1.00412	1.38216	2.31183	1.82536	1.67568	1.9824	0.518538	-0.520659	1.3458	-0.469241	0.0149541	1.54358	0.240449	0.827023	-0.936212	1.44521	2.54368	1.8791	2.71681	2.69002	3.62209	4.12948	4.16341	3.29994	3.82092	3.86048	4.28898	3.49055	3.11274	3.18845	3.86968	1.95557	4.63434	3.27381	3.07719	4.18114
AC194970.5_FG001	5.44632	5.32879	5.68304	6.09069	5.72017	6.28658	6.5432	5.96546	6.00882	6.26188	6.20901	6.04335	6.37942	6.31804	5.86351	5.94642	5.98239	5.99241	6.32291	6.82539	6.03208	5.95049	5.54079	6.08436	5.76291	5.60356	5.86402	5.72267	4.93847	5.07435	4.96517	4.97745	5.74086	5.65952	5.95025	5.71376	5.5436	5.72239	5.27949	5.51271	5.35692	5.55324	5.75858	5.72072	5.26607	5.09544	5.34168	5.81208	5.83492
AC194970.5_FG002	1.79456	2.09449	2.87293	2.90093	3.36558	1.85829	1.40198	2.34884	0.151615	1.06978	1.31113	1.04631	1.34188	1.46987	1.31113	1.67787	2.16288	2.14261	3.34717	1.53552	0.924603	2.34884	-0.304875	-0.962858	1.64323	0.99852	1.563	1.48885	0.444045	1.46031	1.01058	1.38215	1.45071	1.37216	1.34188	1.93516	2.06645	2.20281	0.949549	1.50765	0.740597	1.46031	1.06978	0.99852	0.670512	2.23548	1.19412	1.66062	1.31113
AC194970.5_FG004	3.65751	3.74968	3.1213	3.11682	2.85363	2.41504	1.62352	2.26124	2.26635	2.34121	2.28161	2.34851	2.07664	2.0995	2.82331	2.70757	2.99713	2.44957	2.60768	1.6799	2.27146	2.69005	2.48782	2.35093	2.81429	2.21706	2.35577	2.45639	3.98321	3.65431	3.8444	3.64359	2.66836	2.89892	2.36541	3.08963	3.06043	2.91939	3.00839	3.05109	3.34519	2.91259	3.38364	3.62955	3.55287	3.1063	3.02751	2.61796	2.58274
AC194970.5_FG005	6.13716	5.9566	5.83099	6.05851	6.00408	5.44008	5.51562	6.22088	6.16403	5.73616	5.52169	5.66066	5.3221	5.56351	6.15913	6.40716	6.18175	6.38626	5.87334	4.92726	5.63703	6.25294	6.31767	5.53886	5.68201	5.6801	5.39653	5.38593	6.42104	6.63095	6.76731	6.73897	6.45774	5.92676	5.97252	6.70153	6.78282	6.37256	6.45839	6.29295	6.33242	5.95863	6.80237	6.97587	6.72726	6.68897	6.25625	6.11809	6.06418
AC194970.5_FG009	4.98185	4.80127	4.6444	4.69422	4.74955	4.22101	4.17059	5.37193	5.14886	4.69479	4.75338	4.46935	4.61404	4.79011	4.52921	4.11499	4.45601	4.56136	4.08768	3.83637	4.65204	5.35715	5.12699	4.09969	4.81497	4.65672	4.53239	4.47333	5.09094	5.27291	5.00966	4.52857	4.61884	4.31619	4.40557	5.00045	5.36618	4.96206	4.72298	4.72744	4.454	4.66778	4.88911	4.88061	4.77024	4.76482	4.65555	4.34756	4.77024
AC195135.3_FG002	-3.65881	2.24438	-3.65881	-3.65881	1.8542	-3.65881	-3.65881	-3.65881	-3.65881	0.746006	-3.65881	0.510679	1.34271	-3.65881	2.66952	-3.65881	-3.65881	0.519449	2.20856	-3.65881	-3.65881	-3.65881	-3.65881	-3.65881	1.17302	-3.65881	-3.65881	-3.65881	0.895697	1.71689	1.24967	-3.65881	-3.65881	-3.65881	-3.65881	-3.65881	-3.65881	-3.65881	-3.65881	-3.65881	-3.65881	-3.65881	-3.65881	-3.65881	-3.65881	-0.115154	-3.65881	-3.65881	-3.65881
AC195154.3_FG004	3.28581	3.56622	3.21586	3.08046	3.54285	2.84482	2.49113	2.84845	3.13347	3.02704	3.58595	3.37412	2.72773	3.25057	3.69903	4.11258	3.25741	3.29249	0.703607	1.04172	3.52251	2.91045	3.16291	3.58813	3.85639	3.92437	3.75146	3.89299	3.8681	3.35892	3.74171	3.86181	2.651	3.32804	2.87001	3.271	3.21163	3.51338	4.13439	4.41081	4.93568	3.85639	3.79171	4.26968	4.12616	3.38041	3.40529	3.14826	3.1932
AC195331.3_FG008	-4.03342	-4.03342	-4.03342	-4.03342	-4.03342	-4.03342	-4.03342	-4.03342	-4.03342	-4.03342	-4.03342	-4.03342	-4.03342	-4.03342	-4.03342	-4.03342	-4.03342	-4.03342	-4.03342	-4.03342	-4.03342	-4.03342	-4.03342	-4.03342	-4.03342	-4.03342	-4.03342	-4.03342	-4.03342	1.52354	2.46708	2.16729	-4.03342	1.45914	1.37145	1.36679	-4.03342	2.64449	2.61803	2.87457	1.53969	2.59313	2.64419	2.74564	2.33586	1.68815	-4.03342	1.50716	1.31125
AC195340.3_FG001	9.82472	9.88548	9.74713	9.96853	9.97422	9.81703	9.89097	10.4888	10.2107	10.0821	9.82749	9.96426	9.97393	9.88848	10.3066	10.1422	10.3881	10.1929	10.1407	9.82486	9.77143	10.0975	10.2168	9.56951	9.92739	9.84682	9.76349	9.78039	9.32018	9.59724	9.64472	9.51585	9.7474	9.55754	9.47524	9.98336	9.99842	9.62651	9.68674	9.62167	9.8052	9.64244	9.96363	9.78587	9.87414	9.75638	9.83596	9.63675	9.72553
AC195340.3_FG002	7.48932	7.42762	7.30198	7.26006	7.22898	7.01845	6.90284	7.25168	7.29729	6.92353	7.09165	7.05674	6.98561	6.90114	7.3382	7.08531	7.10551	6.92703	7.01421	7.03175	7.37407	7.54275	7.48172	7.21447	7.17279	7.38207	7.16929	7.01116	7.51448	7.53878	7.38281	7.08899	7.00144	6.89218	6.76886	6.92884	7.17002	6.99059	6.87383	6.97966	6.97085	7.00051	7.5063	7.48222	7.3371	6.99609	7.10363	6.86603	6.76287
AC195340.3_FG004	3.70116	3.42077	3.13949	3.64955	3.7534	3.21921	3.08632	3.61827	4.09642	3.5206	3.58016	3.20514	2.53146	3.13294	3.54748	4.33849	3.63759	3.20671	3.22851	2.57841	3.23623	3.59994	3.97056	3.90171	3.53729	3.59625	3.53089	3.47478	2.21403	1.8406	2.46088	2.85615	2.60138	3.05045	2.25128	2.23706	2.31788	2.27379	2.7557	3.18937	3.12141	3.12965	3.25307	3.36347	3.39027	3.20985	3.52704	3.14601	2.08743
AC195347.4_FG004	4.28571	-3.33576	1.98658	3.11986	-3.33576	-3.33576	-3.33576	-3.33576	-3.33576	-3.33576	-3.33576	-3.33576	-3.33576	-3.33576	4.15441	4.17092	5.02206	2.21929	-3.33576	-3.33576	-3.33576	-3.33576	-3.33576	-3.33576	-3.33576	-3.33576	-3.33576	-3.33576	3.04633	0.742522	-3.33576	-3.33576	-3.33576	-3.33576	-3.33576	-3.33576	-3.33576	-3.33576	-3.33576	-3.33576	-3.33576	-3.33576	-3.33576	-3.33576	-3.33576	1.49138	-3.33576	-3.33576	-3.33576
AC195587.4_FG004	2.75602	3.03023	2.75422	2.5685	2.42771	0.721989	0.348974	0.366495	0.60011	0.60011	0.939777	0.986773	0.708149	0.821948	2.46525	2.68415	2.37772	1.96619	1.76209	-0.146917	0.629682	0.986773	0.927796	0.636986	1.18189	1.6543	1.08205	0.866432	4.00762	3.81367	3.60772	3.09635	1.94789	0.951663	0.986773	1.83652	1.91376	1.68745	2.09957	1.9962	2.24502	1.30398	3.46809	3.67593	3.16109	2.9261	2.01098	1.37725	1.2466
AC195596.3_FG005	3.9068	2.91601	2.5739	1.96789	1.8098	1.2845	0.887889	2.4194	3.96222	3.01643	1.14366	2.54929	1.64532	-0.0174862	2.17391	0.309846	1.22713	-0.429197	0.283816	1.0137	0.517422	0.433277	3.61355	2.33946	1.46688	1.70765	0.55408	1.17203	-3.66691	-3.66691	-3.66691	-3.66691	-1.84982	-3.66691	-3.66691	-3.66691	-3.66691	-3.66691	-3.66691	-0.866544	-3.66691	-3.66691	-3.66691	-1.5021	-3.66691	-1.56516	-3.66691	-3.66691	-3.66691
AC195608.3_FG005	2.02919	1.29464	1.66038	0.799352	-1.23046	-0.186661	-4.06359	1.03885	3.99934	2.16963	-0.207035	0.703614	-1.73123	0.128206	-0.495553	-1.46332	-1.12453	-4.06359	-1.26722	-2.3602	-1.88197	0.495178	3.20544	-1.68369	-1.83029	-1.26722	-1.02454	-0.495553	1.18546	0.901249	0.467323	-0.495553	-0.0502132	-4.06359	-4.06359	1.71	1.51829	-0.471624	-0.290942	-0.960862	-0.248495	-1.59224	0.901249	1.52605	-4.06359	-0.839955	-0.495553	-4.06359	-4.06359
AC195608.3_FG006	1.97958	2.59928	0.744284	-0.0317466	0.236699	-3.9197	-0.829969	-3.9197	3.48076	1.11414	-3.9197	-1.44957	-2.31937	-3.9197	0.656807	0.465537	-3.9197	-0.356439	-1.13479	-3.9197	-1.58193	0.182157	2.26296	0.379958	-3.9197	-3.9197	-0.420542	-3.9197	2.45699	1.19721	-0.325352	-1.08382	-0.940248	-0.851408	-3.9197	-3.9197	1.03281	2.75952	-1.88617	-2.62512	-3.9197	-1.84472	-3.9197	1.07088	0.330296	-3.18918	-3.9197	-1.01038	-0.083561
AC195785.3_FG004	0.944713	1.24306	1.05367	1.58221	1.72444	-0.0720768	0.284713	1.54449	1.28131	1.14717	0.817234	0.609502	0.806974	1.06241	1.67848	2.02655	1.92073	1.67263	1.48612	0.512855	0.179927	1.50582	1.06241	0.806974	0.355406	0.775778	0.632742	0.609502	0.255498	-0.308509	0.195342	0.666954	0.299115	0.179927	-0.245897	1.25078	0.877389	0.255498	0.382796	0.621166	0.474982	0.0166053	0.299115	1.39767	0.621166	1.07974	0.270175	0.179927	-0.0359863
AC195794.3_FG002	1.81243	1.81847	0.274574	-0.31472	-0.276511	-0.797822	-1.56673	-0.607107	-0.72396	0.485912	0.217702	-0.518706	-2.49088	-0.393613	1.62792	0.329735	1.62122	-0.518706	-0.982695	0.144038	-1.03913	0.805672	-0.62989	0.34327	-1.09736	-0.079505	-2.19916	-1.21967	-0.184332	1.00413	0.203204	0.946817	1.31484	2.32178	1.03213	-0.202401	0.887651	1.1832	-1.09736	0.144038	0.69776	0.907586	1.80028	1.62792	2.07164	0.0828998	1.71293	1.86022	1.28281
AC195806.3_FG001	-3.46631	-3.46631	-3.46631	-3.46631	-3.46631	-3.46631	-3.46631	-3.46631	-3.46631	-3.46631	-3.46631	-3.46631	-2.43865	-3.46631	-3.46631	-3.46631	-3.46631	-3.46631	-3.46631	-2.51469	-3.46631	-3.46631	-3.46631	-3.46631	-2.23143	-3.46631	-1.48703	-3.46631	4.16365	3.34493	2.81976	2.90486	2.23561	3.04341	2.39466	2.8304	2.86188	3.1256	2.79172	2.7089	3.2215	2.50433	2.75424	3.36872	2.65975	2.76093	2.39466	2.06098	2.36593
AC195807.3_FG004	-0.531065	0.490181	1.76019	1.40392	-0.468638	-4.44779	0.0972817	0.15373	-1.79396	-1.42832	0.443098	0.401375	-0.89632	1.14948	-0.155913	0.17482	-4.44779	0.0883816	-4.44779	-1.84998	-1.42832	0.256001	-4.44779	-1.63875	-1.14159	0.271661	-0.233166	0.604137	-1.34738	-0.0136479	-4.44779	-4.44779	-0.244577	-1.30868	-4.44779	-0.611556	-0.574366	-4.44779	0.220079	-4.44779	-1.32146	-0.705279	-1.62257	-0.134637	-4.44779	0.294812	-4.44779	-1.42832	0.548375
AC195860.3_FG005	3.57524	4.84451	3.78633	1.78264	3.73093	3.07257	2.56257	2.42999	4.14837	3.18611	3.36035	4.25253	2.68083	2.29931	1.88609	4.69764	2.70035	3.09435	3.46932	3.89612	3.10932	3.66631	3.97075	2.33988	3.65426	2.76182	2.49608	1.42565	5.06459	4.50261	4.67608	3.97313	4.1127	3.71132	4.37605	4.99781	5.34078	4.27266	4.22796	3.84804	4.14283	3.90831	4.79591	3.78378	3.52353	4.28529	4.21397	3.1242	5.62096
AC195860.3_FG006	2.96166	3.1191	2.87487	3.27825	3.53721	3.18758	3.37087	4.79166	4.56161	4.53844	4.17958	4.19782	4.10333	4.48758	2.78911	2.41479	2.77801	2.99265	3.07457	3.7597	4.00967	4.9543	4.3837	4.29263	4.2207	3.98311	4.51291	3.74507	4.61118	4.49963	4.40808	3.9898	4.21012	4.04677	4.48287	5.22953	5.1468	5.2037	4.61426	4.55585	3.86541	4.60685	4.02741	4.05681	3.90134	3.7165	3.80705	4.09538	4.75701
AC195874.2_FG002	5.47488	6.01768	5.58605	5.16829	5.62515	5.49241	4.84795	5.72326	5.37167	5.2369	5.19831	5.42124	5.42753	5.12382	5.76228	5.65499	5.39926	5.48813	4.92722	4.74569	5.13124	5.86381	5.80645	5.50977	5.69264	6.00113	5.74782	5.52207	6.33225	6.4615	6.81348	6.60251	6.20856	6.449	6.16381	6.70811	6.80682	6.55035	6.41398	6.36166	6.56373	6.32689	6.91864	6.67341	6.50637	6.44335	6.17431	6.18886	5.86728
AC195954.3_FG001	-3.53049	-3.53049	-3.53049	-3.53049	-3.53049	-3.53049	-3.53049	-3.53049	-3.53049	-3.53049	-3.53049	-3.53049	-3.53049	-3.53049	-3.53049	-3.53049	-3.53049	-3.53049	-3.53049	-3.53049	-3.53049	-3.53049	-3.53049	-3.53049	-3.53049	-3.53049	-3.53049	-3.53049	1.59087	1.37013	1.64705	1.61923	1.71881	1.49226	0.606026	1.96073	1.57167	3.40017	2.90043	3.21988	2.3018	2.17524	1.5571	1.89608	1.7956	1.00155	1.82034	2.17524	2.14595
AC195957.3_FG003	2.12145	-3.77769	-3.77769	-3.77769	0.249365	-3.77769	-3.77769	-3.77769	-0.2869	-3.77769	-3.77769	-3.77769	-3.77769	-0.21964	0.0554356	0.0111389	0.0984388	-3.77769	-0.2869	-3.77769	0.23977	-3.77769	-3.77769	-0.0936864	-3.77769	-3.77769	0.558749	-3.77769	-3.77769	-3.77769	2.20489	-3.77769	-3.77769	1.19164	-3.77769	-3.77769	-3.77769	-3.77769	-3.77769	0.305655	1.19164	-3.77769	-3.77769	-3.77769	-3.77769	-3.77769	-0.300729	-3.77769	-3.77769
AC196002.2_FG002	-3.60608	-3.60608	-3.60608	-3.60608	-3.60608	-3.60608	-3.60608	-3.60608	-3.60608	-3.60608	-3.60608	-3.60608	-3.60608	-3.60608	-3.60608	-3.60608	-3.60608	-1.91764	-3.60608	-3.60608	-3.60608	-3.60608	-3.60608	-3.60608	-3.60608	-3.60608	-3.60608	-3.60608	1.67328	1.52424	1.90006	2.12327	0.157527	0.829461	-0.415485	1.81051	1.4626	1.78024	1.54418	1.54748	2.07694	1.19697	0.60099	1.82405	1.91275	0.930915	1.44143	0.671105	0.840498
AC196043.3_FG005	-3.36562	-3.36562	-3.36562	-3.36562	-3.36562	-3.36562	-3.36562	-3.36562	-3.36562	-3.36562	-3.36562	-3.36562	-3.36562	-3.36562	-3.36562	-3.36562	-3.36562	-3.36562	-3.36562	-3.36562	-3.36562	-3.36562	-3.36562	-3.36562	-3.36562	-3.36562	-3.36562	-3.36562	1.80012	1.373	-0.531436	-3.36562	1.27512	0.751285	0.000792618	1.5593	3.72017	3.75037	-0.116431	1.19753	1.73228	0.427344	-0.243041	0.885987	-3.36562	0.178709	1.50204	0.578104	-0.0181512
AC196059.3_FG003	2.68386	3.05659	4.17642	3.67183	3.11291	5.27354	5.18486	4.99623	4.43938	4.53274	4.1522	4.24101	4.4697	4.52737	3.34876	2.87113	3.29178	3.87157	4.21671	5.0821	3.96296	4.99084	3.70782	4.61436	3.34876	3.075	3.81856	4.14563	2.77397	3.40266	3.89538	4.1028	4.57287	5.12723	5.21063	5.58186	4.82747	4.92309	3.99687	4.02417	3.4537	4.79847	3.33431	3.18338	2.55434	3.82862	4.19301	4.84893	5.17076
AC196066.3_FG003	-0.16705	-0.432541	-0.182249	1.09955	1.17436	2.72742	2.07463	0.900411	0.270489	1.38449	1.50708	2.23841	1.12895	2.35302	1.00888	1.45025	1.09955	2.09613	-2.71191	0.521671	-0.259883	1.17027	-0.610798	2.17489	1.26636	1.27807	1.60978	1.21083	-2.17383	1.08257	-0.629455	0.264288	0.691398	1.39559	1.85312	0.650192	0.881794	0.932612	1.42491	0.19488	-0.67681	1.16618	0.726823	-0.415494	0.00750725	1.33952	0.443034	0.946268	0.731837
AC196090.3_FG006	3.42055	3.64825	3.97518	4.38319	3.87355	3.00404	2.92119	3.22019	1.94681	1.84902	2.80595	2.8356	3.1487	3.49269	4.09326	3.12467	4.18659	4.22536	4.23614	3.07185	2.13188	2.99652	1.79554	1.26941	2.97947	2.55517	2.3234	2.71333	3.04107	3.74864	4.00822	3.97911	4.25257	4.20357	4.00051	3.65799	3.60614	3.51287	4.17028	3.87145	4.35674	4.52465	3.9181	3.9303	3.96334	4.77067	4.52056	4.37191	4.32515
AC196158.3_FG002	-0.13524	0.715304	-0.687818	-0.297979	-1.34602	-2.69748	-0.732956	3.89741	6.38064	2.89268	-0.0896488	-0.580538	-1.60801	-3.58622	-1.781	-0.779483	-1.49013	-1.97637	-3.58622	-1.97637	-1.21446	2.8267	5.9651	2.88223	-1.03637	-1.52841	-1.49013	-0.877065	-0.0600007	-0.519644	-1.73586	-3.58622	-1.56769	-2.4644	-1.97637	-0.779483	0.0801001	1.0527	-0.559967	-2.4644	-1.92511	-3.58622	-3.58622	-3.58622	-3.58622	-2.97315	-3.58622	-2.61573	-1.97637
AC196212.3_FG001	-3.95895	-3.95895	-3.95895	-3.95895	1.20464	-3.95895	1.04297	0.826985	0.682159	1.90948	-3.95895	-3.95895	0.751914	0.797049	-3.95895	-3.95895	-3.95895	-3.95895	0.493773	1.88704	-3.95895	-3.95895	1.51385	1.71374	-3.95895	2.05012	1.54183	-3.95895	-3.95895	-3.95895	0.645707	0.790034	-3.95895	-3.95895	-3.95895	-3.95895	0.931493	2.20685	0.840555	1.10413	-3.95895	-3.95895	-3.95895	-3.95895	-3.95895	1.11313	-3.95895	-3.95895	-3.95895
AC196259.2_FG010	2.2347	3.19687	2.66466	2.86567	1.93284	2.54114	1.61918	1.86117	1.81156	2.83653	3.26802	3.09535	2.512	3.13361	3.94678	3.34008	2.84453	3.33026	-3.79837	0.98039	-0.821783	2.06301	0.715577	2.54755	2.59169	2.45549	2.49228	2.43163	2.00595	2.65272	2.37574	3.6395	2.69119	3.22445	2.08443	1.56142	2.69994	3.8583	3.20541	1.96981	3.61491	2.31046	3.0088	3.50557	2.78493	4.01398	2.22302	2.14704	3.01599
AC196278.2_FG003	1.16264	1.17711	0.921644	2.71744	2.63136	2.47323	2.35931	3.52943	2.57372	2.46632	3.03497	2.9764	2.8779	3.29089	2.74719	1.95594	2.02844	2.55736	-1.87484	-1.6452	2.77644	3.3939	3.04993	2.20567	3.45016	2.88063	2.97899	2.61554	-0.160725	0.652025	1.89474	2.21367	2.21767	2.49038	2.89153	2.35193	2.29564	3.43427	2.80807	1.90429	2.41363	2.16506	1.26151	1.73435	1.29552	1.41277	2.38486	1.97435	2.49379
AC196278.2_FG004	0.668183	1.10918	1.34305	1.34305	1.38828	0.899245	-0.486944	2.02927	1.95906	0.845966	2.01198	1.48949	1.1323	1.17764	0.957309	-1.68653	0.748639	0.56013	-2.51547	-1.93275	1.98042	0.905793	2.15217	1.37333	2.12306	1.82899	2.13606	1.03792	0.470293	1.14374	0.938168	1.38331	1.19989	0.0773751	1.29661	1.99452	0.969955	2.83429	2.12957	2.05319	0.957309	1.82513	-0.269432	0.461893	0.637985	0.108559	1.52197	1.29661	0.944572
AC196426.3_FG007	6.06381	6.25304	5.6371	5.81981	5.77329	5.21481	4.73456	5.51393	5.69856	5.29464	5.28001	5.32975	5.16189	5.3179	5.69063	5.68789	5.46072	5.57867	3.99612	3.84409	5.62599	5.73279	5.95119	5.71725	5.72289	5.85244	5.73518	5.66911	6.48601	6.24734	6.43859	6.07087	5.66744	5.56683	5.49629	6.05434	5.87931	5.72289	5.90428	5.73492	6.06959	5.90237	6.23569	6.48325	6.26286	5.81477	5.84577	5.58485	5.28574
AC196465.3_FG002	-1.61679	1.00188	1.68092	-3.89881	-2.2924	0.392328	-1.02815	1.84205	1.97151	1.18629	-0.257753	1.20017	1.17228	-1.2324	-0.871509	1.81865	1.87426	1.24112	0.692885	1.24784	-1.00096	-3.89881	1.48464	0.739497	0.0228692	1.80919	-3.89881	-2.41688	1.28105	-3.89881	-3.60394	0.28643	-2.35344	0.211771	1.46129	1.86513	-0.257753	-0.597506	-3.89881	-3.89881	0.888624	1.00968	1.10773	1.43759	0.91357	-3.89881	-3.89881	1.24112	-0.158703
AC196465.3_FG006	2.3591	2.76132	2.52109	2.26395	2.70204	2.50771	2.10063	2.59247	2.4783	2.29552	2.50995	2.38375	1.86408	2.69421	2.61963	2.65034	2.51218	2.49873	-0.740908	-0.136878	2.66845	2.49195	2.9471	2.811	2.4622	2.85023	2.83609	2.96343	2.93886	2.61963	2.61549	2.61341	2.06742	2.62583	2.03027	2.89012	2.2903	2.83964	2.92057	2.96018	3.2988	2.80738	2.60925	2.65236	2.99871	2.26129	2.67045	2.37148	2.26395
AC196475.3_FG004	8.10119	8.38139	8.83668	9.40868	9.26502	9.29278	9.09672	8.6852	8.29617	8.60245	8.82557	8.79739	8.98776	9.25142	9.88904	10.5603	9.85826	9.90305	9.13595	8.78288	8.38313	8.56317	8.08602	8.5045	8.5111	8.5054	8.73207	9.0437	8.09446	8.71142	9.13477	9.22807	9.61713	9.35802	9.17692	9.28271	9.0192	8.89454	9.29343	9.1925	9.20868	9.44526	9.88781	9.84001	9.60378	10.0055	9.55399	9.45335	9.3407
AC196475.3_FG005	5.97038	5.86448	5.49709	5.42827	5.25296	4.72561	4.47598	5.04105	5.13736	4.98164	4.71591	4.7736	4.52136	4.6754	5.20234	5.25751	5.37146	4.88463	4.14376	3.61701	4.95206	5.43813	5.61219	5.08786	5.27726	5.29233	4.95725	5.21175	6.74712	6.35966	6.59719	6.09152	5.80272	5.61599	5.34119	6.03103	6.05367	5.51058	5.70495	5.83788	5.94421	5.7244	6.25849	6.30033	6.66418	6.02658	5.77733	5.6668	5.36759
AC196489.3_FG002	8.07316	7.63385	7.79343	7.68355	7.90084	7.89671	8.60438	9.04853	8.87535	8.84181	8.82855	8.6502	8.58538	8.88599	7.43021	7.2633	7.4087	7.88338	8.15282	8.61925	8.59221	8.76893	8.64182	8.26992	8.38886	8.30825	8.50773	8.24756	8.02094	8.13584	7.57898	7.44246	7.62396	7.35834	7.84096	8.05365	8.25716	8.31421	7.83622	7.89198	7.43761	8.26963	7.17941	7.40612	7.28624	7.33623	7.46457	7.61877	8.37682
AC196708.3_FG006	0.574944	-4.93139	0.536524	0.555833	2.38956	0.823662	0.0511427	3.20554	1.90214	1.01314	1.49892	1.12243	0.936533	2.12923	2.07924	4.12279	2.17791	1.39194	2.47336	-0.120499	-0.30967	3.21471	-4.93139	0.649476	2.08767	-0.325054	0.196607	0.477357	0.555833	-1.27198	1.85509	-4.93139	-0.486349	0.721126	-1.32421	0.477357	1.42228	0.621876	-0.30967	1.68032	2.19782	1.85032	0.729891	0.395411	1.51616	1.01314	0.426567	1.42829	0.477357
AC196779.3_FG003	-3.58805	-0.391074	0.697987	0.77063	0.0870686	-0.151904	-0.0156609	-0.328569	-0.626498	0.311917	-0.123909	1.26626	-0.166049	-0.180294	-0.31324	0.46289	0.493821	0.752714	0.990121	1.02972	-1.34797	-1.74114	-0.455579	-1.15354	0.311917	-0.359579	-0.472034	-0.123909	-0.755395	-0.328569	0.378009	0.651219	-0.253068	1.73132	0.716395	1.1142	0.493821	0.77953	0.0491559	-0.662492	-1.47976	0.208529	0.814738	1.02972	0.504027	1.36161	0.574056	0.849342	0.982106
AC196780.4_FG003	-0.0119398	0.456109	0.470079	1.47665	0.101076	0.2659	-4.2988	1.64247	-0.436486	2.18561	1.31154	-0.238597	-4.2988	-4.2988	1.8175	1.36143	1.43542	-0.223303	-0.509198	-0.537469	0.171648	0.787892	0.446717	-0.230929	0.403655	1.93128	-4.2988	-4.2988	-4.2988	-0.0316961	-0.463312	-0.317679	-4.2988	-4.2988	-4.2988	-4.2988	2.11876	-4.2988	-0.178399	-4.2988	-4.2988	-4.2988	0.684471	2.0694	-4.2988	-4.2988	-4.2988	-4.2988	-4.2988
AC196961.2_FG003	5.75521	6.25297	6.33563	7.69929	6.7913	6.76116	7.1472	8.41556	6.98247	6.17677	6.37787	6.3438	6.93419	7.1472	6.74142	4.13877	6.38838	7.15286	8.15606	8.15913	7.40838	7.82426	7.19464	4.91827	6.51036	6.57437	6.3787	6.04049	3.59414	4.76876	6.26666	5.9133	6.80483	6.93596	6.51455	7.34324	7.31152	7.73828	7.43905	6.92646	6.72921	6.89437	4.50872	5.01632	5.95754	6.51482	6.00293	6.84017	7.43403
AC197013.3_FG003	3.43764	4.15783	4.94968	4.1653	5.02828	3.31168	1.08847	3.78411	3.50194	4.92245	2.92234	3.75236	2.75447	4.07129	5.12847	5.61501	5.10698	4.61208	-0.410343	-2.20423	2.7726	2.85021	3.81439	4.59494	4.55711	4.03718	3.5646	3.42634	4.50006	3.59652	3.5812	4.16343	2.0303	-1.17143	1.9282	3.56579	3.67169	4.02636	2.9849	3.50925	3.54789	2.00573	2.81494	2.63581	2.30145	3.62222	3.22988	-0.410343	2.59201
AC197029.3_FG003	3.49235	3.84949	3.16416	2.87712	3.49983	3.23138	2.63262	3.64502	3.5784	3.71278	3.13605	3.09775	2.75367	2.98723	3.92038	3.83155	3.52206	3.06046	0.420206	-1.03361	3.42958	4.23553	3.72959	3.59252	3.35924	3.51024	3.08803	3.01203	0.293438	-0.528489	1.20123	0.834647	1.49703	1.29171	1.42393	1.76358	0.817656	1.70235	1.44111	1.85762	1.22763	1.92143	0.587732	0.747752	0.964208	0.431228	1.2664	1.59798	1.51884
AC197047.3_FG001	2.24779	2.88961	3.69453	3.06274	2.75019	2.14701	2.61672	3.00033	1.97807	1.91096	2.99065	2.5199	2.86904	3.15269	1.59608	2.27015	1.31454	1.95437	2.89544	3.42407	1.54654	2.31411	1.34102	2.77673	0.362003	0.499631	2.15132	2.04972	-1.54842	-1.92675	-1.17056	0.116331	-1.48965	-1.25825	0.00715319	1.32451	1.44343	0.405416	-0.172917	0.237264	-0.0738524	-0.940145	-0.566736	1.13282	-1.75299	0.927899	0.000532402	0.818721	-0.0127784
AC197056.3_FG005	2.90891	3.08728	2.85416	2.89774	2.7914	1.73234	2.1341	3.26921	3.09716	2.90891	2.75288	2.73636	2.64001	2.48675	2.73429	2.95278	2.86374	2.46461	2.81721	2.15243	2.68573	3.15035	3.11995	2.73636	2.95459	2.71125	2.93648	2.91631	3.40522	3.13603	3.31542	2.89025	2.64882	2.54662	2.69215	3.38903	3.05053	2.95639	2.94918	3.09387	2.70703	2.90891	3.24557	3.15194	2.97604	2.90705	2.99017	2.74464	2.69854
AC197122.3_FG003	3.3495	3.47706	3.14183	3.33602	3.13569	2.70355	2.5774	3.0889	3.3197	3.30872	3.09995	2.86841	2.57301	2.88831	3.21072	2.93611	3.28233	2.86659	-0.292473	0.630659	3.40229	3.16764	3.772	3.67786	3.35352	3.36153	3.61675	3.12025	3.37611	3.25407	3.35084	3.05692	2.6873	2.51489	2.64383	3.59393	3.23831	3.52941	3.40099	2.68117	3.19747	2.99432	3.42931	3.8734	3.49674	2.92386	2.86841	2.82411	2.8166
AC197146.3_FG001	0.648815	1.0412	0.878289	1.87856	1.71327	2.68851	2.80769	2.87275	2.56455	2.03524	2.42953	2.18069	2.48158	2.7564	1.64076	1.01149	1.59553	2.10971	0.423172	1.17487	2.91604	2.61744	2.51253	1.74596	2.29421	2.60701	2.29099	2.09877	0.819845	0.667755	1.48442	1.16812	2.28453	2.64576	2.8327	3.39661	2.56724	3.2854	2.77291	2.91817	2.8031	2.76114	0.861819	0.981185	0.759057	1.73204	2.00439	2.50415	3.33961
AC197146.3_FG002	2.87436	2.85069	3.11839	2.75443	2.60897	2.62416	3.12202	3.27371	1.78382	1.93806	1.88974	2.24547	2.25193	2.98549	3.18592	3.49321	3.42352	2.68344	2.9412	2.22921	3.15075	2.48163	2.67616	1.37294	2.64418	1.73929	2.34258	2.79996	2.05619	2.73113	3.15431	2.71224	2.64418	2.96351	2.82223	2.49266	2.58072	2.14863	2.76364	2.60642	2.96351	2.72407	3.47177	3.30617	3.74252	3.42649	2.85069	2.82002	3.1111
AC197246.3_FG001	6.1589	6.02966	5.98951	5.46503	5.95484	5.17142	5.96909	6.72751	6.00052	5.61315	5.46302	5.67078	5.74073	5.75167	5.991	5.66756	5.91077	5.86239	6.30668	5.74757	5.64093	5.91482	5.78745	4.83214	5.02775	5.52017	5.8869	5.62013	5.64527	5.76559	5.34338	4.96489	5.77941	5.92259	5.93433	6.17271	5.99726	6.03637	5.98353	6.10821	6.13208	6.17621	5.32141	5.63038	5.41555	5.5991	5.58381	5.86847	6.18077
AC197246.3_FG003	6.44708	6.5067	6.21959	6.40922	6.35965	6.59984	6.71148	7.61969	7.2609	6.99395	6.8684	6.76098	6.64939	7.12903	6.1345	5.7065	6.02591	6.00371	6.58116	6.74728	7.15567	7.61098	7.47518	6.76005	7.11533	7.07178	6.77641	6.80555	6.6792	6.55386	6.36912	6.18959	6.9294	6.49847	6.89254	7.26528	7.26801	7.32768	7.01767	6.60306	6.30836	7.02591	6.38605	6.68393	6.23137	6.11296	6.56585	6.72779	7.21922
AC197274.4_FG010	3.01111	-0.576382	3.35343	1.97164	2.64597	1.05557	1.73556	3.26179	-0.550778	1.15953	2.10196	2.30818	1.46071	3.11706	3.82906	-3.71549	2.50416	-0.0121001	-1.71322	1.76136	2.34473	0.80354	2.13814	-3.71549	1.0061	-3.71549	1.01611	1.84257	0.336122	-3.71549	-3.71549	2.04889	2.16351	-3.71549	1.99964	0.195636	-3.71549	1.01611	0.598914	2.61163	-0.602383	1.62819	1.74851	-0.47623	0.996024	0.586063	1.21364	1.51347	-3.15121
AC197340.3_FG003	-3.4114	-3.4114	-3.4114	-3.4114	-3.4114	-3.4114	-3.4114	-3.4114	-3.4114	-3.4114	-3.4114	-3.4114	-3.4114	-3.4114	-3.4114	3.43389	-3.4114	-3.4114	-3.4114	-3.4114	-3.4114	-3.4114	-3.4114	-3.4114	4.03095	-3.4114	-3.4114	-3.4114	-3.4114	-3.4114	-3.4114	-3.4114	-3.4114	-3.4114	-3.4114	-3.4114	-3.4114	-3.4114	-3.4114	-3.4114	-3.4114	-3.4114	-3.4114	-3.4114	-3.4114	-3.4114	-3.4114	-3.4114	-3.4114
AC197355.3_FG001	-3.66438	-3.66438	1.53894	1.95346	-3.66438	-3.66438	-3.66438	2.17072	-3.66438	1.18888	1.05919	-3.66438	-3.66438	-3.66438	-3.66438	1.89766	-3.66438	-3.66438	-3.66438	-3.66438	-3.66438	-3.66438	-3.66438	-3.66438	-3.66438	-3.66438	-3.66438	-3.66438	-3.66438	-3.66438	0.773332	0.912645	-3.66438	-3.66438	-3.66438	-3.66438	-3.66438	-3.66438	-3.66438	-3.66438	1.11123	-3.66438	0.949212	-3.66438	-3.66438	-3.66438	0.848247	-3.66438	0.894902
AC197377.3_FG001	2.28409	3.13173	2.51879	3.10776	2.35114	0.659582	0.109364	0.752544	1.55466	2.24769	0.187359	1.49787	2.06503	0.980326	2.47442	2.46799	2.31972	1.39666	1.92364	0.840585	1.07979	1.82697	1.30193	0.972423	0.297896	-0.437132	-0.418749	1.43908	-0.675193	-1.13962	0.297896	-1.03049	0.0960015	-4.09241	-2.05655	-2.10621	-2.05655	-4.09241	0.0414527	-0.382583	0.309737	-0.74044	0.972423	-2.1574	-2.21022	0.550941	-0.245302	-2.05655	-4.09241
AC197387.3_FG004	-3.68581	-3.68581	-3.68581	-3.68581	-3.68581	-3.68581	-3.68581	-3.68581	-3.68581	-3.68581	-3.68581	-3.68581	-3.68581	-3.68581	-3.68581	-3.68581	-3.68581	-3.68581	-3.68581	-3.68581	-3.68581	-3.68581	-3.68581	-3.68581	-3.68581	-3.68581	-3.68581	-3.68581	1.11362	0.271484	0.645095	1.40303	1.68213	1.58004	2.0524	1.3843	1.40613	2.17328	0.846789	1.30664	1.53581	1.52452	0.519796	1.44876	0.327694	1.45474	0.495709	1.28651	0.734524
AC197545.3_FG002	2.51176	2.52052	2.2122	2.72261	2.77047	2.82189	1.96783	3.46715	3.36499	3.11551	3.04981	2.99754	2.28978	3.17278	2.4395	2.53571	2.21495	1.94443	-2.07006	0.702919	3.39015	3.4347	3.66255	3.52364	3.14036	3.26554	3.16743	3.03063	3.07303	2.83056	2.88472	2.68265	2.07288	2.65927	2.82015	3.54799	3.1979	3.57191	3.17944	2.73938	2.71698	2.90284	2.36307	3.14854	2.63145	2.28978	2.53571	2.58653	2.45105
AC197555.3_FG008	5.44446	5.35063	5.23971	5.38504	5.41097	4.85182	4.69368	4.86063	4.95321	5.20834	4.83046	5.05344	4.95266	5.17059	5.82526	5.70131	6.00588	5.66652	5.7419	5.17107	4.57479	5.02585	4.74571	4.55129	4.90051	5.08813	4.76204	5.23009	5.65266	5.64394	5.65371	5.73103	5.59266	5.40647	5.06578	5.35951	5.20601	5.15136	5.55527	5.49779	5.50548	5.59989	6.06437	5.86332	5.88679	5.89779	5.5865	5.25199	5.26641
AC197578.4_FG001	2.90402	2.61744	2.16359	2.15204	2.20612	2.01252	1.41698	2.12279	2.02518	1.52593	1.52154	1.37402	1.25312	1.61935	2.24204	2.12574	2.16071	1.81965	1.36431	1.14443	1.99012	2.08389	2.6449	1.40754	1.87632	1.54335	1.82326	2.13456	2.99309	2.86651	2.75586	2.86831	2.29306	2.40744	2.00615	2.06866	2.66775	2.3526	2.22281	2.48383	2.12868	2.28777	2.8336	2.71044	2.93371	2.34751	2.51608	2.39268	1.96081
AC197672.3_FG002	3.74762	4.0665	3.86226	4.08686	4.05046	4.24849	3.93262	4.30078	4.57255	3.9393	4.36288	3.95421	3.78535	4.27226	4.02251	3.96487	3.77601	3.79462	2.08485	2.47013	4.81216	4.46172	4.61513	4.55023	4.67027	4.58201	4.58149	4.39262	4.04352	3.73417	4.06118	4.08537	4.09805	4.34436	4.10914	4.20518	3.94843	4.58254	4.53406	4.56727	4.4514	4.55931	3.45726	3.6195	3.99639	3.62682	4.1858	4.24047	4.12088
AC197699.3_FG003	2.04925	1.62764	2.33892	1.91398	2.27228	1.65873	1.49251	1.31708	1.63806	2.38923	1.71949	2.29846	1.1908	1.38324	2.04925	1.99365	2.26851	1.46434	1.95864	1.23593	1.22314	2.05346	2.02378	2.57854	2.18765	1.95421	1.81201	1.37731	2.24192	2.61051	1.69945	2.24956	1.89583	1.2038	1.55311	1.97622	1.83565	2.28354	2.0195	1.94089	2.15195	0.873045	2.38923	2.59139	1.54223	2.03231	1.75409	1.4009	1.76873
AC197705.4_FG003	6.37256	6.27108	6.94465	6.27822	2.62517	1.72768	-4.26791	-4.26791	-4.26791	-0.533547	-1.07839	2.07654	2.01719	-0.420431	1.8352	0.21075	2.132	1.65938	2.39649	3.83991	-2.35743	-4.26791	-4.26791	-4.26791	-4.26791	-1.55652	-4.26791	-0.573372	6.09551	6.34352	5.98181	6.60257	3.17386	0.754667	-4.26791	-2.22037	-4.26791	-4.26791	-4.26791	-1.21508	-0.756497	2.60328	2.70363	2.22856	4.14161	3.29384	0.102715	0.250616	-4.26791
AC197705.4_FG006	4.71139	4.31126	4.46554	4.45057	4.12528	3.97717	3.98564	4.00743	4.29112	3.99574	3.84055	3.89936	4.0215	3.8527	4.33308	4.14723	4.48916	4.05161	3.14236	3.1361	3.89034	4.01902	4.24225	3.81688	4.07239	3.87303	4.07239	4.05483	4.55434	4.80523	4.47326	4.40091	4.25063	3.85549	3.95316	4.24715	4.06921	4.16366	4.0256	4.3552	4.29652	3.99742	4.42013	4.41334	4.27068	4.03623	4.01324	3.94449	3.75134
AC197705.4_FG007	4.67847	4.68245	4.62322	4.43748	4.51108	4.25824	4.62322	5.35835	5.35371	4.90017	4.73716	4.36489	4.37548	4.6309	4.4442	4.13811	4.21485	4.11047	3.57136	3.78561	4.75837	5.32264	5.23998	5.08888	4.74971	4.78829	4.75513	4.61847	4.43004	4.31071	4.19504	3.86994	3.8569	3.76856	4.01251	4.76322	4.70727	4.78776	4.19425	4.23748	3.93441	4.18945	4.31071	4.34634	3.9814	3.80664	3.99246	3.77391	4.07364
AC197705.4_FG011	2.92845	3.47733	3.06326	3.22016	3.49343	3.69807	3.14816	3.68609	3.93122	3.69009	3.83839	3.55064	3.19935	3.94306	3.07548	3.53849	2.94849	2.9551	1.87559	2.67995	3.92442	3.79619	4.0964	4.33651	3.70106	3.56704	3.94642	4.55117	3.66385	3.70006	3.41232	3.7934	3.80177	3.60357	3.80732	4.20314	4.30922	4.26999	4.16745	4.14708	4.25305	4.2585	3.19375	3.80362	3.39774	3.20493	4.02572	3.8934	3.4351
AC197714.3_FG004	0.16038	-0.2993	-0.328079	-0.93161	-0.850742	1.06006	-0.77355	1.03423	0.245293	-4.50424	-4.50424	0.495154	0.797256	-1.37915	-1.10591	1.40136	-4.50424	0.459026	-4.50424	-4.50424	-1.01652	1.1596	1.18954	-1.24948	-0.646375	0.0126419	-4.50424	-4.50424	0.826915	0.171229	-0.417464	1.20138	0.495154	-4.50424	-4.50424	1.85006	-0.952443	1.98905	-4.50424	0.336004	0.905901	-1.10591	0.495154	1.7886	1.02117	-1.77156	1.0472	-0.952443	-1.01652
AC197717.3_FG002	4.31577	4.08676	4.25983	4.71533	3.7894	3.82198	3.65452	3.25199	2.78214	2.73555	3.22015	3.40812	3.40543	3.68253	3.84197	3.3265	3.94626	3.77596	3.44397	3.71436	3.79249	3.27579	2.79045	2.46633	3.10689	3.24598	3.49422	3.73269	4.00058	3.83201	4.91323	5.11378	5.17601	4.85922	4.83217	3.61086	3.44003	3.61435	3.5317	3.81795	3.83301	5.00629	4.40953	4.46643	5.20345	4.72606	4.11245	4.47857	4.7515
AC197758.3_FG004	1.60744	1.98596	1.38057	2.26086	2.02584	2.12902	1.37478	2.16568	0.645402	1.76644	1.46515	1.13843	1.45411	2.5585	3.06541	3.14022	2.31482	2.60941	1.09102	1.68641	1.15834	1.83844	0.543945	0.815523	1.51393	1.63252	1.78018	2.12531	4.28102	3.4895	3.81709	2.81379	2.19801	2.11038	1.91593	2.09532	1.10471	0.732611	4.23075	2.91899	2.97148	4.44506	4.22009	3.62126	3.10945	3.66646	2.96698	1.91171	2.02978
AC197764.4_FG003	0.328139	-0.106683	2.60633	0.314382	1.93883	0.823739	-0.526091	0.980076	-0.692556	3.38593	-1.02242	2.19465	1.07978	0.341786	2.60274	2.11995	3.29281	0.750541	2.28362	1.13179	-0.481379	1.46416	1.59258	0.47254	-1.59408	-0.00368406	-0.595446	0.155214	3.0349	3.22943	2.38458	0.421439	-1.11597	-1.55213	-1.68122	1.84047	-1.72653	-3.94935	-1.82094	-0.572012	-3.94935	-0.933759	2.65578	2.83409	3.77498	1.79486	-0.717727	-0.769215	-0.769215
AC198169.4_FG004	6.65963	6.61611	6.38	6.28312	6.06202	6.31164	6.06944	6.27687	6.25582	6.14265	6.14835	5.89341	6.10542	6.01442	5.99772	5.73973	5.86364	5.92614	5.50386	5.77424	6.46686	6.57215	6.38973	6.40659	6.17879	6.36349	6.3602	6.29401	6.9713	6.9499	6.95744	6.56009	6.51293	6.55547	6.49753	6.60873	6.64485	6.32385	6.24411	6.09719	6.06282	6.16139	6.69376	6.55677	6.59443	6.27808	6.47023	6.38795	6.2878
AC198206.5_FG001	2.25497	2.099	1.42431	2.1694	2.03782	1.80984	1.38692	1.79533	1.7105	1.47877	1.48471	1.91678	1.44875	1.75598	2.46473	3.00091	2.4165	2.43919	1.91678	1.67418	1.39948	1.44267	1.16359	1.78559	1.5314	0.902964	1.43046	1.27585	1.54855	1.57674	1.32255	1.03475	1.94352	1.85724	1.57114	1.637	1.57114	1.76591	2.11888	1.22073	1.78069	2.16557	1.30271	1.57114	1.43046	2.09098	1.84317	1.7105	1.30271
AC198230.4_FG003	-4.01703	-4.01703	1.86293	1.42582	-4.01703	-4.01703	0.570441	-4.01703	0.151991	1.43505	-4.01703	1.21701	1.08872	1.11966	-4.01703	0.473053	0.52267	-4.01703	0.026095	0.918961	0.827807	1.25989	-4.01703	0.363437	1.88125	-4.01703	-4.01703	-4.01703	1.61341	0.503813	0.991139	0.266639	-4.01703	-4.01703	-4.01703	-4.01703	-4.01703	-4.01703	-4.01703	1.51009	-4.01703	0.324716	-4.01703	1.30953	-4.01703	-4.01703	0.176735	0.453447	-4.01703
AC198353.5_FG001	5.91509	5.60414	5.47263	4.63967	4.80285	5.34011	5.01619	5.9598	6.33224	7.18565	5.60561	6.62609	6.14762	4.99003	6.10233	5.79468	5.9511	4.95581	4.23443	4.44907	5.32356	6.414	6.6531	6.71524	5.72776	6.47411	5.61091	6.36774	3.29192	3.89023	4.12826	3.81206	2.98752	2.31136	2.87568	4.4964	4.27199	2.73816	2.98106	3.10677	3.42117	3.00354	5.11981	4.81669	4.16622	4.27619	3.29324	2.37731	2.97133
AC198353.5_FG004	3.51337	3.84383	3.56264	3.70343	3.67108	3.72051	3.43326	4.2549	4.32182	3.76521	3.88025	3.448	3.25754	3.42653	3.37301	3.50694	3.30324	3.05946	2.66678	2.92279	4.22083	4.35932	4.40881	4.16708	3.75858	4.09715	3.81839	3.67108	3.15112	3.22129	3.27242	3.33492	3.23346	3.45199	3.13028	4.07988	3.66641	3.90782	3.67341	3.46788	3.83222	3.47314	2.96248	3.59225	3.46788	2.90628	3.41704	3.54386	2.97492
AC198361.3_FG004	5.71894	5.6458	5.5093	5.62915	5.4379	5.45748	5.48976	6.22408	6.04715	5.69861	5.46635	5.24951	5.18249	5.27394	5.62179	5.54205	5.36362	5.50771	4.11375	4.5579	5.92265	6.31252	6.13258	5.70169	5.57104	5.59738	5.50004	5.64929	5.91975	5.76256	5.72584	5.40584	5.26159	5.15529	5.22391	5.89733	5.87657	5.69496	5.34987	5.50228	5.53643	5.14233	5.63121	5.8018	5.54329	5.53111	5.17733	5.03823	5.51407
AC198418.3_FG005	7.13108	7.21063	6.77623	6.85988	5.93528	7.35996	7.23654	7.60851	7.34472	6.85345	6.50839	6.25826	6.3616	6.89617	5.88065	5.85255	5.50289	5.98306	5.20929	6.62074	7.83997	7.95142	7.57637	7.22169	6.41193	6.4843	6.79378	6.96918	6.90173	6.67085	6.77968	6.55253	6.21191	6.61192	6.75495	7.2747	7.1628	6.83161	5.94775	5.63906	5.25166	6.31695	5.85997	6.30335	6.06715	5.92071	6.3461	6.68249	6.65617
AC198481.3_FG004	5.18771	5.39509	5.16102	5.28146	5.14629	4.86478	4.14608	4.95279	5.43141	4.73975	5.05764	4.94684	4.47002	4.873	5.33587	5.34113	5.48441	4.7768	3.82914	3.3775	5.16062	5.17678	5.30318	5.34043	5.35403	5.42547	4.96552	4.91813	5.74847	5.10573	5.27305	5.39205	4.81544	4.99821	4.72914	5.54014	5.34358	5.39069	5.45232	5.80331	5.88081	5.37641	4.9537	5.18693	5.59323	4.81092	5.28146	5.16931	4.64364
AC198518.3_FG003	4.79821	4.69899	4.2812	4.65072	4.84069	4.26975	4.51729	4.87717	4.95923	4.65851	4.73451	4.62715	4.42199	4.70313	4.84259	4.91899	4.8871	4.7825	4.89328	4.26177	4.63074	4.83814	4.91595	4.60689	4.77855	4.91595	4.55669	4.8324	4.88896	4.73315	4.92989	4.96338	4.93472	4.53103	4.57086	5.05451	4.92566	5.07017	4.97988	5.2433	4.92869	4.86906	5.11198	5.1147	4.94971	5.00897	4.78841	4.57086	4.59301
AC198725.4_FG007	3.25668	3.09281	2.69211	2.99135	2.77157	2.64308	1.87613	2.51607	2.91824	2.81065	2.35543	2.35011	2.18925	2.66674	2.97942	3.02156	2.82598	2.66674	1.17102	1.00876	2.46041	2.7191	3.25949	2.81065	3.09754	2.81834	2.81834	2.73748	3.46799	3.20948	3.4497	3.37794	2.96221	2.99135	2.65173	3.16666	3.33067	3.07053	3.06732	3.22969	3.39079	2.976	3.45582	3.44108	3.40353	3.15007	3.13175	2.92181	2.58552
AC198752.4_FG004	0.743793	-0.56471	0.328825	1.28931	1.73674	-0.0170752	1.20194	2.91495	1.36362	1.80331	1.76131	-1.29937	0.874244	0.828174	0.537049	2.24918	-1.17512	1.36362	2.86382	1.14683	0.8799	1.90322	2.28339	1.66039	1.89215	-0.362427	1.28931	0.956813	-3.73383	-3.73383	-3.73383	-3.73383	-3.73383	-3.73383	-3.73383	-3.73383	-3.73383	-3.73383	-3.73383	-3.73383	-3.73383	-3.73383	-3.73383	-3.73383	-3.73383	-3.73383	-3.73383	-3.73383	-3.73383
AC198937.4_FG003	1.92258	2.01082	1.86953	1.90826	1.78956	2.59106	3.00409	2.20045	2.31953	2.12091	2.26094	2.29631	1.5847	1.96024	2.63705	2.68509	2.42057	2.39858	2.31568	2.98533	2.8658	2.37634	2.23295	2.55751	2.46378	1.80482	2.47797	1.89383	-0.961057	1.22104	0.219649	1.16482	0.829789	-0.0468773	1.85972	2.5977	1.94151	0.574132	2.02438	1.72726	-0.711506	1.49124	1.49722	0.804011	1.37382	0.777872	0.829789	1.30892	1.20714
AC198982.3_FG006	4.17263	3.98859	3.83984	4.3815	5.36562	6.12801	5.82041	5.38072	6.05294	5.50135	6.16393	5.29513	5.58257	5.63092	4.33149	4.88123	3.5554	4.74658	3.11803	4.34441	6.33058	6.36679	6.08798	6.82908	6.2201	5.55953	6.24601	5.63426	4.21738	4.31911	4.48099	4.20825	4.54444	5.40837	5.46262	6.27408	5.62958	5.55157	5.72762	4.93668	4.97483	5.53029	4.41676	4.45378	4.99162	3.89211	5.19242	5.86158	5.33778
AC199001.3_FG005	4.83705	4.78668	4.489	4.49431	4.67584	4.61029	4.22341	5.06606	4.82567	4.46317	4.82403	4.40535	4.46589	4.95524	4.61512	4.66569	4.60203	4.84432	1.60215	2.53005	5.12451	5.10434	5.06166	4.69861	4.97391	4.66011	4.93442	4.84552	4.64796	4.45445	4.7351	4.59764	4.62616	4.94003	4.51639	4.9269	4.66846	4.85833	4.90713	4.74428	4.94264	4.94189	4.41329	4.75123	4.64702	4.82893	4.86745	4.70492	4.67997
AC199058.2_FG001	-4.44989	-1.0085	-4.44989	-1.31395	-1.3685	-0.350662	-0.883195	-1.8197	-4.44989	-1.08298	-1.84504	-1.33191	-1.03784	-4.44989	-0.497498	-0.332139	-4.44989	-1.89704	-4.44989	-4.44989	-4.44989	-2.82193	0.900895	-3.21566	-4.44989	-0.780069	-4.44989	-0.332139	1.33219	-0.102399	1.11668	1.23955	0.0330919	-0.497498	-0.71908	0.762461	-0.142343	-1.0085	-0.322963	-0.518224	-1.52463	1.08165	-0.398009	0.744768	-0.0558449	0.570233	-0.260278	-0.00331869	-0.755372
AC199067.2_FG004	3.27402	3.31206	2.12527	2.94268	3.06586	2.2364	3.19783	2.03836	2.44376	3.13548	2.49299	3.01967	2.7812	2.16307	3.39433	2.94268	3.09103	3.00662	3.47507	2.59748	2.11676	0.894094	1.87067	1.91406	3.01967	3.23517	2.10393	1.76004	2.64278	2.78416	2.70251	2.96156	2.8222	2.24038	2.60075	2.26806	3.101	3.52895	2.91812	2.13796	3.10349	2.22839	2.61703	2.74228	2.85094	2.99875	2.60402	1.65879	2.2324
AC199068.2_FG017	2.22631	2.37381	2.35273	2.21639	2.62664	2.17945	2.62917	2.60368	2.32828	2.44964	2.36481	2.2197	1.97602	2.25892	2.83887	2.73882	2.67153	3.01525	2.84546	2.04071	1.92863	2.30028	2.11344	1.63282	2.3221	2.06656	2.12758	2.48617	0.717051	0.828776	2.14158	2.08114	2.63421	3.05011	2.25892	2.25569	2.43535	2.50274	2.92235	2.49724	2.69832	2.62664	1.69491	1.43523	2.04814	2.74117	2.23944	2.09558	2.69832
AC199315.4_FG001	3.24057	4.39686	4.47028	5.25117	6.02934	4.37853	4.68654	6.08375	6.70635	5.89588	4.64676	5.65307	5.76116	4.44647	4.72695	4.42914	3.4592	4.97929	6.69859	5.89743	5.62963	6.15826	7.06004	4.97165	4.94252	5.58519	4.21056	4.69382	3.62016	4.34976	4.60575	4.00414	4.75848	6.33843	3.71772	5.18081	7.62317	6.29868	5.38521	5.45825	5.13183	4.92423	5.81283	6.15157	4.97219	5.8643	4.56028	4.24013	3.5737
AC199363.4_FG003	3.72423	3.30932	3.5618	3.21888	3.06188	2.67219	2.08544	2.41986	3.20598	2.96853	2.74359	2.73045	1.93145	2.44913	2.95336	2.91479	3.11084	2.4856	1.04221	0.173336	2.98915	2.53377	3.76542	3.116	3.41047	2.99472	3.27563	2.96475	4.11481	3.6335	3.4005	3.61868	2.10201	2.66303	2.37074	2.9342	3.01682	3.20922	2.88919	3.46896	3.33038	3.00397	3.14489	3.4974	3.68548	2.52626	2.63989	2.77809	1.81696
AC199487.4_FG003	-4.55879	-4.55879	-4.55879	-4.55879	-4.55879	-4.55879	1.73154	2.03342	1.82125	0.663627	3.18984	0.412932	-4.55879	0.28688	0.616653	1.58634	0.616653	1.46308	0.0532348	-4.55879	0.944707	-4.55879	1.18956	2.84737	2.21422	1.80176	-4.55879	0.694164	0.861131	-4.55879	-4.55879	2.39775	-4.55879	-4.55879	-4.55879	2.89143	-4.55879	2.20482	1.47828	2.8622	2.32101	2.04393	0.388535	-4.55879	-4.55879	-0.278304	1.8381	-4.55879	0.406869
AC199526.5_FG002	9.9585	10.3635	10.3621	10.162	10.1696	9.63193	9.65878	9.78553	8.96268	9.44612	9.39816	9.57961	9.6541	9.77625	10.113	10.529	10.0826	10.4231	9.6471	9.41963	9.07999	9.36585	8.7416	9.08526	9.28174	9.26262	9.35295	9.61734	9.71024	9.81448	9.8811	9.78607	9.87143	9.31312	9.24947	9.37496	8.83241	9.01322	9.41697	9.14973	9.09304	9.58643	9.42996	9.2918	9.6017	10.2195	9.51807	9.29842	9.4429
AC199526.5_FG003	3.73923	3.88965	3.83327	4.10099	4.09767	4.61254	4.23473	4.31073	4.13293	4.34697	4.47216	4.3286	4.39804	4.23094	3.55291	3.89346	3.76952	4.02455	3.77674	4.27358	4.64221	4.69595	4.49013	4.94181	4.30062	4.43357	4.5248	4.50346	4.2279	4.09684	4.33003	4.43159	4.41088	4.46244	4.26248	4.93045	4.81036	4.87433	4.51605	4.32362	4.31647	4.24904	3.95406	4.35398	4.30641	4.10595	4.57926	4.56962	4.30352
AC199541.4_FG001	7.22989	7.09243	7.21458	7.44303	6.96182	6.59983	5.99196	6.27057	5.75888	6.27353	6.12385	6.59225	6.60663	6.49971	6.62112	6.75618	6.79411	6.78315	6.9129	6.91399	5.60642	6.01082	5.61065	5.95933	5.99953	6.16798	6.17667	6.47827	7.06424	6.93678	7.00651	7.39024	6.56761	5.68927	4.81837	5.97093	5.72884	4.68677	5.35796	5.64373	5.79288	5.57372	5.97708	6.16024	6.79216	6.52475	5.75418	5.49689	4.93169
AC199541.4_FG007	2.63299	1.76988	2.44465	2.34364	1.79414	1.07055	1.28602	2.14099	1.27292	1.66398	1.35001	1.98943	1.53414	1.51718	2.53992	2.55529	2.06488	2.20251	2.49614	0.438416	1.33107	2.20251	1.05565	1.56755	0.805962	1.38111	0.99469	0.734999	2.08929	2.30147	2.56748	2.31211	1.29901	1.27949	1.14313	1.65353	2.00225	-0.106246	0.857281	1.22627	1.57306	0.50208	2.36091	2.06488	2.40832	2.42824	1.10723	-0.151758	1.00243
AC199703.3_FG003	1.33941	0.875032	0.845476	1.68503	1.12001	0.745674	-0.65037	-0.010116	-1.38867	0.480705	-2.07173	0.974575	-0.278082	-0.367552	1.82821	2.25251	1.80728	2.02432	0.807787	0.681182	-2.07173	-1.9499	0.433776	-2.20307	-0.0991363	-0.0732183	-4.40713	0.0744353	1.23031	0.210184	1.44709	0.35586	0.166139	-1.69581	-1.83628	-4.40713	-4.40713	-1.20277	-1.01275	-0.0732183	-0.1522	-1.98954	1.34496	2.74038	1.5483	1.16377	-0.0476931	0.177258	-0.292668
AC199765.4_FG008	5.54558	5.44064	5.33904	6.0774	5.83319	5.16188	5.14836	5.89737	4.98787	4.60697	5.2468	4.99974	5.37391	5.65182	5.68714	6.15741	5.64773	6.25437	5.33114	4.92766	5.25732	5.5069	4.95117	4.44743	5.25776	5.20942	5.49229	5.23665	5.0731	5.40166	5.78922	5.86442	5.80843	5.1432	5.1385	5.78046	4.73065	4.63574	5.16882	5.07065	5.55176	5.71517	4.70482	5.05334	5.20987	5.66941	5.15443	5.0994	5.23488
AC199782.5_FG001	5.5656	5.64219	5.21524	5.49939	5.79633	5.7764	5.04556	5.61704	5.87379	5.37996	5.50901	5.40505	5.09965	5.34044	5.46403	5.50546	5.39483	5.05346	4.79033	4.52654	5.68917	6.03205	6.15683	5.70444	6.03335	5.97812	6.11399	5.8469	6.01417	5.48901	5.62236	5.42531	5.1643	5.20424	5.51574	5.83315	5.66698	5.39938	5.24534	5.42083	5.45855	5.693	5.94954	5.84311	5.38225	5.163	5.45526	5.61103	5.18717
AC199782.5_FG002	6.23687	6.45632	5.93111	6.10205	6.3072	5.66191	5.46706	6.32706	6.20971	5.9481	6.01867	5.99542	5.77151	5.8086	6.37085	5.91295	6.27361	6.15225	5.45951	4.9815	6.16555	6.25365	6.36808	5.52907	6.1687	6.36029	6.07311	5.83684	6.50078	6.40227	6.55259	6.21481	6.27655	6.36141	6.25802	6.58369	6.43662	6.60243	6.40552	6.35657	6.37066	6.31085	6.63132	6.54699	6.50468	6.28923	6.40661	6.30951	6.26633
AC199782.5_FG003	1.26547	0.97283	0.491241	-0.146758	0.748976	-0.332338	0.339527	1.42664	0.41707	1.36253	0.352698	0.963684	0.945245	0.113656	1.33325	0.869425	1.06169	0.550677	1.59301	-1.02392	-1.05359	0.759345	0.596779	0.779895	0.158348	0.945245	-0.0115858	-0.027908	-2.20619	-0.777882	-0.237025	-0.994764	-2.09244	-1.27707	-1.21018	-0.146758	0.685404	-0.293571	0.339527	-0.829572	-1.11451	-1.88544	-0.274514	-1.57446	-1.2433	-0.585491	-1.49511	-1.45678	-0.454222
AC200057.4_FG007	3.59412	3.13379	2.94789	3.59941	3.04994	2.43495	2.48764	3.20145	2.92093	3.05225	2.70771	2.76983	2.85318	2.65772	3.12266	3.49827	3.02666	2.61222	3.55668	2.79362	2.33844	2.90855	2.95032	2.87854	2.79887	2.29177	2.01763	2.79625	3.75852	3.64124	3.36623	3.59941	2.58908	2.65772	2.38727	2.90358	3.53316	3.33233	2.80149	2.91599	3.28553	2.71865	3.21855	4.06026	3.11819	3.29169	2.61509	2.99362	2.92832
AC200099.4_FG006	-3.83513	-1.55331	-2.22442	-1.41417	-0.0280533	0.103484	0.0651709	1.41085	1.71779	2.74956	0.905127	0.401268	0.0390975	-0.768813	0.0780465	-1.38123	-1.62782	-0.980856	-2.0652	-1.59012	-1.83127	1.01457	0.492422	2.53568	0.401268	0.927636	-2.60169	-0.0418364	-2.91561	-2.01553	-3.83513	-2.91561	-3.83513	-3.83513	-1.96739	1.07674	1.53185	1.42175	-0.704071	-1.34897	-2.60169	-1.62782	-1.38123	-2.67446	-3.83513	-2.53215	-1.92069	-2.67446	-1.96739
AC200209.1_FG001	3.1011	2.59376	2.37665	2.83251	2.60042	2.20867	1.7453	1.97386	2.3918	3.1988	2.30674	2.577	1.65368	2.53951	2.91968	3.15899	2.25843	2.63331	1.11575	1.55669	1.2563	1.89943	1.45366	2.76774	2.42167	2.17893	2.39932	2.87245	0.971051	1.66542	0.742492	0.812478	0.742492	0.988746	0.669413	1.47347	0.971051	1.77292	-0.140509	0.559077	1.87386	0.559077	1.45366	2.11336	1.61797	1.4201	0.391093	0.782845	1.17183
AC200210.1_FG006	1.57684	2.4243	1.8543	2.05299	1.65253	2.28712	1.78168	1.73959	1.2946	1.8364	2.20727	2.07297	1.56652	2.38416	2.16607	2.32931	2.25123	1.1715	-2.48318	-1.58091	2.10451	1.1459	1.57169	1.60748	2.51165	1.5034	2.54302	2.30833	2.07297	1.59732	2.35693	1.60241	1.53522	1.26455	2.19984	2.1162	1.4326	2.47332	1.89833	1.92856	1.84089	2.56775	2.63712	1.98348	1.37058	2.29067	2.02874	1.88523	1.44917
AC200298.4_FG001	-0.2825	0.995036	2.23102	1.43843	1.54981	-1.19602	-0.508817	-0.508817	-1.80921	-2.25388	-1.05108	-0.656289	0.0527863	0.645671	1.55579	1.45117	0.35696	1.31233	1.19097	0.496342	0.35696	-1.45729	-4.11587	-1.72445	0.604331	0.404706	-0.196448	0.782903	1.27753	2.69438	2.16566	3.11116	2.10634	2.25489	3.25942	0.676028	0.473893	2.30548	3.17662	3.75409	4.13652	3.60943	3.53126	2.70653	2.25093	3.44345	2.2862	2.66672	3.21068
AC200565.4_FG001	0.404804	-0.527768	-0.549639	0.16833	0.928415	-2.64621	0.618197	1.09247	1.59794	1.64762	-2.10629	0.404804	-0.352328	-0.442971	-0.131688	0.442262	-0.9163	-0.527768	-0.372061	-1.36536	-1.51313	2.01781	2.37505	1.73706	1.18707	1.76586	0.101865	0.601393	2.80984	2.61229	2.06884	3.68869	2.78793	3.42746	2.84219	1.91095	1.76014	2.41074	3.18295	3.40671	3.47455	3.22376	0.411104	2.19127	2.82994	2.55734	2.64341	3.50905	2.72375
AC200753.3_FG003	0.863332	0.853229	1.62358	0.883353	1.08003	1.19095	1.3631	1.5457	0.780712	0.553906	0.832835	0.832835	0.99861	1.22362	0.704843	0.780712	0.453616	1.42147	0.75939	0.517011	0.504527	0.360538	0.360538	0.504527	0.780712	0.589989	0.80176	0.704843	-0.346693	-0.524351	0.0937249	-0.225027	0.125604	0.912935	-0.0579273	0.504527	-0.00580447	-0.0936186	0.822542	0.578049	0.873373	0.912935	-0.075676	0.318972	0.290666	1.31791	0.217688	0.360538	0.332945
AC201815.4_FG001	-0.41319	-0.083595	-0.248762	0.0806658	0.670477	0.0806658	-0.197436	1.8226	1.98984	1.28943	0.470604	-0.11532	0.305913	0.821684	-0.0524747	-0.0371341	-0.231474	-0.319807	-1.72848	-1.0097	0.514762	1.77294	2.41167	1.40711	0.992916	0.599652	0.60996	0.378536	-0.512237	-0.248762	-0.231474	-0.491941	-0.471895	-0.301754	0.0374801	1.49312	1.74753	0.459375	0.177203	0.122739	-0.491941	-0.0371341	-0.876801	-1.15438	-0.512237	-0.684371	-0.283898	-0.596038	-0.131416
AC202011.3_FG010	2.019	1.46191	0.913002	0.635231	0.103366	-0.686597	-0.281034	-0.141171	0.894375	1.23255	0.84385	0.818108	0.925326	-0.0103388	1.06191	1.57647	0.219749	0.792034	1.62924	0.378663	1.61618	1.476	2.07551	0.937575	1.21132	0.0282758	0.606679	0.684251	3.19298	2.57606	2.92515	1.71841	1.78783	2.60309	1.33547	2.34577	2.53483	1.35545	2.6587	2.27126	3.01257	1.39968	2.42059	2.82899	2.14401	1.89342	2.42938	2.16744	1.52686
AC202073.4_FG001	3.70069	4.01282	3.85702	3.99513	4.35272	3.8784	3.54302	3.56798	3.49705	4.13384	4.2626	4.03397	3.49315	3.83326	4.41236	4.2179	4.29528	3.90644	1.95114	1.56959	4.14407	3.83638	4.20489	4.33406	4.55724	4.84621	4.21303	4.33556	4.06381	4.07541	4.322	4.36968	3.5974	3.78569	3.89548	4.12612	3.63103	4.14407	4.30908	4.27044	4.33856	4.22839	4.59506	5.14287	4.68602	4.16265	3.695	3.68242	3.50481
AC202107.3_FG001	1.17764	1.31924	0.247852	2.08077	1.20794	2.15478	2.68307	2.13942	1.84159	2.33791	2.94547	2.43722	1.63626	2.00404	2.4035	1.32494	2.66215	2.0768	1.0126	0.36805	2.55744	2.57004	2.03669	0.637483	-0.291949	-0.243257	1.76001	2.84056	2.79595	2.8734	2.79595	2.99473	0.972598	1.03886	3.0628	3.4095	2.01225	1.3866	2.88694	3.3346	3.73943	3.59639	1.02577	0.285577	3.06776	1.88993	1.49427	1.3866	0.76766
AC202181.3_FG010	1.24872	1.82261	1.6468	1.36435	2.58967	0.746097	0.193754	1.35687	1.2881	-0.172244	1.6721	0.397468	0.384587	1.50082	1.50082	1.90718	1.00138	0.278051	-1.32259	-1.6956	1.19208	0.250392	0.888077	0.533336	0.964408	1.7094	1.17557	1.75195	0.767085	-0.727153	-1.04279	-2.1678	-2.11454	-0.189995	-0.727153	1.24074	-2.66308	0.0121779	-0.544023	-0.189995	0.497296	-1.91612	-1.04279	-0.244333	0.0900923	0.808334	-0.244333	-1.73758	-0.0860462
AC202185.4_FG004	6.17111	6.40062	6.31084	6.0724	7.08904	6.76899	6.97049	7.48862	7.04246	6.57015	6.73726	6.56778	6.77578	6.7799	7.19246	7.3665	7.07024	7.40893	6.58979	6.71579	7.07918	7.22727	6.85559	6.3563	6.87103	7.01592	6.65299	6.37738	5.38471	5.60647	6.89328	6.71379	7.34108	7.60678	7.27057	7.23707	7.64733	6.75545	7.36859	7.15097	7.49091	7.3954	7.05782	6.96413	6.92245	7.56107	7.47292	7.3661	7.57943
AC202396.4_FG010	-0.698388	0.500787	1.81062	2.27159	2.42554	0.534833	-0.706314	-0.405033	-3.84007	-0.0736373	-0.68263	1.7907	-0.906845	1.19794	1.69265	2.44794	1.64532	2.91696	2.39308	1.18587	-2.40329	-0.915663	-3.01863	0.0218065	0.457382	0.224666	-0.531646	-0.68263	-0.0909731	-0.714273	0.239435	1.57955	-0.996853	-1.08155	-0.754558	-0.605686	-3.2954	-1.18015	-0.871968	-1.80617	-1.4978	-0.0450803	1.26596	-1.17007	-1.93557	1.9219	0.174616	-1.01536	0.964992
AC202439.3_FG001	3.84391	3.37402	3.81979	2.28676	1.75083	1.61512	3.93061	4.91289	3.4107	3.39244	1.99376	2.45899	2.72188	2.79956	3.49093	4.17718	2.57769	2.74079	2.27108	3.22544	2.85967	3.91641	3.31776	2.97211	3.21048	2.21931	2.24336	2.61469	2.25925	3.93237	1.95749	1.95291	0.878221	0.385749	0.462322	3.18784	3.41976	2.49461	2.38213	1.79582	2.0072	1.47568	1.31377	1.94832	0.137477	1.3324	0.223574	0.95375	1.97116
AC202439.3_FG006	0.586647	0.511385	0.96115	1.02683	1.69857	0.275254	0.0293306	2.01453	1.64964	1.68242	0.883989	1.73041	1.02683	0.15687	2.83966	2.69095	2.91569	1.74089	2.4478	-0.485137	0.0439983	1.22387	1.64964	0.765749	1.17309	1.2592	0.115442	0.39754	0.708182	1.22387	1.32768	1.20952	-0.0306797	-0.277422	-0.174257	2.36047	3.00544	1.27313	1.21671	0.708182	1.20952	-0.092955	2.75431	2.12158	2.11743	1.83723	0.977818	-0.092955	-0.331529
AC202864.3_FG002	0.314453	-1.11505	-0.73352	-0.496292	0.702241	0.268951	-0.496292	0.0860886	-0.0907933	0.161701	-1.06221	-0.0623062	0.210237	-0.355305	0.464437	-0.179354	0.780048	0.737279	0.233976	-0.194591	0.878356	0.666437	-1.25514	-0.105225	0.268951	-1.65015	-0.105225	0.210237	0.886288	1.13539	0.894182	1.97346	1.95296	1.97753	2.10269	2.14726	0.186148	2.64573	2.22596	1.14892	1.62519	1.61	1.25337	0.648237	1.39273	1.98968	2.2084	2.10269	2.3077
AC202915.3_FG002	3.69083	3.36402	3.6431	3.72343	4.21146	3.09317	3.29963	2.88984	2.94262	3.50817	3.17407	3.82837	2.93145	3.55482	4.78037	4.58444	4.44718	4.04107	4.13522	3.40511	2.62654	2.33173	2.44104	3.28162	3.07616	3.40091	3.00629	2.86669	2.97385	2.80533	3.74177	3.54456	3.49232	3.91268	3.30261	2.99375	3.1595	3.03635	3.57008	3.14809	3.97021	3.38823	4.22	3.70954	3.72227	4.27858	4.06559	3.31892	3.34815
AC203031.3_FG002	2.83876	3.94036	4.30046	4.57747	4.41666	3.48292	3.36988	3.88099	3.6002	3.98965	2.70091	3.26462	2.99269	3.73596	3.73786	5.22055	4.0345	4.48094	2.82688	2.12572	2.60018	3.01725	3.75301	3.1152	3.57151	3.11778	2.60018	2.73236	2.8827	2.82091	2.73548	2.27576	3.25016	2.15081	2.45878	3.07078	3.0091	3.27181	3.33771	2.45878	2.83283	3.08132	1.5449	2.88849	1.87992	2.82688	2.9872	2.32595	2.31448
AC203173.3_FG004	7.07921	7.16508	6.7877	6.81754	7.01583	7.02297	7.01694	8.36423	8.42154	7.84221	7.38818	6.91694	7.04437	7.1309	6.94242	6.80462	6.7485	6.91672	6.52318	6.44041	7.62188	8.59522	8.57876	7.90261	7.55286	7.40424	7.22725	7.09541	7.81955	7.65382	7.51166	7.0418	7.54967	7.35057	7.41518	8.39209	8.56864	8.44269	7.77844	7.48767	7.14441	7.35439	7.36454	7.5469	7.32581	7.16344	7.56999	7.31775	7.67906
AC203253.4_FG001	1.96608	1.93245	1.12598	1.44413	0.266659	1.49362	-4.33166	-2.5921	0.0865301	0.856223	-4.33166	1.72565	-3.19091	-4.33166	-0.617121	2.3107	0.707046	0.91308	-4.18512	-1.40711	-1.27524	0.918146	1.49362	-4.33166	-4.33166	1.15226	-4.33166	2.11006	-1.88816	1.11712	-1.02326	0.923195	-4.33166	1.56498	-0.00288631	2.31886	0.162787	1.17383	-4.33166	2.01145	-4.33166	-4.05133	1.97373	0.319814	1.09022	0.802646	-0.423872	0.137786	1.7076
AC203294.3_FG008	2.60017	1.9485	1.97645	2.01607	1.02351	-5.32722	-0.789863	-1.05247	-2.1084	0.344187	0.250028	2.06366	-1.15516	1.53507	1.95163	2.90946	1.91054	1.77101	2.28176	-1.00325	0.469658	1.05466	-5.32722	1.27253	0.812569	2.85172	0.859082	0.469658	2.04299	2.70587	3.5425	3.62437	2.158	-5.32722	-0.775549	-5.32722	0.433655	-5.32722	1.00773	0.289862	0.573528	-0.9241	0.73432	2.1384	2.18015	-0.346391	1.1004	-5.32722	-0.84829
AC203294.3_FG012	1.46591	0.992713	2.34925	2.8944	2.14253	2.05376	0.267434	-0.475212	-0.098212	1.67796	1.79934	2.53179	-0.00535949	0.941558	3.90889	3.82189	4.07667	2.58494	3.11581	0.389068	-0.575438	-0.380541	0.260416	1.19145	1.69627	-0.252436	0.490366	1.03792	-5.19182	-2.65989	-0.621942	-0.756764	0.105958	-0.453716	-2.69918	0.793722	-1.74853	0.121284	-2.82277	-0.432487	-0.519033	-0.453716	2.90641	1.78499	0.888825	2.19093	1.02898	-0.281158	-5.19182
AC203307.4_FG001	2.06883	1.40144	1.37837	-1.71314	0.704798	1.56926	0.748525	0.250681	1.34095	0.541091	-0.579572	0.195648	2.55264	1.04319	-0.468973	-1.93327	2.81803	2.75464	-0.896368	0.827485	-0.25345	-0.436854	0.319463	-2.08582	-1.23605	1.10712	1.1384	-7.06039	1.30287	0.588176	1.92189	3.50364	0.857112	1.32199	1.57775	0.436649	2.87262	3.58132	2.7147	1.90736	3.6824	2.38642	1.66898	-0.458214	3.07404	1.85203	2.19059	2.85851	2.75711
AC203366.4_FG001	2.45697	2.60692	2.31255	1.87739	2.03056	2.26987	1.93434	2.25149	2.43092	2.19718	2.28801	1.77231	1.49331	2.01683	2.74972	2.62978	1.91364	1.8179	-3.16271	-1.65217	2.36669	1.94311	2.40436	2.45697	2.15308	2.28575	2.52088	2.7687	2.78432	2.58908	2.70435	2.51709	1.77562	2.25149	1.85889	2.44901	1.51758	2.41259	2.37726	2.22579	2.67097	2.40643	1.68681	2.42077	2.36457	2.03872	2.36669	2.01407	1.89564
AC203394.3_FG004	-3.61863	-3.61863	-3.61863	-3.61863	-3.61863	-3.61863	-3.61863	-3.61863	-3.61863	-3.61863	-3.61863	-3.61863	-3.61863	-3.61863	-3.61863	-3.61863	-3.61863	-3.61863	-3.61863	-3.61863	-3.61863	-3.61863	-3.61863	-3.61863	-3.61863	-3.61863	-3.61863	-3.61863	2.33979	3.11466	2.86682	1.61804	2.46859	2.17292	2.25199	2.91398	2.14553	2.47195	2.32678	2.2735	2.35816	2.2985	2.36725	2.39596	2.46014	2.5941	2.23414	2.09348	2.60635
AC203424.3_FG001	4.64788	4.93638	4.68508	4.82348	4.95425	4.5188	4.0235	4.77406	4.84008	4.73905	4.54198	4.4442	4.39033	3.9308	4.44282	5.07212	5.09541	4.47505	5.28387	4.25784	3.83838	4.58629	4.84406	4.35385	4.3711	4.83265	4.34807	4.37895	5.15789	4.53869	4.62017	4.18474	4.49266	4.57919	4.53935	5.26773	5.05319	4.48252	4.4994	4.66843	4.7192	4.6955	4.48523	4.65725	5.03668	4.44834	4.35385	4.62017	4.0005
AC203535.4_FG001	4.9668	4.9957	4.58625	4.92791	4.9144	4.89985	4.81603	5.16376	5.30019	4.9297	4.92656	4.82522	4.66294	4.90578	4.59422	4.55214	4.56147	4.42291	3.74791	3.89625	5.30637	5.33719	5.27205	5.08144	5.18483	5.20668	5.07216	4.8439	5.36506	5.17996	5.23579	4.97592	4.91847	4.73362	4.93862	5.18333	5.13505	5.29778	5.08264	5.05548	4.90714	5.20227	4.96331	5.07054	4.9681	4.69344	4.83243	4.88191	4.93684
AC203535.4_FG002	1.44176	2.03718	2.64045	2.72669	2.69225	2.22138	1.99632	2.09125	1.39373	2.20823	2.0285	2.3724	2.05728	2.41309	3.20963	3.22358	2.99572	3.00441	4.32526	2.84911	0.787647	1.89015	1.30665	1.7644	2.34068	1.00361	1.98448	2.23183	0.219508	1.06725	0.988616	1.56047	2.12187	2.99572	3.01823	2.66756	2.13288	2.30341	2.08563	2.68611	2.47597	2.50101	2.47368	2.01686	1.51539	2.46909	2.24998	2.23963	2.64045
AC203535.4_FG004	6.5902	6.82288	6.76001	6.9505	6.53503	7.3079	7.11064	6.39053	5.90308	6.18833	6.11031	6.2489	6.45624	6.62997	6.91445	6.77688	6.48884	7.12618	7.34571	7.84136	7.09242	6.41163	5.8104	6.11759	6.01208	6.15819	6.35489	6.94409	7.72089	7.90417	7.87975	8.21442	8.20464	8.32925	8.30855	7.97303	7.82565	7.46628	7.44629	7.4482	7.32526	7.69001	8.27847	8.12176	7.98525	8.26999	8.23361	8.38532	8.24804
AC203535.4_FG006	1.30795	1.45204	2.94007	1.29128	-0.268298	1.20573	-0.0264232	1.28289	1.06069	1.17933	-4.99021	-0.143678	-1.53647	0.584698	-0.0925751	1.40517	1.75904	0.778171	1.21445	0.260793	-0.652264	-1.12879	-1.91926	-0.286757	-0.863818	0.643586	-0.0758292	1.11633	1.65028	1.00344	1.68491	-0.343189	-0.231887	-0.109463	0.203684	1.6642	1.68491	1.50537	0.0375944	-0.0925751	-0.888779	1.04179	0.894003	1.09796	0.944498	1.98393	0.560644	0.62024	-1.04552
AC203535.4_FG007	2.92985	2.06161	2.23706	3.02928	2.95451	1.61039	1.58596	1.76718	2.44344	2.9944	1.22651	1.96953	0.368457	1.2783	2.49247	2.88551	3.04305	1.85139	1.79204	0.023635	1.38105	2.21115	2.49619	2.66787	1.93945	2.19367	1.28194	2.15596	0.994603	1.60735	0.857237	1.55495	0.938265	-0.557524	0.136916	1.49128	0.143766	-5.76409	-0.357312	1.1732	-1.16278	-0.78275	-0.817348	1.64643	0.023635	1.70781	0.698522	-4.42502	0.344149
AC203570.4_FG005	3.53564	3.3971	3.31015	3.44769	2.95339	2.00652	2.73261	3.24257	1.90908	2.46725	2.38206	2.6202	1.75708	2.83563	3.09918	2.98849	2.17501	2.67729	2.86514	1.7768	1.09143	2.29992	1.68627	2.08659	1.48432	0.661473	1.16899	2.32171	2.42005	2.74972	2.74119	3.19014	2.26671	2.50022	2.15133	2.75822	2.08659	1.98047	2.1152	1.73211	2.55806	1.95403	3.23177	2.51648	2.6263	2.96852	2.32532	1.02535	2.83292
AC203571.3_FG001	1.36048	1.6082	2.21101	2.3106	2.26525	1.08253	1.31197	0.254818	-1.47868	0.699857	1.23269	1.87568	1.59758	2.08963	2.2981	2.79143	2.90954	2.73573	2.97149	1.72483	-1.87537	0.316133	-0.470107	0.198702	0.699857	1.37639	1.01728	0.520159	0.0965704	0.666306	0.895245	0.959628	0.355997	1.40003	0.464835	1.20699	0.727396	0.603304	1.71146	1.81605	0.699857	0.507995	1.89721	1.11888	0.813069	2.5142	0.727396	0.643624	1.17221
AC203752.5_FG002	2.23359	1.76478	0.612904	1.30921	1.44094	1.30921	-0.933403	3.5287	2.13286	2.20617	2.90665	1.83336	0.697147	2.10197	0.73812	1.40797	0.806115	0.0173784	-8.35371	-3.38434	3.60084	2.87688	2.29969	1.53992	2.45884	3.47001	2.28948	2.4417	3.17908	0.906308	1.68606	0.373183	0.0996297	1.03809	3.11469	3.21739	1.62928	3.14572	0.189369	1.16262	-0.0971606	2.82584	0.928812	1.77251	1.37144	1.50837	1.48222	0.334686	2.02514
AC203753.4_FG006	2.73069	3.33663	2.37122	2.32059	2.64761	2.66241	2.27778	2.76192	2.8677	2.36896	2.73944	2.28741	2.20851	2.24109	2.49662	2.65688	2.25343	2.25833	-0.134904	1.05083	2.99116	2.85007	2.94064	2.98824	2.90696	2.41134	2.86929	2.8788	2.93153	2.75504	2.80418	2.5534	2.49662	2.5354	2.8788	3.13801	2.61182	3.28419	2.5192	2.71304	2.43314	2.43314	2.45249	2.47577	2.54543	2.00723	2.50075	2.70234	1.94755
AC203754.4_FG008	2.83279	2.72644	2.20415	1.84571	-0.119917	0.327621	-0.777777	0.0489827	-0.423868	-0.0877993	-1.10939	-2.05929	-0.152718	0.499724	-0.0255045	-1.10939	-0.525997	-0.525997	-1.61581	-1.89687	0.421793	-0.0255045	-0.309624	-1.41532	-1.84632	-0.463912	-0.777777	-1.17232	4.01422	3.01304	2.52424	2.21489	0.553071	0.0489827	0.201191	0.133862	0.0343704	0.147565	0.375426	0.702857	-0.0255045	1.42025	0.315435	0.327621	0.0196183	-0.103774	0.187958	0.375426	1.20927
AC203761.3_FG002	1.09246	1.15984	0.975184	0.891539	1.2695	1.49141	0.62537	2.94629	3.91721	2.87597	2.51788	1.50573	1.04794	1.75449	1.18949	1.51047	0.708704	-0.00522834	-2.60075	-1.85396	1.99866	3.4364	4.10724	3.71673	2.59991	1.89991	2.0324	1.89991	1.42272	1.71374	1.14177	0.667619	1.3974	1.382	1.53396	3.11207	3.50134	3.84478	2.74948	2.09127	1.82897	2.13239	1.50097	2.19352	1.52929	0.675927	1.87045	1.36644	1.19535
AC203841.3_FG002	1.49905	2.04705	1.50425	1.36317	1.84771	2.567	2.56172	3.34419	3.84749	3.36174	2.65906	2.43231	2.66649	2.74601	1.59008	1.63845	1.42441	1.85603	1.24528	1.94468	3.15881	3.77364	3.99081	3.55687	2.78546	2.86802	2.84171	2.67143	1.49384	1.48861	1.35177	1.13759	1.8929	2.45793	2.07974	2.52698	2.98524	2.60602	1.68074	1.77084	1.49905	1.96028	1.15065	1.23914	0.842657	0.778023	1.70832	1.84354	1.87662
AC203841.3_FG009	4.70906	4.59929	4.46821	4.59459	4.66244	4.16517	3.96989	4.92146	4.65171	4.49466	4.39612	4.59224	4.28478	4.41133	4.59107	4.64147	4.52683	4.62081	3.57494	2.82819	4.72485	5.36952	5.26911	4.32345	4.66244	4.73349	4.67869	4.6675	5.47531	5.42487	5.16986	4.97939	4.51823	4.69201	4.77445	5.27451	5.03978	4.98263	4.61907	4.77708	4.60688	4.61618	5.17806	5.42837	5.07024	4.61734	4.69973	4.53903	4.44066
AC203855.2_FG001	2.10396	2.03822	2.96267	0.296742	2.2247	1.28301	2.20575	-5.40481	-5.40481	-0.804886	-1.00647	-1.06708	-0.136171	-1.22223	0.859851	1.26483	2.87689	0.683822	0.412454	0.788413	-5.40481	-5.40481	-5.40481	0.0188194	-0.36276	0.313002	1.4574	0.965226	2.49745	0.30218	2.53484	2.5504	-0.994608	1.86475	2.25357	-0.925155	-5.40481	-0.179091	-0.971134	1.97178	1.03661	0.0695194	1.14483	3.10594	3.29651	1.92529	1.80854	1.72282	2.3955
AC203862.4_FG001	2.96661	2.87022	2.92634	2.95664	3.2287	3.04596	3.27317	2.42561	2.07593	2.83596	3.02889	2.68344	2.91816	3.04972	3.58328	3.83724	3.31163	3.68804	3.59119	3.40373	1.8694	2.31064	1.9838	2.62981	2.50578	2.65686	2.70956	2.669	0.520741	0.75158	1.26899	1.39174	0.742991	1.21949	1.20685	1.90584	1.36911	1.03225	1.23202	1.46838	0.906158	1.61578	1.48431	0.802118	1.25062	1.96083	1.31693	1.25677	1.26899
AC203862.4_FG002	2.96466	2.50224	2.55026	2.55859	2.47039	2.11849	1.82314	2.32665	2.15809	2.07415	2.26799	2.07789	1.69545	2.39861	2.57511	2.0553	2.52502	2.19672	1.34673	0.868651	2.17224	2.47039	2.70401	2.18278	2.12576	1.99346	2.2071	1.90849	3.07661	2.93212	2.88992	2.65525	2.37394	2.35834	2.2071	2.62368	2.68622	2.62898	2.84196	2.82564	2.9056	2.50797	3.02988	2.82564	2.68366	2.49073	2.26134	2.52219	2.11849
AC203865.3_FG001	3.902	3.80602	3.36019	2.80538	2.73826	2.35063	2.66811	2.72102	2.76166	2.6249	2.23048	2.56135	2.50508	2.36978	3.21907	2.90476	3.41239	3.06727	2.72102	1.72913	1.8854	2.49508	2.47488	2.07741	2.3752	2.98357	2.22153	2.542	4.07958	3.93304	3.76015	3.29573	2.89704	2.89704	2.80333	2.95402	3.06553	2.44927	2.81765	2.74894	2.72751	2.92579	3.39845	3.41793	3.04808	3.47759	2.65006	2.26867	2.74894
AC203900.3_FG006	0.775494	0.837488	-0.238659	-0.345675	0.806809	1.8728	0.796443	1.39057	0.433646	0.710843	1.22775	0.857598	1.03636	1.96663	1.58141	1.45914	1.27392	1.6597	1.58758	1.67139	1.1475	0.786005	2.00446	0.393422	0.0259689	0.265885	1.63007	0.796443	0.236017	0.523528	0.446819	-2.3504	1.20412	0.220858	0.472824	1.42524	1.43889	-0.41373	-3.23695	1.0095	0.857598	1.47911	0.379772	-0.559807	-0.585591	0.433646	-0.197892	1.28901	1.63007
AC203909.3_FG003	0.388544	1.11934	1.66023	1.02414	1.62119	-0.0648709	0.358154	-0.0513494	-1.43392	1.62558	0.368353	1.73537	1.19721	0.0273068	2.49453	2.4523	2.88842	2.68944	2.36675	0.820881	-1.21333	-0.299725	-1.33537	0.558945	0.408466	1.22611	-0.237461	1.06932	-0.945815	-0.078516	0.114127	0.161563	-1.33537	-2.21997	-0.677492	1.61679	0.915431	-1.43392	0.378483	-0.381392	0.504276	-0.970512	1.6857	0.751732	0.347885	1.65594	-1.30392	-1.65296	-0.805638
AC203957.3_FG004	5.02493	5.57107	5.31503	5.44737	5.22717	4.08228	5.21929	4.95173	5.38267	5.45468	5.3494	4.66166	4.88715	4.86849	5.78309	5.77536	5.24693	4.81774	5.067	4.59041	4.99507	4.41056	5.73652	4.9738	5.34249	4.66614	4.97807	4.49789	3.33446	3.8541	2.29686	2.32913	3.00316	2.82234	3.08297	2.96097	3.70167	3.1004	3.2382	3.24401	3.48222	3.76941	4.52997	4.04155	4.05523	4.11155	3.5589	3.33996	4.03788
AC203966.5_FG003	0.148285	1.44037	1.79669	2.3212	2.78341	3.3309	2.32506	1.83297	1.35126	0.974366	1.60297	2.16762	1.74622	2.3366	3.31682	3.32116	3.40276	3.43962	3.32008	2.35944	0.0719728	1.24295	-0.0227801	0.400459	1.43392	0.995293	1.25731	1.77031	-1.42059	-1.90174	1.10412	0.497422	1.08052	1.19172	1.53427	2.45152	0.620517	1.6492	1.54944	1.78882	1.54944	1.90822	1.43715	0.266329	0.7642	2.62865	1.88101	1.58235	2.13993
AC203966.5_FG005	3.79107	3.32739	2.68807	3.33864	3.12475	3.79282	3.39603	2.58254	2.16893	2.70719	2.69446	3.67551	3.50974	3.35204	2.40436	0.972164	1.95686	3.13731	1.30181	2.98595	1.79692	2.94746	1.10668	2.59944	1.99474	2.54134	3.1323	2.89387	3.8496	3.83941	2.98867	2.58254	2.31223	1.88363	2.52038	2.98323	1.78118	2.24403	2.74484	1.53322	1.02078	3.13481	0.980358	1.17407	1.22482	2.02265	0.809049	2.01802	2.56891
AC203972.3_FG001	1.60686	1.34718	1.19305	1.12801	1.18725	0.633808	0.674878	1.37315	1.2993	1.25545	0.879504	0.730595	-0.058691	0.60863	1.30469	1.75444	1.54823	0.900649	0.24797	-0.736221	1.21032	1.71782	1.9716	1.56651	1.58457	1.43375	1.33138	1.28845	1.35762	0.746151	1.17558	1.00876	1.18143	0.948886	1.12801	2.21049	1.7137	1.31542	1.48249	1.19305	1.40879	1.36281	1.80585	2.1557	1.76646	1.283	1.24429	1.02822	1.41381
AC203985.4_FG001	1.43531	1.2894	2.34202	3.12932	1.87438	2.22097	3.16611	-0.148716	-1.50567	-1.07469	1.74393	2.24593	2.66745	2.60206	1.73113	2.38229	2.51307	2.47603	-3.99173	-0.545016	3.39925	0.878111	-3.99173	0.50786	0.562517	2.00934	2.28567	2.75289	5.18319	4.44845	4.52302	4.32082	3.97155	4.63726	5.52017	1.80642	2.35073	2.84248	3.69194	4.17194	4.21452	5.37315	3.99533	4.44227	3.44929	4.87402	3.6542	4.31496	5.33702
AC203985.4_FG005	6.7235	6.61917	6.65626	6.32948	6.57155	6.06539	6.31988	6.82491	6.31965	6.1609	6.15164	6.06723	6.00613	6.47311	6.27183	6.11619	6.09355	6.54351	6.94906	6.75496	6.31851	6.40804	6.05459	5.44466	6.26689	6.00776	5.52188	6.03413	6.58451	6.6658	6.39972	6.20772	6.43322	6.37897	6.35394	6.69112	6.48174	6.3618	6.38274	6.17408	6.03867	6.46867	6.35326	6.28051	6.14032	6.29543	6.15465	5.89204	7.05499
AC203986.3_FG013	1.29544	0.390589	3.02602	2.20007	0.637729	4.10274	2.80232	3.15405	1.64195	3.13693	3.45537	2.80807	2.70514	1.6717	-0.728238	-0.20048	-0.608672	0.470435	0.161572	4.49538	2.82237	2.05335	2.1692	5.24437	3.37358	1.72516	3.68325	3.60016	-0.481803	0.978513	0.479123	1.18676	3.27244	2.89797	3.50955	2.44225	2.63465	5.15678	3.85944	2.0244	2.33724	3.28163	-1.59017	-1.41265	-0.20048	0.0793456	0.201513	2.15751	1.92203
AC203989.4_FG001	3.4948	2.79682	2.49398	2.85311	2.81276	2.06675	2.41393	3.40863	2.45578	1.7342	2.3711	2.39121	2.45578	1.3875	2.87076	2.57067	2.0253	3.17535	0.983802	2.19211	1.45565	3.26593	1.72598	1.71358	2.3213	1.99003	2.00422	1.99714	5.14578	4.7943	4.94861	4.57904	3.94288	2.91415	2.73637	5.34804	2.97529	2.89259	2.54459	2.91415	3.5134	3.25352	3.60808	3.29399	3.13212	4.17157	3.44903	3.49791	2.77612
AC204007.3_FG008	-0.761491	1.51229	1.9713	1.92861	3.07105	2.7141	3.24315	2.68045	-1.04224	1.44124	2.17182	3.68127	3.39979	2.99737	4.15353	2.44512	2.9624	4.6951	5.3223	3.89963	-2.06974	1.89175	-6.07438	-0.968196	2.22961	0.3844	2.43489	0.999199	-6.07438	0.0685569	0.761447	2.4553	3.00122	2.59488	1.5327	3.22266	-6.07438	1.37634	1.66616	-6.07438	1.49166	2.36971	3.07291	1.79112	1.40256	3.08767	1.8299	2.12433	3.76895
AC204070.3_FG004	1.25758	0.0562245	-1.11041	-5.68412	-1.63131	-0.32041	-0.44371	-0.844315	1.5432	-0.632495	-0.844315	-0.227705	0.760843	0.995554	0.765097	-0.146863	-0.700273	0.907787	-5.68412	-2.30251	1.2089	1.81883	0.519029	0.20903	1.86907	1.14521	-5.68412	-1.75362	-0.540036	1.75511	1.12806	1.07199	0.272229	-0.478123	-0.651592	1.41065	-1.75362	-1.03697	0.392125	0.266578	0.179525	0.713347	1.80487	2.13374	0.695749	0.915598	0.344073	-0.651592	0.444004
AC204212.4_FG001	3.42301	4.4987	5.66686	7.106	7.72783	8.35557	7.71914	4.41802	3.73615	4.9722	8.023	7.48132	8.00367	8.62218	7.58574	8.34197	7.07256	8.165	8.1149	8.90496	8.12309	2.09631	4.17483	4.89909	7.29637	7.47082	7.66334	8.46129	2.65142	5.14539	6.08056	6.06664	6.69537	7.90642	8.34465	2.98736	4.31684	6.044	6.83148	7.56746	7.95946	7.88165	6.07922	6.15066	6.54334	7.62356	6.89451	7.80308	8.46197
AC204277.3_FG006	3.94698	4.16711	3.85254	4.27219	3.78404	3.75286	3.12153	2.97859	3.12318	3.3958	3.52463	3.24467	3.07457	3.3958	3.79999	3.72113	3.69125	3.34828	2.85429	2.88665	3.50067	3.39295	3.23848	3.59085	3.98218	3.69245	3.79317	3.87227	4.81531	3.99953	4.28782	4.28869	3.45313	3.90574	3.23848	3.69606	3.38296	3.64608	3.91853	3.85365	4.57565	3.81806	4.18734	4.45767	4.71795	3.67307	3.89178	3.9036	3.21034
AC204292.4_FG002	-0.164695	-0.787912	-0.787912	-1.85218	-0.334135	-0.20087	-0.436396	1.82937	2.17843	1.24004	-0.256667	-1.30553	-0.479148	-0.294945	-0.545434	-0.736474	-1.16829	-1.10374	-1.70897	-1.85218	-0.314423	1.88694	1.95248	0.967169	0.299824	0.31326	-0.0607105	0.40436	0.352922	-0.84101	-0.662212	-0.638184	0.0838983	-1.04162	-0.568136	1.38579	1.92256	1.7862	0.286278	-0.545434	-1.53556	-0.37428	-1.1357	-0.568136	-1.41653	-1.57723	-1.3417	-0.84101	-0.20087
AC204292.4_FG003	-0.672316	-1.58985	2.63792	0.790876	1.62471	1.69606	2.50246	0.143668	-1.06981	1.25665	1.81096	1.19562	1.31055	2.48191	2.06305	1.54598	0.872064	1.74368	3.3541	3.53759	-0.281094	-0.86909	-1.45721	1.13846	1.19562	0.190911	1.79435	1.83153	-2.46604	-0.701351	-1.47872	-0.234296	-0.573909	0.114774	0.749005	0.669873	0.0854542	-0.281094	0.727734	-1.43594	-0.257557	0.352255	0.190911	0.579797	-1.05229	0.394844	-1.4149	-0.745713	0.904938
AC204359.3_FG005	3.96607	3.96307	4.09099	4.58705	4.27635	3.48367	3.34996	3.12494	3.20057	3.37441	3.03352	3.45678	3.56407	3.79119	4.42011	4.6357	4.52799	4.07907	4.01986	3.19885	2.88746	3.03159	2.85504	2.91916	3.23942	3.19885	3.50455	3.38347	3.67363	3.781	4.05119	4.34663	4.42372	3.62626	3.23107	3.87337	3.61608	3.20911	3.58118	3.47805	3.78441	4.09736	4.054	4.4789	4.18883	4.39971	3.74533	3.68948	3.57462
AC204387.3_FG002	3.15306	5.59399	6.54996	5.22558	3.92363	3.05891	2.50419	2.08885	0.916154	3.20215	2.30022	4.05875	3.07785	2.02269	5.63112	5.3191	5.37008	2.18769	5.8167	1.62506	0.726682	-0.25378	-8.92636	-0.230685	3.41923	4.35106	3.40931	4.51898	-8.92636	1.48223	2.38605	4.46439	2.47558	-0.0839592	3.69318	2.12923	1.39728	0.705612	2.12603	1.7193	1.5496	3.95074	4.99901	2.30466	2.96174	4.66849	0.978585	2.3091	4.21094
AC204472.3_FG002	0.533534	0.266956	-2.14731	0.234925	0.759495	0.41958	-0.756704	0.72641	0.954322	1.39618	0.380048	-0.488145	-0.0675375	-0.7748	-0.830128	-0.457061	1.71085	-3.14414	0.213271	0.0306826	-1.39078	1.49944	0.718049	0.614784	0.339687	0.792021	0.409773	0.0544749	0.380048	0.224128	-2.34214	-0.685975	-3.08295	0.409773	-1.02695	1.06242	0.667108	-0.1978	-0.703415	1.71085	0.614784	-1.2231	0.124139	-0.280405	1.16477	-0.793067	-1.65887	-2.75177	-1.04778
AC204502.4_FG006	0.735643	1.45483	1.17948	2.8846	2.83439	1.15704	1.20896	2.37338	0.134353	0.199156	0.726135	0.966878	0.941648	1.59614	2.11253	3.62188	2.47467	3.18473	3.16984	2.05372	0.492515	0.745101	0.249387	-0.120119	1.11133	-0.120119	1.08804	1.9642	-0.345989	-0.584216	-0.726694	-0.166217	-0.470381	-0.416026	-0.19761	-0.262068	-0.0900232	-1.20863	-0.380671	0.492515	1.11133	1.14193	0.819051	0.735643	0.357582	1.0325	0.59779	0.426298	-0.6039
AC204530.4_FG002	2.90838	3.06456	2.94879	2.89813	3.33005	2.84168	2.23536	3.48994	3.83961	3.03065	3.19902	3.04769	2.70909	3.25832	3.30594	3.02111	3.24159	2.73871	1.55913	1.99113	3.55273	3.83011	3.97608	3.51017	3.59562	3.55133	3.30755	3.10329	3.22808	3.533	3.64676	3.15714	3.34278	3.3491	3.54149	3.72197	3.72324	4.14355	3.83011	3.89666	3.55833	3.91602	3.77567	3.7867	3.48849	3.13043	3.69125	3.33643	3.20934
AC204530.4_FG006	2.83446	2.45429	2.64039	2.09311	1.90832	1.07333	1.20905	2.04988	1.22584	1.02934	0.660264	0.957366	0.724806	0.867381	1.77424	1.90832	2.0053	1.31223	0.10263	-0.270435	0.83852	1.31223	1.32787	0.937096	0.957366	1.16328	1.78559	1.88389	2.94617	3.35039	2.81619	2.73682	2.09918	1.85546	1.99557	2.31271	1.62633	1.35356	1.81173	1.66783	2.19865	1.78181	1.7931	1.99882	2.38649	2.74264	2.14098	1.88037	1.80058
AC204539.4_FG001	3.68914	4.18782	5.24575	4.55418	5.21963	6.0802	6.19644	5.89511	4.55514	5.04022	5.42305	5.47232	5.31385	5.64862	3.97877	4.65619	4.56371	5.24068	4.95067	6.72947	5.02731	5.27519	4.10481	5.11158	4.5845	4.79591	5.09714	5.10678	3.08674	2.30891	3.12544	3.74906	4.23247	3.89291	3.53626	4.34998	4.19614	3.08904	4.25436	4.0514	3.08674	3.87002	2.91721	3.37378	4.01878	2.84693	3.41023	3.7994	3.89575
AC204539.4_FG002	4.24376	4.51029	4.55431	4.19379	4.2185	4.19092	5.5388	5.68896	4.58821	4.68294	4.53746	4.25762	4.63159	4.0036	3.59474	4.15107	4.06925	4.86934	5.07253	5.95239	4.3444	4.99794	3.95083	4.39493	4.13623	3.79339	4.03677	4.42664	3.71354	3.54632	3.6687	3.46318	4.29668	3.98293	4.13325	4.92566	4.79009	4.10512	4.1122	3.83846	3.68202	3.78968	3.09168	3.44014	3.70963	4.05361	3.91807	4.26679	4.22603
AC204611.4_FG001	1.30598	1.8092	1.93544	2.66705	0.99298	1.13961	-0.33998	0.340154	-0.0719396	-0.55811	0.668306	0.311175	1.58597	1.59921	1.97426	1.81306	1.86611	1.5904	1.27942	1.65113	-1.33532	0.136369	0.157942	0.486508	0.947584	-0.109423	1.21939	1.39319	2.75548	3.25658	3.06759	3.06759	1.74219	1.94257	1.19699	1.98468	1.08012	0.907632	2.16172	2.61392	2.87968	1.82458	3.37378	3.39275	2.69186	3.03534	1.63831	0.571683	1.51344
AC204619.3_FG003	3.40241	2.75126	4.06072	4.99015	4.4036	4.19461	4.14517	5.23356	3.47408	3.77564	4.43126	4.35951	4.18097	4.43613	4.95087	5.08576	4.6614	5.60428	4.61912	4.60078	3.4146	4.45483	3.06712	3.0824	3.63622	3.7244	3.54688	3.79171	0.53463	-3.65805	-3.65805	-3.65805	-3.65805	-3.65805	-1.615	1.51268	1.5647	-3.65805	-3.65805	-3.65805	1.37398	-3.65805	-3.65805	-3.65805	-0.178747	-3.65805	-3.65805	-3.65805	2.05325
AC204711.3_FG002	4.62973	4.70715	4.76656	4.57297	4.47605	3.88749	4.12452	4.42396	3.96687	3.62167	3.60826	4.12452	3.86271	3.97216	3.77742	4.40513	4.28173	4.4487	3.95197	3.69333	3.5492	3.87515	3.48332	3.64024	3.75195	3.68184	3.80364	3.76777	4.55451	4.32067	4.11208	3.96899	4.43792	4.09371	4.2124	4.1547	4.03922	4.0291	4.18245	4.1519	4.26014	3.99831	2.7515	3.1016	4.07018	3.69968	4.26101	4.00865	3.98268
AC204712.3_FG002	2.19961	0.897532	4.85006	3.48757	2.97278	2.05508	3.72441	2.461	0.100182	0.875123	0.941756	2.18632	2.93359	2.89778	3.53149	2.69545	2.8716	3.96961	4.72884	4.31853	-1.76405	-0.241361	-0.11109	1.6802	2.16492	-0.192573	2.54085	2.12702	0.579146	2.2049	3.47329	2.55927	2.22334	3.00945	3.4137	4.1005	2.11609	4.69394	2.77036	2.46815	1.4515	3.02093	1.9665	3.2815	1.57357	4.06434	1.77304	3.109	4.46826
AC204763.2_FG001	-0.967846	0.769533	0.446752	-0.213749	0.883888	1.20718	0.0346019	1.00175	-0.817897	0.608986	0.171849	0.684884	1.60327	1.83213	1.79265	0.850345	1.13169	1.8125	2.63165	1.57343	0.252557	0.374542	0.634645	-1.47048	1.23469	0.804616	0.621862	0.529713	-2.51043	-0.99941	0.0166788	-0.761279	0.733745	0.236705	0.283845	-0.653164	-0.0197171	0.816158	1.26178	0.905905	1.90233	1.13169	1.33207	0.359743	1.1413	1.96986	0.556531	1.17924	0.0523467
AC204897.3_FG007	-4.23118	-4.23118	-0.896944	-0.429263	0.700488	0.875775	0.431731	-4.23118	-1.96792	-4.23118	-4.23118	0.700488	-1.87238	-1.96792	0.393458	-1.73813	-1.61335	0.245572	-1.73813	-0.429263	-1.73813	-4.23118	-0.198472	-1.82649	0.354337	1.07075	0.419065	0.914609	-0.513416	1.06193	1.16489	0.529917	0.645441	0.367474	0.656588	0.588623	0.61157	-4.23118	1.43487	1.81333	0.314331	1.63102	1.27004	0.517938	-1.69555	-0.272103	0.722036	0.174028	0.159365
AC205033.4_FG004	-3.51336	-3.51336	-3.51336	-3.51336	-3.51336	-3.51336	-3.51336	-3.51336	-3.51336	-3.51336	-3.51336	-3.51336	-3.51336	-3.51336	-3.51336	-3.51336	-3.51336	-3.51336	-3.51336	-3.51336	-3.51336	-3.51336	-3.51336	-3.51336	-3.51336	-3.51336	-3.51336	-3.51336	2.73831	2.21613	1.62335	1.43689	2.63067	1.53627	1.36958	3.03721	2.89028	0.417672	2.57041	3.88699	3.03451	2.52275	2.63415	2.58121	2.48128	2.00454	2.16113	2.15647	0.707782
AC205057.3_FG002	2.79079	3.16749	3.46093	3.23279	3.23861	2.61696	2.05039	3.1185	3.16951	3.36584	2.42484	2.82997	2.4399	2.21356	3.59329	3.52831	3.25597	3.12263	3.51503	2.98993	1.94737	2.55043	2.90357	2.98549	2.74315	2.69423	1.85478	1.80455	3.44022	3.47119	3.51336	3.6836	3.26172	3.43327	2.8707	2.94726	3.66374	3.68511	3.38919	2.98549	3.22109	2.99437	3.774	3.66681	3.72268	3.97508	3.59489	3.07452	3.36403
AC205057.3_FG004	4.67515	5.03646	4.66015	4.22735	2.99068	-1.7166	-1.35335	-1.7166	-1.3265	-1.68297	-1.61776	-1.15022	-0.948874	-0.463245	1.23387	1.04638	1.99871	0.0720486	-1.4655	-1.03525	-2.48795	-1.24856	-0.887028	-0.542738	-1.12656	-0.007558	-1.08025	0.299171	4.56444	4.63676	4.2133	4.00991	1.41127	1.12289	-0.0548945	0.612726	0.44617	1.16262	1.75522	1.67998	2.08909	1.73184	3.61261	4.19576	4.0935	1.97865	1.90993	0.881417	0.147876
AC205077.3_FG003	3.56518	2.70162	4.08561	3.19111	3.12101	3.20776	3.6477	4.32792	3.84374	3.54118	3.87128	3.6477	3.28056	3.78603	3.81231	3.42126	3.26467	3.2916	2.52893	2.52639	3.17936	3.19946	3.65397	3.08745	3.11926	4.20694	3.00503	3.39351	6.03225	5.46253	5.68452	5.84961	5.05732	5.97775	5.74068	7.23643	5.97337	6.18027	6.2408	6.23161	6.58752	6.03535	4.90766	6.03338	5.39672	5.75383	5.56704	5.26411	5.98445
AC205110.4_FG001	-3.70867	-3.70867	-3.70867	-3.70867	-3.70867	-3.70867	-3.70867	-3.70867	-3.70867	-3.70867	-3.70867	-3.70867	-3.70867	-3.70867	-3.70867	-3.70867	-3.70867	-3.70867	-3.70867	-3.70867	-3.70867	-3.70867	-3.70867	-3.70867	-3.70867	-3.70867	-3.70867	-3.70867	1.99372	1.39453	1.6622	-0.00520943	-0.836936	2.10778	2.54973	-0.6424	0.924468	2.02568	1.23773	-0.416535	-3.70867	0.194657	2.29845	0.827219	2.3561	-0.451928	-0.130359	1.67109	-0.6424
AC205122.4_FG003	3.01797	2.45555	1.5032	1.94542	1.35952	0.612057	3.14285	3.53326	1.68256	1.79901	1.14122	2.17438	0.465403	0.656647	2.30323	1.67094	2.22717	1.75283	3.83681	2.09024	0.624894	2.59381	1.44993	0.235765	1.45639	-0.403378	0.496247	2.28881	1.49477	2.44215	1.45854	1.89891	-0.232826	1.67676	2.34588	3.14958	2.24349	1.88317	1.84956	0.874921	1.73784	2.1108	2.95368	2.35431	2.08705	3.06243	1.20525	1.84956	2.49786
AC205274.3_FG001	5.20312	4.22493	3.3395	1.73312	1.59402	2.97687	2.75195	4.00502	2.44374	3.82929	2.90797	5.07837	3.96291	2.57863	3.44023	3.14102	3.70966	2.67654	1.96163	3.25946	3.5863	3.75019	2.8616	1.92638	2.01979	2.68095	1.59402	4.12059	4.50037	4.56111	1.62889	0.496012	-0.404392	0.0809781	-3.99205	-3.99205	-1.60388	-3.99205	-1.67344	0.103992	1.05151	-3.99205	-3.99205	-1.67344	-0.881165	-0.881165	-0.6066	-3.99205	0.307238
AC205320.3_FG004	1.02528	1.80971	1.52493	1.43721	2.56628	2.4046	2.72235	3.41029	1.60303	2.64413	3.02179	3.25126	3.53329	3.04739	2.39281	0.642767	2.43956	0.903054	2.23699	2.42797	2.76523	3.10587	3.08102	2.45489	2.7847	2.72901	2.52617	2.01592	3.20485	3.67386	3.56396	2.97543	2.97543	2.63718	3.44754	3.79155	3.91718	3.43133	3.19176	1.81501	1.88768	3.47957	2.53719	2.65451	2.20255	1.73954	1.58528	2.4046	3.43133
AC205326.3_FG002	2.83405	3.00944	2.11788	2.8557	2.99839	2.40956	1.24348	2.15649	2.29699	2.21126	2.02333	1.97036	1.36397	2.0712	2.42467	2.97161	2.94672	2.02705	0.545469	1.35333	2.56387	1.78921	3.12062	2.62977	3.33423	3.28735	2.88418	2.66716	3.86595	3.35999	3.37454	3.06372	2.73214	1.87189	2.18065	2.90759	2.76003	3.05728	2.81948	2.8097	3.29304	2.78255	3.15965	3.61572	3.63317	2.55265	2.73724	2.51574	2.14604
AC205362.4_FG002	2.81364	2.1706	2.65462	1.63001	3.05201	3.89065	4.57334	2.7632	2.80578	4.4241	4.63318	4.33525	4.42311	4.80315	4.03239	2.69441	3.06105	3.33481	2.36979	3.09673	3.63021	2.7605	2.56902	4.58603	4.63405	3.66508	4.27871	3.92723	1.73318	2.08779	1.9266	2.49153	3.22002	3.05428	4.12059	2.7605	2.30719	4.06355	4.1884	4.45269	4.06107	4.5806	2.46273	2.77127	1.90418	2.65749	3.00839	3.27841	3.99421
AC205376.4_FG003	-0.958502	-1.37006	-0.384032	-1.92236	-0.370643	-0.812178	-4.43986	3.59431	3.0204	1.39415	-0.242486	-2.1847	-1.42012	-0.920668	-0.646039	0.625058	-1.1193	0.271071	-0.66191	-0.539078	-2.14453	2.99702	3.10757	2.42662	0.528243	0.408868	-0.79478	-2.02965	-4.43986	-1.92236	-2.40192	-4.43986	-0.743673	0.197533	-0.997236	3.20221	2.93879	1.09304	-2.06705	-0.812178	-1.85457	-4.43986	-0.694124	0.512823	-0.646039	-1.78949	-0.193923	-1.95734	-1.95734
AC205376.4_FG008	2.25918	2.68319	1.83164	2.57981	2.03885	2.02302	2.43552	2.44848	2.90676	1.80972	2.5707	2.83847	1.91705	1.15623	2.71179	2.31162	2.0779	1.75161	3.07532	2.48369	2.7428	3.6362	3.31749	3.27259	2.66873	3.0125	2.4995	2.10861	3.22668	2.78435	2.42248	2.54622	2.02699	1.03777	0.979184	2.37283	3.44262	2.85178	3.04657	2.70325	2.25208	1.20414	3.33853	2.83847	2.10861	2.27329	1.92956	2.28031	1.88756
AC205413.4_FG001	-0.363732	0.775616	0.56727	-0.0607864	0.403928	0.861395	-0.34428	-0.268692	0.00305589	0.487627	-1.21649	1.79315	1.21138	-0.178849	0.236187	0.745998	0.96922	1.32028	-0.66342	-1.12071	-0.73542	0.302744	-0.0607864	-0.363732	-0.0771421	-0.250327	-1.28359	0.556126	2.92193	3.58487	2.68569	1.70662	2.09108	1.44209	0.578339	2.93776	2.77794	0.10914	1.62698	-0.161455	1.45509	1.40915	2.78083	2.2581	2.48057	2.67648	1.92472	1.42899	0.842716
AC205413.4_FG003	0.899203	1.32568	1.6096	0.604983	2.02702	0.384739	0.227496	1.10772	0.127792	2.16288	0.37223	2.18246	1.75991	0.68908	0.739406	2.34834	1.67041	2.00971	1.38549	-0.145072	0.0677883	1.11551	0.561154	-0.273124	1.01942	1.00281	1.00281	1.68121	-3.50482	-3.50482	-0.235442	-1.21591	-1.97036	-3.50482	-3.50482	-3.50482	-3.50482	-3.50482	-3.50482	-3.50482	-3.50482	-0.110354	-3.50482	-3.50482	-3.50482	-0.566277	-3.50482	-2.68506	-3.50482
AC205419.3_FG001	4.52398	4.71096	4.29942	5.04495	4.92143	4.47988	4.05513	4.32476	4.78698	4.00256	4.439	4.24524	3.68414	4.19515	4.78749	5.16642	4.93036	4.32755	4.06923	3.35131	4.32056	4.43316	4.91103	4.44094	4.79468	4.47167	4.8847	4.66702	4.72765	4.6372	5.18199	5.25865	4.85101	5.28225	4.82512	5.22929	5.01067	4.7255	5.26204	5.69595	5.67226	5.43357	5.4275	5.52531	5.53667	5.07038	5.45496	5.42683	4.75682
AC205471.4_FG003	1.84675	1.44938	1.87447	0.000347562	1.41216	0.0829777	0.661266	0.437798	0.499472	1.0607	0.028414	0.901597	1.10789	0.643137	1.45462	2.05158	1.6952	1.13419	1.77294	0.000347562	0.186342	1.14069	1.38499	0.855016	1.47023	1.36287	0.81503	1.14716	2.61762	1.56053	2.35483	0.870709	1.10789	1.12766	1.14716	0.757142	0.961479	-0.60563	1.70845	1.05383	1.30028	1.43355	2.39657	2.36328	2.25253	2.48698	1.9208	0.670247	1.51608
AC205471.4_FG007	4.28628	4.38509	4.85109	5.05772	4.72159	2.85347	2.22959	1.40629	1.88569	4.54664	1.69508	5.05187	3.83161	2.32141	5.27879	3.99723	4.9372	3.91051	4.53095	2.45623	0.698503	2.1189	1.96741	1.62892	2.39715	2.32715	1.48248	2.42966	2.97668	3.05366	2.31853	2.82885	1.60164	1.03083	1.32614	0.114272	1.83922	0.126266	1.42698	0.348403	0.542519	1.52162	3.40826	2.75686	1.8895	2.42698	1.50706	1.18254	1.17651
AC205496.3_FG002	1.78624	2.69839	2.19946	2.29683	2.55831	1.30712	-0.356454	2.26901	1.94453	1.93273	2.11336	2.51168	1.56668	1.60072	2.79065	3.55944	2.98759	2.86039	1.51205	1.09464	1.51999	1.89673	2.10025	1.11054	1.62297	1.40471	1.82189	1.65572	-3.60072	-3.60072	-3.60072	-3.60072	-3.60072	-3.60072	-3.60072	-3.60072	-3.60072	-3.60072	-3.60072	-3.60072	-3.60072	-3.60072	-3.60072	-3.60072	-3.60072	-3.60072	-3.60072	-3.60072	-3.60072
AC205502.4_FG004	-0.665668	-0.535809	0.689536	0.765897	-0.688359	-1.54012	-1.74576	-2.08601	-2.3818	-2.03281	-1.88294	-1.22513	-0.599439	-1.61928	0.503327	0.470103	0.329955	1.08637	0.108081	-1.83592	-1.16272	-1.25726	-2.91476	-2.03281	-1.9813	-1.9813	-1.29003	-0.599439	2.402	2.4784	1.13907	0.525104	-0.358647	0.00710068	-0.599439	-1.42819	-0.64329	-1.93138	-2.51707	-0.988729	-1.29003	-1.54012	0.784438	2.37801	1.04764	2.89404	-0.621217	-0.267988	-1.9813
AC205521.3_FG003	5.6903	5.66639	5.30163	5.70411	5.62519	5.15927	4.76773	5.32849	5.15626	4.63959	4.95165	4.80292	4.87773	5.0547	5.90871	6.12864	5.95277	5.81024	5.19616	4.52026	5.11931	5.1991	5.41785	4.66722	5.20703	5.17888	5.18058	5.10695	5.40833	5.47807	5.73229	5.68382	5.61586	5.60549	5.43457	5.5025	5.49138	5.33543	5.6986	5.81281	6.02745	5.60387	5.83409	6.00327	6.1366	5.85259	5.81024	5.67357	5.41712
AC205567.3_FG002	-3.5309	-3.5309	-3.5309	-3.5309	-3.5309	-3.5309	-3.5309	-3.5309	-3.5309	-3.5309	-3.5309	-3.5309	-3.5309	-3.5309	-3.5309	-3.5309	-3.5309	-3.5309	-3.5309	-3.5309	-3.5309	-3.5309	-3.5309	-3.5309	-3.5309	-3.5309	-3.5309	-3.5309	2.43379	2.36308	2.07266	1.57183	0.554826	0.0861856	0.635378	1.43329	1.59808	1.80691	0.984348	1.08245	1.42748	0.960781	2.04963	2.68263	1.89076	1.20187	-1.08443	-0.0771009	0.887803
AC205574.3_FG006	2.82975	3.40734	3.95349	4.35047	3.69824	3.75889	4.39948	4.42625	3.32329	3.3216	3.52425	4.1949	3.65523	4.40875	3.4025	2.34147	3.31653	3.93435	3.46908	3.20837	3.19574	3.75225	2.74348	2.98474	4.11397	3.41216	3.73622	3.94634	2.28242	2.60833	3.24044	3.3216	2.88649	3.71053	4.10196	4.4981	3.19393	4.06988	3.73622	3.74559	3.80858	4.15702	1.96139	2.55234	2.61083	3.41537	2.92054	3.58947	4.15063
AC205608.4_FG004	4.09638	4.16121	3.47826	3.42229	3.5481	3.75242	3.82518	4.00781	4.30004	4.00703	3.96033	3.86759	3.5481	3.20206	3.24359	3.82606	3.52907	3.61793	2.69028	2.50947	3.83568	3.97712	4.50321	4.33193	4.04629	3.87525	4.05538	3.94174	4.95551	4.72283	4.57277	4.47068	4.69317	4.69217	5.21021	6.10122	5.99379	6.48501	5.3375	5.45202	5.27278	4.64243	4.73745	4.67913	4.30519	4.462	4.46026	4.4262	4.72087
AC205677.3_FG001	3.70302	3.6837	3.58213	3.64432	3.57664	3.10509	2.56469	3.39082	3.57664	3.07003	3.24726	3.24452	2.82232	3.08995	3.63484	3.57444	3.43738	3.16417	2.31069	1.97591	3.32987	3.38584	3.90044	3.53429	3.76144	3.62316	3.57334	3.50114	4.45999	4.14779	4.33171	4.11442	3.7556	3.69491	3.72805	4.21452	4.06927	4.05338	4.01372	4.12968	4.27012	3.9449	4.03085	4.34426	4.18701	3.95004	3.88353	3.80922	3.50921
AC205703.4_FG001	2.46622	1.77601	2.00305	2.9093	1.00133	1.45414	2.26662	0.96619	0.74909	1.12948	-0.0246124	1.76181	2.19154	1.73791	4.17745	5.05937	3.39404	3.90969	2.99536	2.03229	2.84428	1.50884	1.51423	-0.603639	2.63232	0.356779	1.22512	2.00726	1.91708	1.66445	2.73095	1.06307	1.37493	0.0888819	0.937619	0.5756	1.58298	-0.542065	0.764848	0.540763	1.57256	0.980322	2.87976	3.39822	2.84978	2.0529	0.725214	1.18741	2.10153
AC205703.4_FG002	6.39104	6.27139	6.03417	5.58806	5.35733	4.66725	4.40433	4.51693	4.91893	4.69825	4.62357	4.5673	4.73079	4.7238	5.49343	5.47107	5.71296	5.11141	5.05207	4.45269	4.54747	4.74575	5.00926	4.96015	4.84353	4.86532	4.96384	5.08181	6.34527	6.19294	5.83865	5.60515	4.87022	5.04071	4.43847	4.43196	4.6413	4.62816	4.52371	4.94669	5.0394	4.96153	5.42501	5.60484	5.82924	5.10595	5.33541	4.92462	4.23462
AC205703.4_FG005	1.75159	2.11484	1.69714	1.20759	1.81617	0.56089	0.636992	1.31928	1.44875	0.396898	0.831186	1.25881	0.717516	1.06239	1.73087	1.60957	1.14267	1.47344	1.02394	0.794185	1.08753	1.62747	1.70139	1.14868	1.85138	1.16658	1.39821	1.10612	3.07032	2.7775	2.89064	2.80548	2.44318	2.83507	2.83088	2.53668	2.57409	2.62741	3.09722	2.89871	3.06489	2.90474	3.24165	3.39935	3.20716	2.62264	2.80761	2.61064	2.30062
AC205703.4_FG006	4.76717	4.9958	4.71025	5.30155	5.84394	5.73487	5.58373	5.92265	5.70358	5.74716	5.75934	5.71453	5.70706	5.96221	5.11996	5.35584	5.21849	5.9595	6.07732	5.89553	5.4993	5.62126	5.68417	5.45414	5.81361	6.02282	5.8527	5.89836	4.33724	4.55203	5.0608	5.01918	5.8393	6.23858	6.44263	6.30403	6.1928	6.05626	6.46074	6.41931	6.52904	6.36554	4.85954	4.86563	5.13292	5.57003	5.92335	6.29301	6.41464
AC205703.4_FG010	3.44446	3.74188	3.32609	3.47334	3.65786	3.37863	2.16683	3.01938	3.50944	3.23507	3.28596	3.12118	2.61919	3.15782	3.43625	3.79871	3.4339	2.904	-0.693827	-0.0430486	3.24187	3.1679	3.76968	3.72493	3.8661	3.66878	3.87631	3.5348	4.13309	3.71159	3.91637	4.14771	3.3476	3.29513	2.79871	3.59042	3.08046	3.61944	3.79512	3.82537	3.97352	3.66779	3.63879	4.08681	3.97981	3.50944	3.59878	3.39205	3.06196
AC205725.3_FG010	-2.84831	-2.51015	-1.81403	-1.81403	-0.529172	-3.95391	-2.7263	-2.98196	-3.1297	-2.3229	-1.75435	-2.46094	-3.95391	-2.61406	-2.98196	-2.46094	-1.18579	-3.05389	-2.3229	-2.23789	-2.56114	-1.94159	-2.84831	-3.95391	-2.84831	-2.51015	-2.84831	-3.95391	2.19596	2.00547	2.11509	2.35431	0.820027	1.87342	0.978441	2.30025	1.77086	1.92943	2.17485	2.37291	2.76394	1.92943	1.7252	2.53824	2.38821	1.93576	1.64992	1.49183	1.43291
AC205726.4_FG003	0.833515	2.34777	2.07446	2.77002	2.60071	1.78329	0.946712	1.32685	2.04443	1.98663	1.99504	1.94604	1.14178	2.46857	1.09544	3.45913	2.43662	2.81915	1.38892	0.679459	1.22301	0.725917	1.61063	1.25847	1.53759	2.92908	1.58577	2.86094	-4.0571	-4.0571	-4.0571	-4.0571	-4.0571	-4.0571	-4.0571	-4.0571	-4.0571	-4.0571	-4.0571	-4.0571	-4.0571	-4.0571	-4.0571	-4.0571	-4.0571	-4.0571	-4.0571	-4.0571	-4.0571
AC205730.3_FG002	2.33419	2.32673	1.66961	1.66561	2.15993	2.04264	0.500969	1.91122	2.77162	2.25242	2.50234	2.04264	1.33721	2.08185	2.49352	2.32673	1.45392	1.2209	-1.75332	-2.00765	2.56473	2.4208	2.85779	3.26715	2.67201	3.04426	3.03228	2.65634	2.56684	2.13152	2.30408	2.31671	1.40164	2.03344	1.4304	2.70284	2.08185	2.93572	3.0217	2.81625	3.26333	2.81097	1.94771	2.733	2.52634	1.53547	2.37817	1.73976	1.00034
AC205735.3_FG006	0.803841	2.05954	0.496212	0.946674	1.27433	0.970651	1.39534	2.30397	2.54483	1.75306	1.50811	1.37681	0.938604	1.15802	1.46156	1.84455	0.905926	1.1651	-1.18403	0.00853382	1.5534	2.79783	2.97519	1.68227	1.73314	2.15158	0.970651	0.978567	0.994286	-0.034543	0.0779316	0.270235	0.453413	-0.46383	0.578632	1.6029	2.1042	1.41973	0.131432	0.258086	0.18326	0.485615	0.71369	-0.0638953	0.872591	-0.0937766	-0.186793	0.741253	-0.819809
AC205968.3_FG001	-3.93168	-3.93168	-3.93168	0.715422	-3.93168	-3.93168	0.751846	-3.93168	-3.93168	-3.93168	1.48822	-3.93168	0.365085	1.85661	-3.93168	-3.93168	-3.93168	-3.93168	-3.93168	0.193964	-3.93168	-3.93168	-3.93168	-3.93168	-3.93168	-3.93168	-3.93168	-3.93168	-3.93168	2.14828	-3.93168	1.88048	0.619888	-3.93168	-3.93168	-3.93168	-3.93168	-3.93168	-3.93168	-3.93168	1.6537	0.484819	1.94781	2.07157	0.579728	1.33564	1.22571	1.54479	0.495695
AC205982.3_FG014	-3.56686	-3.56686	-0.9585	-3.56686	-3.56686	-1.3351	-3.56686	-3.56686	-3.56686	-3.56686	-3.56686	-3.56686	-3.56686	-1.88592	-3.56686	-3.56686	-3.56686	-1.74009	-3.56686	-3.56686	-3.56686	-0.702899	-0.44368	-3.56686	-3.56686	-3.56686	-1.3351	-1.56504	3.72995	3.68514	4.12297	3.54372	2.16648	3.83413	3.08535	3.98535	3.35504	4.06147	3.62791	3.67844	4.49246	3.77853	3.8701	4.57987	3.96655	3.89712	3.71297	2.68233	2.81782
AC206031.3_FG007	2.29195	3.44939	3.16088	2.85841	2.52416	1.45084	2.13048	2.30953	1.32113	1.61712	1.94292	1.43687	1.81597	2.35706	2.79554	2.70943	2.2427	2.64485	2.02637	2.12565	1.14097	1.6735	0.818215	1.35075	1.87224	2.22904	1.74611	1.08246	2.60051	2.71647	2.04665	2.02637	1.74611	1.47847	2.15442	1.99551	1.92146	2.11109	2.18744	1.7162	2.28309	1.95356	2.88426	2.21527	1.58504	1.96414	2.22904	2.69171	2.44859
AC206198.3_FG001	3.67098	3.51525	3.55043	3.5104	3.42564	3.07208	3.46773	3.78344	4.03366	3.73313	3.11981	3.02944	2.80075	3.08466	3.43415	3.39641	3.41539	3.14821	3.09092	3.15823	3.11776	3.69438	4.20913	3.24778	2.79827	2.79082	3.186	2.90858	3.09507	2.84472	2.58723	3.12185	3.2191	2.81308	3.14014	3.65619	4.20913	3.40334	2.98347	3.44934	2.97457	2.29963	2.7118	2.76321	2.69343	2.86866	3.19775	2.9109	2.78333
AC206201.3_FG004	1.69886	1.5325	-4.45398	2.2846	0.637951	1.53499	1.99065	1.03333	1.35321	0.521349	-4.45398	2.09863	0.973035	-4.45398	2.04783	0.460069	0.469219	0.326293	-4.45398	1.25458	0.870084	1.05732	0.917121	-4.45398	0.973861	-4.45398	-4.45398	0.559198	2.48697	-4.45398	0.105784	1.7695	1.26922	1.88848	1.03254	2.03555	0.355527	1.52299	0.273202	0.518862	0.428109	1.7691	2.25123	1.9032	2.94199	1.91914	-4.45398	-4.45398	1.4181
AC206223.3_FG001	5.04791	5.30073	4.72227	5.19356	4.78153	3.74988	3.72878	4.12913	3.94741	3.15228	3.88625	3.44631	3.72984	4.03266	5.66043	6.05122	5.32214	4.97792	4.55904	3.64584	3.94925	4.02654	3.91948	3.03874	4.30206	3.73408	4.02039	4.09008	4.38282	4.53839	4.90312	4.7071	4.32536	4.39046	3.83353	3.72346	4.25588	3.49896	4.02215	4.0884	4.50657	4.19262	5.4545	5.62088	5.19604	5.16903	4.76801	4.49561	3.53911
AC206223.3_FG006	3.14003	2.7844	2.67237	2.53218	2.37074	2.05321	1.99152	2.78224	2.40104	2.08652	2.22865	2.0931	2.16383	2.2705	3.00335	2.24971	2.31133	2.74049	2.47313	1.5818	2.24672	2.39008	2.56711	1.85324	2.63486	2.39008	2.10619	2.1981	3.02036	3.54209	3.32994	2.87095	3.22528	3.15223	2.82507	3.32525	3.47338	2.99	3.2647	3.09391	3.56392	3.07946	3.02224	3.16607	3.45756	3.1189	3.15397	3.41363	3.36393
AC206223.3_FG010	-1.06117	1.07726	0.516461	1.26876	1.43333	1.01922	2.65238	0.58388	0.152664	-0.466068	0.613257	-1.48761	0.885821	-0.107558	0.751616	1.27434	1.1545	-0.826453	1.31849	0.335203	1.00372	0.403767	0.836354	-1.53114	-0.506147	-0.466068	0.256224	1.05299	-0.248865	-0.371386	-1.21828	-0.00669741	1.1951	0.73431	1.46186	1.88896	1.97823	0.605946	2.01345	0.856261	-0.248865	0.953433	0.524044	1.35647	-2.33528	-0.500381	0.991244	-0.471753	2.0583
AC206259.3_FG003	4.80144	5.06715	4.68399	4.54683	4.78904	4.30742	3.57546	3.91463	4.5036	4.14897	4.4122	4.3992	3.65304	4.29064	4.78687	4.9717	4.77818	4.33907	3.81377	2.97331	4.48351	4.056	4.59628	4.90802	4.79875	5.01659	4.57421	4.82808	5.44849	4.50038	4.82755	4.99763	3.92107	4.53803	4.08702	4.71146	4.41424	4.57544	4.99811	5.17583	5.46398	4.55809	4.60901	4.96733	5.12812	4.43654	4.62823	4.27442	3.6905
AC206266.3_FG001	3.11573	3.94009	2.95738	3.65141	4.64436	3.23866	1.462	2.08651	2.9779	2.22254	3.35211	2.51355	2.58782	3.22776	4.92624	4.86324	5.14498	4.19681	1.43056	0.265192	3.12749	2.52871	3.18815	3.50612	3.75551	3.8102	3.45343	2.99448	-2.68463	-3.3257	-3.46606	-3.46606	-3.46606	-3.46606	-3.46606	-3.46606	-3.46606	-3.46606	-3.46606	-3.46606	-3.46606	-3.46606	-3.46606	-3.46606	-3.46606	-3.46606	-3.46606	-3.46606	-3.46606
AC206425.3_FG002	-1.4409	-0.220707	-1.85599	0.204945	-2.3571	-0.291249	-2.17315	-2.50942	-0.67777	-0.973277	-0.126622	-0.770679	0.655874	-2.00719	-4.48656	-0.751686	-1.0616	-4.48656	-1.68415	-1.4409	-0.179746	-1.58881	-0.732904	-0.572593	-1.38517	-0.770679	0.339347	-0.589677	5.17042	4.14666	5.52297	3.47377	2.15634	1.61886	-1.49853	-0.522348	1.71888	-0.179746	2.53701	3.02465	2.26541	4.32438	2.25255	0.68045	2.64022	2.09376	0.688564	0.417066	2.13574
AC206582.2_FG002	2.19928	2.55632	3.30109	2.01236	2.38252	3.3798	2.39372	4.53282	3.25867	4.19857	3.51565	3.04937	1.94183	3.158	2.07353	3.40054	2.17735	2.7193	-5.0062	-0.220097	3.83087	3.56837	3.56404	3.25006	2.96027	3.45979	3.92662	3.89447	2.14555	2.03298	1.65772	1.82667	2.45409	2.89197	2.91503	2.85789	1.57127	1.90181	2.29621	2.53582	2.12944	2.82315	0.788452	1.66194	-0.31974	1.57569	2.18991	3.00834	2.10991
AC206642.4_FG001	7.528	7.5915	7.5808	7.40365	7.61642	7.94798	8.29004	8.59792	8.6122	8.64694	8.47236	8.26013	8.16287	8.53078	7.30137	7.00653	7.3215	7.05787	7.7824	8.34741	8.57672	8.76715	8.43354	8.31764	8.24514	8.09584	8.36369	8.10146	7.89921	7.62189	7.44209	7.23178	7.67976	7.52328	7.89021	8.07255	8.19329	8.21885	7.75886	7.66785	7.39278	8.17142	7.06057	7.21938	7.00476	7.01845	7.34088	7.59189	8.22011
AC206764.4_FG001	-2.7968	-3.60649	-3.60649	-3.60649	-3.09306	-2.09088	-2.40337	-1.88007	-2.70958	-1.98184	-2.62708	-3.09306	-3.60649	-2.14846	-3.60649	-1.98184	-3.09306	-2.62708	-3.09306	-3.60649	-2.62708	-1.52976	-0.0929547	-1.93011	-0.898073	-3.60649	-2.2706	-2.2706	1.57322	1.25559	0.61466	0.837491	0.941661	1.73808	1.68191	2.30061	2.19873	2.20213	1.67713	1.21728	1.60364	1.73348	0.319082	1.52642	1.07508	0.698676	0.987442	1.54218	1.2043
AC206788.3_FG008	1.8631	2.43781	0.952987	0.361738	2.00313	1.36538	1.57592	1.21846	0.50112	1.49404	2.2117	0.0964854	0.58672	1.73391	0.293896	1.35171	1.80847	-5.74905	0.426913	-1.36257	1.7083	1.33563	2.4175	1.22341	-0.255229	-5.74905	-5.74905	0.390568	1.67665	-0.75844	1.30534	-0.00401009	-5.74905	1.05451	0.236653	-5.74905	-0.816609	2.10635	0.172713	0.520109	1.91437	1.24305	1.20852	2.86283	-0.921339	0.0165823	0.970345	2.54249	-5.74905
AC206788.3_FG015	1.9729	2.48334	2.67922	2.69957	3.81761	2.80399	2.64935	2.23337	2.31825	3.21433	2.79555	3.84976	3.51805	2.83528	3.86615	4.09182	4.03806	3.78366	4.15839	2.8921	2.65398	3.03688	2.20915	2.46524	2.8921	3.43067	2.70182	3.1272	2.23937	2.17211	2.82492	2.14058	2.36045	2.2602	2.81658	3.29388	3.09062	2.6447	3.00561	3.19299	3.00189	2.85376	3.24982	2.90401	3.04415	3.09765	2.85376	2.3521	3.08886
AC206840.3_FG002	2.54363	0.839439	2.04823	3.82808	2.88011	0.776396	2.55052	2.30559	3.38619	2.29425	2.96091	3.36982	1.97018	2.57108	2.81552	3.63639	4.02663	2.22125	4.37023	2.68632	3.38619	2.99459	4.22878	3.20971	4.22512	3.38493	3.42111	2.84493	3.99189	3.05643	2.91782	2.54018	2.30936	2.69285	3.0819	4.18548	4.08708	3.62379	3.20165	4.01972	3.48477	3.11408	5.07777	3.61344	3.36603	3.34571	2.29046	2.43448	4.13957
AC206901.3_FG005	2.01893	1.82288	2.1539	2.82522	1.91165	1.10915	0.0759947	1.54393	-0.53826	-0.557711	0.882745	0.839063	-0.0222138	0.156021	2.46784	2.61574	2.0144	1.96844	2.12858	0.5926	-0.172757	-1.39289	-0.05131	0.691519	-0.444105	0.602746	-0.0808952	1.17614	1.73472	1.11672	2.10719	2.0768	1.50194	0.983359	0.455091	0.20742	-1.33112	0.561808	1.63629	0.455091	1.19069	0.748307	2.29093	2.29093	2.60928	2.34815	1.72405	0.317857	1.77676
AC206951.3_FG017	2.4541	2.89188	3.97555	3.80698	2.88452	2.81827	3.45592	3.74578	0.586074	1.56299	2.37416	4.12479	2.44641	2.95925	2.68944	3.03574	1.6087	3.09946	5.03623	3.5286	-0.486619	2.72313	-0.971413	1.85191	2.69758	2.651	0.972508	2.42158	0.280684	1.68562	4.05832	1.54096	1.45537	0.908684	2.38692	3.41245	1.30279	0.153723	1.71284	0.473923	-1.2845	0.299497	0.133428	0.399818	-1.06392	2.1737	1.66032	0.247314	2.80807
AC206968.3_FG003	6.05329	6.30242	5.86826	6.02862	5.96078	5.82668	5.80448	6.38102	6.13076	5.73023	5.81036	5.69578	5.69604	5.84419	5.99655	5.89324	5.96729	6.05171	4.70998	4.58788	6.29182	6.53787	6.49941	5.86645	6.23878	6.29977	6.07267	6.04993	6.22908	6.2515	6.32012	6.18438	6.16394	6.12702	6.18957	6.57421	6.55257	6.24567	6.19636	6.16048	6.10762	6.2963	6.54773	6.34659	6.27037	6.13039	6.1703	6.01491	6.08333
AC206989.4_FG002	6.22688	5.90361	5.42662	5.40781	5.60302	3.9052	4.5212	4.63708	4.90077	4.54125	4.90077	5.28942	4.4418	4.10121	5.86445	5.9457	5.38335	5.00611	5.26967	4.2332	4.93346	4.17442	4.83243	4.76595	5.04905	5.24726	4.83974	4.99886	6.93716	6.06852	5.9379	5.4448	5.17127	5.04032	4.53197	4.87588	5.40781	4.01377	5.37513	5.78139	6.26241	4.73278	5.99117	6.28799	5.80232	5.63001	5.07875	4.56461	4.85066
AC207043.3_FG002	2.78825	2.69931	2.49307	3.04429	3.20149	0.629586	-0.0599649	-0.265224	-1.25613	1.18167	-0.642795	1.61363	0.550247	0.135333	2.12784	2.35937	2.37916	2.25307	2.66397	0.412388	-1.48981	-0.135857	-1.22535	-1.35217	-0.21549	1.16091	-0.685897	1.17478	0.714422	1.45325	1.0897	1.14691	0.550247	-0.920542	-1.28752	0.0125232	-1.35217	-1.19514	0.321309	-0.752784	-0.120391	-1.05201	0.871799	0.945091	1.47634	1.54918	0.888376	-0.334009	-1.48981
AC207206.3_FG001	1.36037	0.756836	1.42733	0.883911	0.928755	1.07312	-0.1751	0.694523	0.863513	-0.383137	0.899018	0.86864	1.42043	-0.751161	2.79528	1.86455	2.68002	2.72589	1.53335	0.604845	0.0433959	0.489098	0.853202	0.25641	-0.143232	0.420427	-0.97895	1.0553	-3.79597	-3.79597	-3.79597	-3.79597	-3.79597	-3.79597	-3.79597	-3.79597	-3.79597	-3.79597	-3.79597	-3.79597	-3.79597	-3.79597	-3.79597	-3.79597	-3.79597	-3.79597	-3.79597	-3.79597	-3.79597
AC207265.3_FG002	5.49042	5.8532	5.4843	6.04975	6.15536	5.96562	5.62754	5.57549	5.57583	5.46944	5.6767	5.57447	5.79814	6.00232	6.10748	6.5317	5.98247	6.0523	5.31858	4.98618	6.11486	5.81001	5.69995	5.67349	5.88628	6.06044	5.97018	6.152	5.00658	5.15991	5.84657	5.78348	5.50045	5.89585	5.72599	5.63183	5.50473	5.3396	5.85407	6.01958	6.35197	6.14599	6.1402	6.50791	6.12319	6.1692	5.90926	5.94423	5.70248
AC207342.3_FG007	4.43739	3.83058	3.84079	3.94539	2.94835	2.7912	2.68304	3.11054	3.70348	3.05359	2.74974	3.26959	2.8934	3.15529	2.88611	3.48957	3.96181	2.91749	2.98102	2.46414	2.88854	3.26364	3.77717	3.43607	3.10622	2.5997	2.99025	3.46479	4.12597	4.4458	3.88675	3.96589	3.18453	2.9507	3.04691	3.3547	4.05868	3.37538	3.56027	3.82031	3.44509	3.28536	3.36413	3.48957	3.27552	3.53814	3.3547	2.97174	3.75902
AC207342.3_FG008	6.78843	6.95735	7.40762	7.38665	7.20702	6.36645	5.85068	6.19889	5.42278	6.00986	5.93824	6.23896	6.41545	6.23142	6.99083	7.43776	7.50956	7.13326	7.19332	6.45657	5.59508	5.63436	5.31883	5.55348	6.04791	6.18815	6.12868	6.31868	7.26858	7.25025	7.61634	7.59474	7.45608	6.84761	6.45157	6.47702	6.02979	5.78224	6.43244	6.53107	6.61633	6.91157	7.30495	7.3108	7.8854	7.76171	7.1638	7.07585	6.68628
AC207347.3_FG005	4.60569	4.49736	3.90682	3.85676	3.57026	2.32284	2.29785	2.10573	2.29027	2.89189	2.05398	2.75462	2.34012	2.28774	3.40265	3.43327	3.13473	2.31538	1.80201	1.23959	2.04813	2.18312	2.35964	2.41685	2.2205	2.63182	2.57534	2.86533	5.43516	4.96142	4.59261	4.37069	2.71209	1.92335	2.08579	2.46534	2.32284	2.22314	2.61528	2.48793	2.87955	2.01557	3.67067	4.47535	3.77046	3.15431	2.34257	1.94221	1.77456
AC207427.3_FG005	-3.91166	-3.91166	-3.91166	2.73166	-3.91166	-3.91166	-3.91166	-3.91166	2.33922	-3.91166	-3.91166	-3.91166	-3.91166	-3.91166	-3.91166	-3.91166	3.43247	-3.91166	-3.91166	-3.91166	-3.91166	-3.91166	-3.91166	-3.91166	-3.91166	-3.91166	-3.91166	-3.91166	-3.91166	2.53378	-3.91166	-3.91166	3.5769	-3.91166	-3.91166	2.35939	2.471	-3.91166	3.17153	-3.91166	2.54083	-3.91166	4.00066	-3.91166	2.60867	1.95318	-3.91166	3.3155	2.30372
AC207533.2_FG002	0.325278	1.15786	2.93676	3.87869	2.75025	-1.58887	1.12702	2.76202	1.66388	1.72138	2.05815	1.99232	1.15786	1.97555	2.62893	4.06561	1.63455	1.94589	-0.234222	-6.63082	2.00066	2.24448	0.827881	2.79695	2.18794	0.75544	-0.0561418	1.70238	2.1533	1.80034	1.33425	0.360875	0.999105	1.0831	-0.58583	1.27122	2.588	1.83652	3.53467	2.35687	0.447405	2.79984	0.992508	3.24442	2.55275	1.97976	-0.428151	2.04596	0.784706
AC207575.3_FG004	1.43837	1.28235	1.68008	1.42405	1.13987	-0.131703	1.07598	1.35938	0.577596	0.840979	1.16742	0.612536	1.24716	1.0614	1.34731	1.44972	1.6825	0.552133	-4.53058	0.107187	-1.96521	0.307267	-0.0528979	0.726521	0.874514	-0.0996842	0.927464	0.319305	-4.53058	-1.78493	-4.53058	-0.729774	-2.07884	-1.69085	-4.53058	-1.85957	-0.367725	-1.22412	-1.9381	-1.64593	-1.71383	-4.53058	-4.53058	-1.02109	-4.53058	-0.741861	-1.38267	-0.348915	-0.935885
AC207628.4_FG002	3.11904	3.06554	1.62846	2.42767	2.09668	2.10459	-4.47509	-0.72206	0.724795	-3.64005	2.17144	1.89737	1.28811	0.76382	2.19427	-0.56597	2.10933	1.64029	2.84586	1.91471	2.66957	1.86932	2.34472	2.66594	3.64322	3.56147	3.05347	2.8669	3.87519	2.64156	3.83651	3.15685	3.54793	4.09415	4.18831	4.30658	4.07741	3.71382	3.69899	4.56931	4.82674	4.35678	3.83581	3.36358	4.35788	2.56799	4.00913	3.9505	4.25743
AC207628.4_FG005	-2.49979	-0.146604	-2.02979	-1.70194	-2.49979	-4.1225	-0.943386	0.0553499	-0.74578	-0.0628035	-0.766592	-1.46074	-0.234936	-0.551057	-1.06446	-1.98502	-0.943386	-0.626184	-0.966893	-4.1225	-1.55979	-1.81731	-0.0764751	-0.920212	0.279826	0.949595	-0.090262	-1.33738	-0.588189	0.246369	-0.410433	0.0553499	0.15365	0.747063	0.713549	0.334108	0.788011	0.956905	1.32146	1.58493	0.827958	1.39561	0.544236	-0.607076	0.812096	-0.588189	1.05595	0.223678	1.30387
AC207628.4_FG009	4.15296	3.95442	4.0078	4.28711	3.64599	3.75547	3.31786	1.29969	1.53748	1.97331	2.75965	3.12749	3.0506	3.26761	3.3738	2.94523	3.64903	3.05211	1.96701	2.5431	3.68603	2.30195	1.94152	2.14814	3.1673	3.46257	3.8263	3.91857	4.811	4.38938	4.89486	4.9467	4.43172	5.34407	4.98411	3.24516	2.41582	3.22776	4.83117	5.30858	5.67737	5.49503	4.63323	4.69689	5.62776	4.99555	5.05503	5.25043	4.83707
AC207628.4_FG010	3.58809	4.01767	4.96632	4.86662	4.57272	4.25896	3.82453	3.67928	3.22479	3.75485	3.75485	4.19815	4.07174	4.26804	4.32737	4.39683	4.17702	4.37903	4.76133	4.79178	3.20018	3.80074	3.25642	3.30905	3.17521	3.13803	2.68385	3.85959	4.99264	4.39869	4.2159	3.75622	4.42456	4.30093	3.18294	3.72726	3.27293	3.64457	3.89268	3.3144	3.75348	3.76304	3.25458	3.00206	3.48199	4.00711	4.06834	4.00593	3.88889
AC207628.4_FG011	5.94313	5.68319	5.84174	5.75601	5.27931	5.18302	4.84993	5.10155	5.0502	4.84279	4.87397	4.88654	4.67203	5.06019	5.532	5.40496	5.34599	5.03002	4.3724	4.39355	5.41755	4.83082	5.16062	4.51122	5.06929	5.13235	5.13394	5.08162	5.55331	5.62452	6.01085	5.74482	5.88339	6.03412	6.20632	5.84575	5.77291	5.64888	5.89338	6.20613	6.18228	6.08566	5.76342	5.56895	5.97851	5.82456	6.13139	6.02119	6.06838
AC207652.3_FG001	1.49194	0.918682	0.904017	0.881729	1.11576	0.628044	0.237903	1.87616	2.10422	1.35435	0.788872	0.573186	0.383864	0.425892	0.748297	0.582479	0.804779	0.152554	-1.85031	-2.27281	1.22552	1.79634	2.05302	1.67384	1.26599	1.07719	1.1656	0.45661	1.12209	1.30533	1.18987	0.516104	0.446445	1.02406	0.654691	2.24467	2.05952	1.90903	1.3756	1.45754	1.51122	0.506362	0.680843	1.13466	1.24301	0.748297	1.09661	0.748297	0.152554
AC207656.3_FG002	4.09953	4.17847	4.48786	4.22745	4.65634	4.10872	4.44633	4.7153	3.60831	4.10872	3.95938	4.12796	4.20842	4.17457	4.58153	5.01006	4.64107	4.56323	4.30228	4.05697	3.5717	4.2768	3.37658	4.31576	4.20267	4.1026	4.23782	4.04959	3.76719	4.0944	4.10464	4.11786	3.82779	3.695	3.89785	4.15787	3.47484	3.80087	4.14796	3.81316	4.30858	4.00131	3.93005	3.93005	3.98049	4.35204	3.77599	3.59573	3.70551
AC207722.2_FG009	13.221	13.2233	13.6167	13.547	13.5904	13.8336	13.9478	10.9463	13.4045	14.0687	14.0842	13.8536	14.0306	13.7163	13.4123	13.5178	13.4171	13.5604	14.1131	14.2386	13.4311	10.6166	12.9312	13.9322	13.4839	13.4257	13.6569	13.4927	12.8597	13.4461	13.1127	13.1935	13.8777	13.5993	13.64	10.1995	12.1924	13.7064	13.6771	13.5082	13.3036	13.5072	13.1402	13.071	13.0851	13.1939	13.7562	13.7056	13.636
AC207755.3_FG005	-0.217877	0.629388	1.04038	1.87235	1.48762	2.85349	3.0161	3.5734	2.65717	2.71297	2.71093	3.536	2.8924	3.3014	1.68703	2.95889	1.41133	2.81176	2.7611	3.10417	1.26675	3.31148	1.85234	2.2436	2.56438	2.56216	2.73519	2.79826	-3.41596	-3.27825	-2.53713	-0.812461	0.748085	0.642988	2.61463	3.00584	1.53666	1.56067	2.2221	0.963418	2.59732	2.42594	0.125328	-0.240366	-1.45566	0.676526	0.494524	1.59995	2.48266
AC207890.3_FG002	6.01489	6.09779	5.68192	6.05774	5.91031	5.67711	5.33095	6.06169	6.31596	5.74233	5.69521	5.6098	5.53523	5.74362	5.86986	5.91581	5.94859	5.78978	4.62952	4.4676	6.1255	6.40669	6.53782	5.95996	6.17078	6.21362	5.96328	5.92742	6.68483	6.22242	6.53842	6.27343	5.90571	5.84587	5.77956	6.42378	6.037	6.03573	6.02471	5.95261	6.01103	6.05002	5.89184	6.10789	6.49261	5.83891	5.88556	5.81222	5.81344
AC208023.3_FG001	9.2328	9.28818	8.9812	9.12121	8.93806	8.7607	8.19203	8.81142	8.82371	8.68056	8.29186	8.55999	8.7276	8.58499	8.85226	8.72007	8.65751	8.6993	8.8733	8.90254	8.37508	8.986	8.57538	8.51618	8.44766	8.57768	8.42952	8.2679	9.3797	9.20194	9.03524	9.10228	8.6784	8.42097	8.21645	8.66861	8.65163	8.3843	8.33222	8.15579	8.18706	8.03555	8.39228	8.44573	8.3592	8.35329	8.25042	8.30981	8.18045
AC208110.2_FG006	4.07519	3.93076	4.1035	4.08441	4.1705	4.55424	3.99053	3.13391	3.78862	3.98964	4.67427	4.5871	4.45778	4.31584	3.89998	3.36547	4.16892	3.71919	3.59677	3.49225	4.29559	3.29443	3.89147	4.25352	4.64962	4.78929	4.82939	4.61218	4.02998	3.75274	4.34007	4.49019	4.71357	5.12575	5.01507	4.34078	4.08274	5.09925	4.81596	5.15886	4.98935	5.02189	3.35072	3.19926	4.23999	3.98964	4.81077	5.01644	4.9361
AC208110.2_FG007	6.37592	6.17127	6.85139	5.31986	4.52414	3.4419	5.11832	5.66822	3.85089	3.40616	3.54117	4.25798	4.1431	3.56833	4.71498	4.62098	4.92288	4.58676	5.7912	4.70166	2.67204	4.87826	3.22438	2.85366	3.29245	3.00467	2.91257	3.3709	5.22747	6.08151	6.49586	7.2055	6.71135	6.45456	6.74557	6.13167	5.79752	5.35679	6.46166	5.5041	6.29733	5.82847	6.21169	5.53926	6.10093	7.22623	5.76438	5.99556	6.92417
AC208113.3_FG009	0.493095	0.800769	0.871748	1.27797	0.630706	-4.11605	-4.11605	0.281655	0.913298	-4.11605	0.390315	-4.11605	1.42862	0.25219	-4.11605	1.67177	-4.11605	1.09854	-4.11605	0.817552	-4.11605	0.319056	0.919653	-4.11605	-4.11605	-4.11605	-4.11605	-4.11605	2.87149	1.64485	0.113009	1.01441	0.48192	1.62203	-4.11605	0.294998	-4.11605	1.57069	0.297207	0.542047	1.67695	1.03289	-4.11605	0.388282	0.400423	-4.11605	-4.11605	1.60976	0.24528
AC208201.3_FG001	4.0904	4.1639	3.996	4.14126	4.41841	3.79513	4.3173	4.49699	4.02251	3.75707	4.07343	4.33783	3.91194	3.85181	4.42619	3.97009	3.93051	4.38295	4.44165	4.41919	4.47446	4.15397	3.89945	3.9499	4.23967	4.58294	4.18626	4.13578	3.91608	3.97009	3.93153	4.05821	3.6341	3.80287	4.1603	3.93256	4.11091	4.03707	3.86464	3.77732	3.93461	4.0419	3.93153	4.05917	3.72164	4.3988	3.86677	3.73887	4.26451
AC208201.3_FG002	4.01846	4.29947	4.57276	4.08831	4.87712	4.08831	2.67642	3.72179	4.17793	3.99979	3.60032	4.01381	3.13483	2.55975	4.1415	4.41074	3.85829	3.5522	4.57859	3.95983	3.2085	3.83549	4.38604	4.08209	3.99131	3.91783	3.46455	2.84143	3.76828	3.77914	6.02345	3.81129	3.9656	4.00541	3.93065	3.80704	4.51456	3.30843	4.67086	3.87364	3.10336	3.05404	3.1753	4.07763	4.14834	3.7867	4.26898	4.26819	4.49147
AC208201.3_FG003	3.1398	3.46204	3.57398	4.45974	4.33384	4.34785	4.22774	4.14669	3.60993	3.7352	3.96208	3.76408	4.01526	4.0383	5.05053	5.86361	4.79851	5.1398	4.6307	4.06099	3.59463	3.96509	3.40203	3.64875	3.82574	3.49938	3.87009	3.90799	2.96103	3.24704	4.11626	4.44675	4.5891	4.26259	4.06568	4.40708	4.2311	3.65737	4.22354	3.96809	3.95203	4.29101	4.67741	4.74246	4.69286	5.70102	4.87557	4.39737	4.13245
AC208204.3_FG006	-1.92879	-4.49137	-4.49137	-4.49137	-4.49137	-4.49137	-4.49137	-3.18131	0.974451	-0.160225	0.106377	-1.83889	-1.18184	-4.49137	-2.19716	-2.12565	-0.101236	-0.734161	-4.49137	-2.19716	-1.4763	-1.03542	-0.200817	-0.016703	-0.823215	-1.20114	-1.6996	-1.053	10.8582	10.5594	10.4877	9.89421	9.14187	8.80628	6.93123	5.53944	7.02472	6.80396	7.87808	8.16695	8.43539	8.72771	10.1841	9.89442	10.2476	9.35756	9.84358	8.49819	7.30048
AC208221.3_FG002	7.90776	6.80784	7.84656	6.60258	5.24137	4.53152	4.78001	4.47766	5.42847	5.35954	3.82489	5.42385	4.35289	4.19277	4.36933	3.71508	5.08945	4.86582	4.79754	5.10397	3.79477	4.62078	5.03969	3.9837	3.95882	3.63426	3.47485	3.94338	7.04573	7.29132	6.35366	5.94955	6.26017	5.36297	6.19782	6.5211	6.28902	6.18129	5.7044	5.39823	4.65177	4.91928	4.56089	4.21228	5.30365	5.49776	4.75038	5.31957	6.11406
AC208327.4_FG002	3.41068	3.70332	3.38099	2.91288	2.91903	2.2134	1.9943	3.05017	3.14828	1.56247	2.44085	2.89639	2.27455	2.71767	2.50351	3.14828	2.79481	2.392	2.27729	1.19241	2.51583	2.23862	1.81609	1.61853	2.0405	2.4127	1.43387	2.75768	3.94373	3.22266	3.19393	3.31011	2.89225	3.62147	2.18789	3.07892	2.68149	2.77523	2.91698	3.07511	3.42537	2.61906	2.61201	3.12975	2.50351	3.01321	3.14828	3.03857	2.69059
AC208327.4_FG003	5.0792	5.26769	4.82979	4.64096	4.824	4.65404	4.4998	5.45519	5.71234	5.29362	5.14253	4.93349	4.6535	5.0417	4.80942	4.62556	4.69471	4.34973	4.43895	4.43644	5.27484	5.59768	5.96458	5.39101	5.42425	5.27234	5.18291	4.9929	5.35059	5.19763	5.13157	4.53432	4.97249	4.67451	4.79765	5.41001	5.59108	5.57079	5.097	4.99979	4.79222	5.16842	4.92809	5.18101	4.71202	4.58803	4.87766	4.63713	4.84988
AC208327.4_FG006	4.71314	4.35401	4.34079	4.21996	4.20701	3.96508	3.63403	3.23009	3.41023	3.77845	3.62162	3.78354	3.57445	3.77436	4.25369	4.11066	4.30827	3.94059	3.46029	3.05028	3.9415	3.46281	3.6284	3.43739	3.84719	3.80573	3.69672	4.10984	4.77919	4.48146	4.25739	4.34915	4.21083	4.19473	3.76822	3.43483	3.75481	3.78557	4.05751	4.09425	4.1285	4.1285	4.54254	4.62797	4.38148	4.19627	4.2154	4.08349	3.46155
AC208341.4_FG005	6.05078	6.25181	6.02304	6.06927	6.06757	5.65147	6.2092	5.8536	5.89327	6.38766	6.06161	6.02449	5.98403	5.95713	6.69303	6.51191	6.53274	6.32926	6.43703	5.89582	6.10998	6.00543	6.24454	5.64622	5.86921	5.7167	6.05506	6.20353	5.88241	6.52007	5.82321	5.97109	5.8624	6.01543	5.95408	5.69066	5.84999	6.02711	6.1472	6.70947	6.62791	6.38561	6.74091	6.68595	6.33707	6.60621	6.09394	6.10998	6.19342
AC208341.4_FG006	-0.469236	0.541913	-0.353046	-0.486399	0.765942	-0.110377	0.0408652	-0.274001	1.15037	1.23959	0.500254	0.72874	-2.05266	-0.274001	-0.906899	-1.17999	0.403221	-0.592596	-0.0820137	-0.5745	0.916757	0.864818	1.15796	0.169086	1.28985	0.324354	0.0540637	0.925284	-0.0402094	0.144091	0.622714	-0.704751	-0.783175	0.521192	-1.52514	0.531579	0.681242	-1.20453	-0.72407	-0.610857	0.436091	-1.01619	0.0931444	-0.0402094	0.414238	-0.72407	0.0408652	-0.538793	0.131476
AC208341.4_FG008	1.64592	1.60277	2.10044	1.60277	1.11824	1.16608	1.20743	2.38438	1.63427	2.12352	1.80767	1.41291	1.02373	0.643694	1.01799	1.15029	1.14499	1.02945	1.02945	0.822467	1.93843	2.2789	2.6314	1.919	1.69545	1.2967	0.782963	1.77946	-2.73017	-1.85978	-0.357335	-0.343715	-1.66119	-2.50312	-1.3513	-1.79079	-0.624881	-4.24623	-0.277318	-1.72467	0.14296	-4.24623	-0.398909	-0.15232	-0.398909	-1.40333	-2.30452	-1.85978	-0.907699
AC208346.3_FG004	3.78584	4.31045	3.8692	3.73551	3.35465	3.12218	2.99811	3.94712	3.61586	3.55413	3.34875	3.25722	3.2238	3.43492	3.8249	3.45294	3.88265	3.69747	2.62672	2.36029	3.33538	3.80767	3.56566	3.12906	3.45157	3.47619	3.20109	3.2588	3.95106	3.93525	3.87335	3.55413	3.55926	3.1118	2.92701	3.60472	3.95401	3.67867	3.38671	3.36639	3.30674	3.28837	3.86087	3.85143	3.60844	3.60844	3.4653	3.15964	3.21573
AC208358.3_FG005	0.0066225	1.1966	0.607378	1.56863	1.50478	1.66853	2.06505	2.35759	1.98509	1.475	1.53989	1.05862	1.1684	1.43861	0.9737	2.7642	1.17549	2.05196	0.6923	0.701496	0.728811	1.60814	1.66313	1.41394	1.13254	1.09595	1.11068	1.70066	-1.61314	0.123598	0.746796	1.25171	1.63033	2.35388	2.02994	2.21116	2.70394	1.83366	2.0166	1.51656	2.41948	1.99415	-0.147342	0.392366	0.719751	1.39522	1.70595	2.34272	1.6793
AC208406.3_FG004	2.64738	3.7948	-2.20617	-2.20617	2.22955	6.32604	6.10995	6.20509	2.93635	4.39072	6.41306	4.92674	4.46755	5.96859	5.69191	4.40455	4.71392	4.70637	3.22472	-2.20617	5.11261	-2.20617	-2.20617	-2.20617	-2.20617	-2.20617	-2.20617	4.51746	-2.20617	5.77921	5.83911	2.73648	4.30259	4.64064	6.14508	-2.20617	-2.20617	0.11345	-2.20617	-2.20617	5.03169	-2.20617	-2.20617	-2.20617	3.54553	-2.20617	-2.20617	-2.20617	4.35084
AC208440.3_FG003	3.55959	3.66744	3.004	3.39498	3.33549	2.9483	2.60722	3.09718	3.15169	3.10617	3.12102	2.96326	2.79658	2.93486	3.47743	3.54223	3.26805	3.12249	1.32341	1.21761	3.1459	3.12249	3.56926	3.51578	3.49448	3.44971	3.48086	3.30736	3.77772	3.48314	3.80872	3.66844	3.32405	3.35685	3.276	3.50909	3.25066	3.83552	3.77218	3.52576	3.79148	3.482	3.92709	3.96307	3.89016	3.58311	3.66943	3.25469	2.85319
AC208571.4_FG001	4.56888	4.275	4.42042	4.53191	5.01111	5.17948	4.97943	4.69337	5.65436	5.47868	5.36971	5.31664	4.98075	4.79139	4.22523	4.67054	4.54877	4.42606	4.69442	5.617	5.51731	5.2329	5.44461	6.31124	5.42532	5.30601	5.48598	5.2708	4.50001	3.9662	4.75383	5.00336	5.01454	5.63321	5.30317	4.78495	4.67161	5.46815	5.42795	5.53488	5.56495	5.47359	4.34315	4.90858	4.86106	4.80224	5.66455	5.90093	5.11976
AC208577.3_FG005	4.76716	4.80868	5.14065	4.6478	3.62474	3.11494	0.912314	2.73146	2.4687	2.68694	2.56959	2.92565	3.07853	3.15971	4.63812	3.97272	4.37909	3.89207	0.0565504	1.15786	2.4974	1.94852	2.6794	3.0172	2.9084	3.45451	2.10727	3.77167	-0.29294	-3.54232	-3.54232	-3.54232	-3.54232	-3.54232	-3.54232	-3.54232	-3.54232	-0.566201	-3.54232	-3.54232	-3.54232	0.549079	-3.54232	-3.54232	-1.32762	-3.54232	-3.54232	-3.54232	-3.54232
AC208855.3_FG002	-3.48004	-3.48004	-3.48004	-3.48004	-3.48004	-3.48004	-3.48004	-3.48004	-3.48004	-3.48004	-3.48004	-3.48004	-3.48004	-3.48004	-3.48004	-3.48004	-3.48004	-3.48004	-3.48004	-3.48004	-3.48004	-3.48004	-3.48004	-3.48004	-3.48004	-3.48004	-3.48004	-3.48004	-3.48004	-3.48004	-1.24172	1.63135	-3.48004	-3.48004	-3.48004	-3.48004	-3.48004	-3.48004	-3.48004	-3.48004	-3.48004	-3.48004	0.459364	-3.48004	1.92062	-3.48004	3.04036	1.72279	-3.48004
AC208897.3_FG003	0.84322	0.740498	1.0507	1.69319	1.37051	1.29996	1.83726	1.12738	0.28553	0.413378	1.07202	1.4323	1.32978	1.5885	1.29996	0.792771	1.39892	1.45412	1.21943	1.47563	2.00573	-0.0554909	-0.325305	-0.102394	1.35899	0.402211	1.24469	1.38195	0.00477009	1.16755	1.56862	1.79082	2.22494	2.754	3.57827	2.05303	1.16755	2.01679	1.63225	2.14993	2.53805	2.45374	2.00943	1.77788	1.90226	2.72955	2.78454	2.78454	3.46688
AC208897.3_FG004	6.27888	5.55451	5.69886	5.90907	5.78032	5.68364	5.2833	3.49151	3.45664	6.27282	4.26044	6.79891	6.07255	5.39677	5.90934	5.69515	6.06099	5.65781	5.1947	5.09858	4.99627	4.0933	4.35018	4.67094	4.80141	5.51339	4.65536	6.01431	5.7451	5.77035	5.77329	5.80008	5.55723	4.83063	5.31049	4.35786	3.25264	4.29123	5.55655	5.43717	5.43532	5.24934	6.21209	6.38474	6.1426	6.46505	5.5674	4.97876	5.41598
AC208915.3_FG010	4.69889	5.39306	6.64102	7.19012	7.98403	8.86115	9.66801	3.56823	7.78921	9.14922	9.73064	9.46923	10.1201	9.10261	5.60172	6.59389	7.20593	8.48386	9.89771	10.7647	9.16389	3.28561	7.11784	7.85982	8.9271	8.88656	9.43027	8.90556	2.16253	4.52733	4.85817	-9.12941	6.07021	5.74615	2.39788	0.901653	4.67923	6.50728	6.0837	5.73621	3.83797	6.66699	2.62534	3.46112	3.79824	5.34695	4.3037	-9.12941	7.37328
AC209050.3_FG003	-0.495622	-4.24215	-0.651381	-1.48619	1.68955	-1.39783	-2.39318	-3.28157	-2.55951	-1.15824	-1.1832	-0.279466	-0.0757718	-1.61196	-0.000908527	-0.993507	1.13185	0.0352751	1.7281	-1.78414	-1.89689	-2.24222	-1.4562	-0.250795	-0.54591	-0.430892	0.637139	-1.42675	1.24947	1.6277	3.95181	2.05681	0.779335	-0.528975	0.958313	1.54459	0.257963	-1.5796	3.60738	1.64115	-0.971272	-0.725676	1.67211	3.04107	4.6717	4.07919	2.67023	1.90071	2.53386
AC209177.3_FG001	1.29274	1.10846	0.397803	-2.42152	0.61902	0.061055	-4.78931	-1.47658	-1.7548	-1.27893	0.658663	0.151786	-4.78931	-1.70066	0.070352	-0.421707	-0.313405	-4.78931	0.486927	-0.168361	-0.290258	0.34354	-4.78931	-1.36392	-0.97643	-0.325099	-0.875713	-0.256126	-1.2179	-1.238	-4.78931	-1.6226	-4.78931	0.598842	0.472398	-1.59736	-4.78931	1.62826	0.760013	-0.00550769	1.18652	1.84776	-1.52386	-4.78931	-1.47658	-1.10212	1.24278	-0.23375	-0.278803
AC209206.3_FG011	3.63505	3.73642	3.4173	3.43501	3.39817	3.0324	2.87293	3.46749	3.08283	2.3987	3.14885	2.9073	2.95899	3.32022	3.94715	3.16453	3.32403	3.48233	1.9158	1.99194	3.54343	3.36528	3.40777	2.37918	3.36528	3.43736	3.25252	3.3164	4.05221	3.67923	4.21336	3.90472	3.85924	4.35877	4.0484	4.22285	4.11479	4.10382	4.19487	4.23698	4.20586	4.39936	3.58734	4.01986	4.11333	4.12279	4.29532	4.1293	4.15858
AC209208.3_FG001	3.22599	3.23143	2.86263	3.12881	3.43287	3.22599	3.35577	3.26489	3.35577	3.09334	3.48689	2.98115	2.71939	3.12589	3.41874	3.73874	3.5048	3.18317	1.19502	0.698436	3.5214	3.11708	3.54861	3.36071	3.43755	3.58794	3.54321	3.39966	2.94498	2.86793	2.99247	3.21232	3.17473	3.38276	3.1719	3.54753	3.28459	3.43872	3.42818	3.89924	3.85586	3.59838	3.4128	3.45034	3.60668	3.35204	3.46301	3.31043	3.31554
AC209208.3_FG002	11.0195	10.7375	10.5963	10.7474	10.2528	9.64562	9.39344	9.75912	9.74145	9.61191	9.55973	9.7794	9.59404	9.87501	10.4284	10.3492	10.4885	10.2348	9.75878	9.30967	9.50051	9.29775	9.70417	9.21143	9.7241	9.84679	9.72961	10.0372	11.1602	10.9862	11.2981	11.1216	10.564	10.0262	9.83957	9.27874	9.34633	9.14857	9.82004	9.80089	10.0258	10.5116	10.8356	10.6277	10.7572	10.7122	10.0748	9.94	9.92587
AC209208.3_FG005	4.66228	4.82561	4.52943	4.99608	4.77689	4.88587	4.84	5.21767	5.2233	4.89186	4.67938	4.78954	4.87852	4.89916	5.11949	4.90643	4.89385	4.66377	4.92613	4.47022	4.8745	5.19443	5.1082	4.7776	4.75421	4.85699	4.77266	5.05447	5.12067	4.932	4.95209	4.77901	4.92613	4.82355	5.15295	5.45166	5.16341	5.31387	4.8698	5.01115	5.19386	5.22947	5.04342	5.15237	4.71388	5.08905	4.98913	4.98976	5.28469
AC209213.4_FG002	1.78406	1.70259	3.17629	2.1337	2.19394	0.501754	1.22126	1.72	-0.16061	1.08107	0.682367	1.38357	0.169235	1.6718	2.3815	2.46653	1.25897	3.0988	1.40866	0.393754	-1.19128	0.66845	-0.286096	0.75738	1.33767	0.353864	1.25897	0.797246	0.337703	1.37852	0.2885	1.33767	0.255077	0.661458	-0.442131	1.54884	0.0799172	0.169235	1.34281	-0.0322692	2.05321	0.868514	1.80084	1.64506	0.730397	1.41365	0.829926	-0.45371	1.28552
AC209242.3_FG003	4.64979	4.65987	4.3703	4.40395	4.51646	3.96722	3.34752	4.29858	4.61672	3.92662	4.08489	4.06958	4.00682	4.00504	4.49301	4.48379	4.17782	3.90877	3.80229	3.21179	4.13736	4.63063	4.52741	4.26564	4.55606	4.56863	4.26489	4.35249	4.38651	3.99791	3.959	3.75307	3.24789	2.7842	3.21616	3.80229	3.88975	3.77479	3.78299	3.40289	3.662	3.49604	4.10341	4.12503	3.88592	3.4016	3.69041	3.58522	3.11084
AC209257.4_FG008	5.11177	5.47727	5.57257	5.55613	5.4037	5.74041	5.08237	5.74338	5.01227	5.18965	5.19981	5.54785	5.54397	5.71898	5.6871	6.0228	5.41508	5.80269	5.62417	5.10107	4.25068	5.03694	5.16361	4.79606	5.36294	5.31489	5.38313	4.63911	4.41639	4.81977	6.13096	4.97344	4.83234	5.36171	4.64563	5.18556	4.47377	4.82397	5.14348	4.83485	5.15114	5.63999	5.10893	4.79776	5.81555	5.20993	5.1075	5.21931	5.49561
AC209374.4_FG002	4.0709	4.59887	4.33191	4.81225	5.02965	4.76491	4.69955	4.86838	4.91613	5.10943	5.06764	5.46321	5.0497	5.16941	4.65617	4.93599	5.32263	4.79424	5.69956	5.45116	4.07255	4.63167	4.54217	5.36004	5.05444	4.93193	5.07187	4.96012	5.19757	4.91664	4.77604	4.96362	4.80026	4.80026	4.93143	5.43101	5.47219	4.97702	4.81388	4.8274	4.94054	4.60437	5.13855	4.90843	5.13403	5.18311	4.77881	4.56856	4.50247
AC209377.3_FG003	1.60595	1.29952	3.07498	1.51989	-0.449929	0.812569	0.568409	1.23069	-0.937501	1.34603	1.16983	1.73489	-5.0608	0.116459	0.984668	1.86399	1.79574	1.70885	2.01878	1.46903	-0.122177	-0.114169	-0.625753	-5.0608	0.670481	-5.0608	-5.0608	-0.187695	-0.860114	0.584131	1.45989	1.13294	-0.230016	-2.74999	0.348968	0.0309932	-1.48065	-2.56154	1.42281	-0.273459	0.40228	-5.0608	1.44454	1.72972	0.62024	1.57207	0.766563	0.448255	0.0884633
AC209460.3_FG002	4.38185	3.63766	4.17889	3.94829	4.21527	4.34102	4.21677	5.09297	4.86478	4.87064	4.41111	4.1873	4.07986	4.2798	4.46547	4.17735	4.03585	3.86297	0.521924	2.82884	4.63098	4.86723	5.60651	4.99464	4.83114	4.96698	4.74311	4.80846	4.48819	4.37579	4.41309	3.44932	4.14161	4.30189	4.28338	4.61493	4.63781	4.73727	4.80287	4.15492	3.96691	3.99313	4.63497	4.95688	4.49693	4.14945	4.33133	3.91583	3.89564
AC209626.2_FG013	4.69553	3.30934	4.00243	3.76419	4.35723	5.12545	3.98714	4.69973	5.16849	4.02725	5.44214	5.13606	4.80055	4.35001	4.34638	3.61992	3.79147	4.7874	5.98432	5.37888	5.1041	5.16064	4.77113	4.39663	5.14399	3.97035	4.26908	3.57103	3.57268	2.62238	3.19345	3.71028	3.38136	4.23267	4.47361	4.52252	5.10321	4.48507	5.5499	4.35362	4.35001	4.55498	3.16266	3.39905	3.72735	3.7489	4.64562	3.98295	2.40684
AC209636.2_FG003	1.54751	1.76277	2.73569	3.3685	3.63648	4.22673	3.95	0.902198	0.204953	1.75117	2.99611	3.74862	3.891	4.30799	3.51966	3.46057	3.55965	3.9942	3.82672	3.779	3.03049	0.412787	0.611741	1.04098	2.64168	3.27298	3.65137	4.25502	0.677866	0.82388	2.29562	1.9605	2.87529	3.55852	2.59231	0.989654	-0.0242609	1.64664	3.07039	1.86676	2.52987	3.26886	1.99045	1.36739	2.61183	3.01258	3.06882	3.62035	3.22136
AC209664.3_FG002	2.51288	2.94797	3.05124	3.71937	3.93911	3.65851	3.32015	3.45551	3.50591	3.3218	3.55894	3.66378	3.5979	4.10096	3.99001	4.54639	4.01536	4.19796	3.81893	3.29025	3.48535	3.72571	3.73453	3.14619	3.88419	3.58963	3.63991	3.88647	1.76207	2.87726	2.9205	2.84849	3.98787	3.73579	3.65983	3.79131	3.62108	3.64525	4.18956	4.19517	4.27954	4.00168	3.71683	3.74331	3.47795	3.75328	4.09301	4.08201	3.86004
AC209705.3_FG004	2.63711	3.03163	2.8854	2.98466	3.00835	3.32594	3.13005	3.96529	4.00537	3.2803	3.41891	2.95006	2.91633	3.25549	3.17073	3.11621	2.98807	2.76405	-0.357799	0.424791	3.65896	4.0895	4.16789	3.89338	3.32462	3.52748	3.42382	3.43115	2.99317	3.08017	3.27483	3.306	3.31268	3.50693	3.59915	4.06557	3.76346	4.01325	3.72889	3.55551	3.52408	3.53088	2.95879	3.36366	3.36622	2.98466	3.48371	3.25409	3.09124
AC209784.3_FG007	9.45114	9.00209	9.09378	8.49961	6.6674	4.72026	1.44879	-2.10516	0.740735	2.60544	2.72447	4.56658	4.68676	5.54821	7.22547	6.2229	8.96318	5.53051	6.50467	4.51567	2.06983	-0.908947	0.797159	1.43078	3.56221	4.35802	3.79563	5.31991	9.19036	8.78794	9.02584	8.77427	7.03198	6.55272	1.66899	-0.99823	-0.145239	1.65736	3.67137	4.38527	5.0435	6.28391	7.72919	7.84497	9.12687	7.39903	8.23957	6.04626	1.81604
AC209819.3_FG005	2.3076	2.71658	1.86599	2.86766	3.12578	3.20443	3.24141	4.11127	3.08169	2.01941	3.34963	2.66306	3.11487	3.77822	3.71494	2.14843	3.63478	3.45848	3.63478	3.18773	3.31885	3.48508	3.48508	1.63526	3.17299	2.72212	2.99931	2.3391	-0.098065	0.0695337	0.108957	-0.62847	2.32517	0.886275	1.58182	1.84754	2.3391	2.42692	1.79572	1.77648	1.75702	1.39848	1.69216	1.61409	1.2199	1.75211	1.74227	1.45209	2.08111
AC209819.3_FG006	1.08468	1.75803	0.0601517	0.574938	0.266038	0.0130385	-0.879501	1.2087	1.08468	-1.03684	0.252035	0.439433	0.347997	0.723755	2.07903	2.65739	1.38886	1.66535	1.09381	0.912602	0.550994	-0.47209	0.374564	0.136216	0.0130385	-0.170217	0.598589	0.413745	-0.334207	-0.6878	0.136216	0.361326	0.656486	0.610308	0.266038	0.0601517	0.84133	0.526752	0.30745	0.0445741	1.22579	0.809964	0.809964	1.01008	0.293744	1.23428	0.70159	0.621956	0.413745
AC209819.3_FG009	-2.13248	-2.58174	-0.739331	0.0638656	-1.46086	0.907736	0.794725	1.47019	-0.394987	-1.06681	-0.07025	-0.622369	1.32464	0.333381	-0.580261	0.151575	-2.32704	0.376295	1.91361	0.977508	-3.511	0.142023	-1.2736	-0.0384688	-1.3754	-0.608232	-1.29354	1.02064	-2.26	-1.46086	-2.16359	-2.01282	0.22635	1.5414	1.03279	2.27123	1.63247	0.271665	-0.157631	-0.0279895	0.161081	1.23942	0.132424	-1.13949	-0.284578	1.03279	-0.191439	0.682003	1.56457
AC209819.3_FG012	1.86343	2.18758	1.39467	1.14498	2.09264	2.60914	3.02784	2.89954	3.04176	2.17157	2.22545	2.8823	2.74039	2.71917	1.97093	2.17157	1.80519	2.13253	1.80124	1.89748	3.27902	2.88013	2.57862	1.90123	2.07914	1.81307	2.26253	2.33448	4.27031	4.14401	4.39578	4.14294	4.76747	4.77579	5.34946	4.9558	4.75683	4.81016	4.77277	4.84968	5.16977	4.77579	3.62965	3.80116	4.15044	4.47956	4.53216	4.6932	5.23869
AC209835.4_FG004	5.38573	4.70117	5.18854	4.2705	3.23648	3.17633	4.13243	3.60057	3.41974	3.13937	2.54113	3.3108	2.93238	3.20553	3.70308	3.2308	3.68773	3.37038	3.33447	2.9005	3.23875	3.51509	3.40754	2.7215	2.85507	2.95824	2.59622	3.61229	5.20627	5.672	4.82729	4.43785	3.11384	3.82717	3.95401	4.00544	3.92544	3.15617	3.84669	3.58054	4.22149	3.39422	3.96486	4.13114	3.92544	3.9699	3.60057	3.47939	3.86981
AC209858.4_FG002	3.95369	3.81878	3.37375	3.31409	3.32354	3.13797	3.05873	4.3335	4.22681	3.73258	3.72657	3.37504	3.2274	3.8919	2.97983	2.79914	2.91074	2.74898	1.90751	2.29275	3.97564	4.5691	4.46927	3.97732	4.18717	3.97982	3.87127	3.50954	4.43552	4.28018	3.83835	3.57832	3.31409	3.13951	3.49536	4.15887	4.16837	4.16472	3.73856	3.58501	3.21872	3.82533	3.50128	3.75636	3.43466	2.92879	3.10839	3.50128	3.62665
AC209858.4_FG004	3.19716	2.27861	2.84612	3.22959	3.584	3.83038	4.58689	5.01003	4.84397	4.59727	4.01232	4.19412	4.35819	4.0058	3.99926	3.87165	4.06995	4.00972	4.12457	4.00841	3.70523	4.49369	4.29145	3.92023	3.37611	3.70832	3.53211	3.7006	3.19512	2.91437	3.03241	2.82363	3.89679	3.91061	4.45033	5.47918	5.0478	4.91871	4.58026	3.88426	3.7267	4.44214	3.4182	2.50534	2.58172	3.13051	3.37611	3.79697	4.27915
AC209877.3_FG002	1.69778	2.31994	1.81163	1.86959	1.75567	1.63345	1.3534	2.05291	2.35728	1.97984	1.88472	1.72697	1.2956	2.01851	1.87339	1.32737	1.42915	0.780262	-1.29758	-0.820904	2.37705	2.42411	2.77285	2.34015	2.49624	2.39381	2.5977	2.33152	2.27878	2.35159	2.33728	2.16487	1.25227	1.94025	1.97984	2.61485	2.37424	3.04457	2.67938	2.26083	2.43228	2.09661	2.36012	2.50406	2.08662	1.70198	2.03924	1.89971	1.67234
AC209898.2_FG004	3.88976	3.7804	3.73951	4.01341	4.23846	3.14932	2.50688	2.71157	2.17173	3.35046	2.77041	3.07033	3.0931	3.40671	4.64257	4.34896	4.92319	3.86542	4.44579	3.04098	2.88342	2.41336	2.33369	2.16067	2.90573	2.58242	2.4204	3.6098	4.16931	4.27434	4.12165	4.00928	3.60226	3.61731	3.73852	3.30785	3.47628	3.16666	3.64695	3.58489	4.04362	3.39809	4.53039	4.52568	4.57272	4.54502	3.94164	3.25997	3.73456
AC209987.4_FG002	4.2193	4.37013	4.67001	4.90651	5.13346	5.00238	4.78479	5.04973	4.44459	4.65871	4.75437	4.98248	4.71115	5.39036	5.3079	5.66499	5.04038	5.61288	4.89281	4.38848	4.25257	4.52802	4.20061	4.25948	4.99649	4.64599	4.72335	5.0739	3.07288	3.62499	3.95672	4.15609	4.94746	5.06674	5.48245	5.29866	4.91784	4.91275	5.36604	4.9458	5.41554	5.50232	4.43152	4.3062	4.58708	5.08964	5.21383	5.33702	5.61396
AC209987.4_FG010	5.92823	5.2115	6.54531	6.48797	4.7308	3.11236	2.2975	1.57308	-0.40147	2.97844	1.71755	4.0018	3.97131	3.01748	4.61646	4.04118	5.26773	4.36551	4.88047	4.52049	1.56832	1.49505	1.13257	1.53946	1.7046	2.61889	2.04667	2.78225	5.00417	5.08575	5.73879	5.78794	2.76568	1.93276	0.864693	3.04007	1.30241	-0.162429	1.05999	0.0011131	0.80138	1.47994	4.04979	3.73992	4.37788	4.27289	1.84891	0.656882	1.72612
AC210003.2_FG004	4.29594	3.70052	4.60595	4.578	4.60912	4.94812	5.34235	5.80546	4.66283	3.84594	4.15865	4.30257	4.46398	5.28893	4.22026	3.77413	4.26433	5.03294	4.73119	4.84653	4.52816	5.14182	4.44058	3.38593	4.00829	4.31106	4.24781	4.63112	3.21113	4.2123	4.34828	4.31763	5.22608	4.80541	4.92328	5.95719	5.58838	5.16942	5.13485	4.64201	4.80471	5.33356	3.67617	3.64732	3.83604	4.58844	5.24365	4.84239	5.04831
AC210003.2_FG015	3.66068	4.48406	5.12975	3.56977	2.43928	3.38811	4.49934	4.75709	3.81189	4.0933	4.30305	3.39445	3.12321	4.329	3.58347	2.82305	3.18824	3.27423	4.33042	3.49096	2.94748	2.95062	3.33753	3.77353	1.63241	0.909073	2.65694	2.00564	2.83521	1.39227	2.87732	2.94384	2.91557	1.31882	2.75646	2.88526	3.8454	2.53512	1.83644	1.01465	1.15294	-0.039364	3.41578	2.82102	1.36358	2.66046	1.12051	2.81823	3.51133
AC210009.3_FG008	1.86828	-3.74089	-3.74089	0.168576	-3.74089	-3.74089	-3.74089	-3.74089	-3.74089	-3.74089	-3.74089	0.944095	-3.74089	3.30906	2.52236	-3.74089	1.1351	-3.74089	-3.74089	-3.74089	0.168576	-3.74089	-3.74089	-3.74089	0.502468	-3.74089	-3.74089	-3.74089	-3.74089	1.23827	1.30606	1.91971	-3.74089	-3.74089	-3.74089	-3.74089	-3.74089	-3.74089	-3.74089	2.49768	1.94981	3.99229	1.57103	2.17681	-0.0364752	0.296794	2.1196	-3.74089	-3.74089
AC210013.4_FG002	2.21894	2.08527	2.54572	1.98583	1.0251	1.76226	2.13453	2.41112	2.05644	2.01594	2.0528	1.77096	1.74474	2.62707	1.79249	2.48541	1.77529	1.66345	1.82635	1.49784	1.4772	1.97822	1.64482	0.237648	0.9334	0.532144	1.40282	1.53835	2.11711	2.66502	3.1144	3.12197	3.1144	4.04796	3.95342	4.1988	3.89581	3.4022	4.08178	3.95229	4.22487	4.14134	4.09325	2.91058	3.6951	4.36957	4.10566	4.06073	4.46155
AC210013.4_FG003	1.66617	1.97724	2.563	2.54508	2.18199	1.63068	1.31672	1.75417	2.07084	1.86488	1.5467	1.32287	1.4753	1.35325	2.60698	2.63284	2.22596	1.88265	2.15582	1.37718	1.46404	2.45891	2.01448	1.55207	1.55743	1.40663	1.18899	1.40078	0.999883	1.4753	1.59967	0.97	0.0809534	0.295079	0.75336	0.130907	0.992461	0.272569	0.434592	-1.22289	-1.51859	-0.39858	-0.415435	0.861095	0.0809534	0.0682338	0.203203	0.544359	0.306224
AC210013.4_FG006	5.77745	5.8998	5.92703	5.79915	6.1374	5.78057	6.43637	5.79017	5.12852	5.78369	5.90581	6.0504	5.86993	6.06501	6.89236	7.37007	6.54489	6.77308	7.00745	6.19705	5.9771	5.48566	4.92686	5.55265	6.111	6.10072	5.87233	6.30551	6.60401	6.76306	7.01285	7.27111	6.71956	6.48531	6.9398	5.53676	5.44413	5.64185	6.54044	6.59231	6.62522	6.47729	7.58466	7.3674	7.13477	7.71213	6.74835	6.55068	7.22542
AC210013.4_FG008	3.58314	3.84463	3.55009	3.33977	3.91865	3.41442	2.9975	3.34683	3.87406	3.63086	3.73318	3.40901	3.23432	3.67717	3.78512	3.84566	3.55379	3.1835	2.23478	1.92382	3.78299	3.69418	3.92061	3.768	4.13197	3.66572	3.69981	3.98464	3.84463	3.5722	3.4921	3.65766	2.81827	2.80635	2.94914	3.57464	3.40086	3.12447	3.80416	3.50361	3.90294	3.53891	3.7177	4.28444	3.82919	3.32554	3.27618	3.03583	2.65355
AC210013.4_FG009	2.17528	2.35522	2.55274	2.09879	2.33442	0.365191	2.16398	2.86489	1.78451	2.04355	1.68273	2.17528	1.62021	1.28793	1.43676	1.96206	1.74346	1.67799	2.51788	2.41644	2.13355	2.30989	1.88163	1.82035	2.10268	1.84244	2.12202	1.7016	3.08376	3.68463	3.17473	2.52426	2.56528	1.82478	3.09595	2.69555	3.40753	2.90786	2.91051	2.10268	3.01918	2.82657	3.24616	3.18175	3.23252	2.71602	3.31526	2.03955	3.31087
AC210013.4_FG011	5.54399	5.40218	5.35786	5.61976	5.58551	5.73737	5.72928	5.97965	6.01129	5.74566	5.73737	5.60372	5.71706	5.75788	5.55903	5.60899	5.51073	5.54167	4.72085	5.05543	5.90049	6.20709	6.18683	5.8949	5.79292	5.75016	5.90027	5.89624	5.73611	5.65717	5.63016	5.58917	5.77097	5.62524	5.65904	6.10431	6.10968	5.95435	5.75091	5.7145	5.75041	5.77637	5.84207	5.92616	5.80087	5.6569	5.77833	5.71271	5.60677
AC210013.4_FG012	2.99088	2.6073	3.52102	4.10981	3.79732	3.64318	3.72342	3.6204	2.65665	3.52287	3.59557	4.05821	3.76972	4.13851	4.48834	4.54219	4.43416	4.47121	4.89411	3.76809	2.18282	2.05885	2.5747	3.18452	3.05521	3.3285	3.22151	3.70662	2.14235	1.6938	2.63648	2.1349	2.96406	2.9616	2.33352	3.84352	3.03163	3.48926	3.35487	2.91183	2.81895	3.00776	3.8498	3.38487	2.22604	3.3285	2.75179	3.14235	3.38289
AC210013.4_FG013	1.08218	1.82499	1.39009	0.438839	0.0348381	0.877836	0.610062	1.38433	1.66593	1.37855	0.564184	0.862268	0.0221419	-0.0560682	0.314424	0.782238	0.923715	-0.0965483	-0.00353509	-0.943768	0.975737	1.8339	1.39009	1.36108	0.908557	0.757485	0.52658	0.822718	0.946203	0.545485	0.458727	0.723916	0.838647	1.16284	0.663548	1.40727	2.04294	1.31362	1.16939	1.2082	1.13637	0.488135	1.22728	1.33157	1.09589	0.133169	0.591857	0.73237	0.749154
AC210013.4_FG014	3.54543	3.38125	3.15406	2.73813	3.09613	2.69683	2.72175	3.66736	4.02105	3.83801	2.93245	2.85175	2.90906	2.68632	3.56994	3.62894	3.33988	3.03748	2.74017	1.9065	2.95723	3.58606	4.19523	3.53243	3.32218	3.51451	2.79604	2.96946	4.14909	4.24875	4.00993	3.67815	3.76482	3.49637	4.09337	3.77694	4.90092	4.78693	4.31093	4.27552	4.25458	3.56879	4.75983	4.66281	4.37461	4.3193	4.12864	3.86193	3.94409
AC210013.4_FG016	5.63336	5.3011	7.14172	7.30221	6.37854	7.52995	7.789	8.12995	6.9258	7.16947	6.69113	7.67961	7.22317	7.38311	6.64233	6.74886	7.08394	6.89258	7.22774	7.02303	7.63294	8.02176	6.58442	6.93027	6.34568	4.72247	5.35681	6.72761	5.16106	5.38461	6.24953	5.35987	5.98152	6.10184	6.6727	7.46756	7.62557	6.97851	6.35834	5.85617	6.24019	6.70874	6.36176	6.77061	6.25118	6.6037	5.82679	6.01795	6.83989
AC210013.4_FG018	7.77973	7.61048	7.78863	7.86219	8.11295	7.43824	7.57215	2.13604	2.25224	5.37539	7.02521	7.12082	7.43465	7.59284	8.00251	8.137	7.88987	8.23531	8.08788	7.60176	7.33974	2.53199	2.4389	5.32144	7.12828	7.37382	7.47429	7.61106	8.1918	8.41345	8.37546	8.81482	8.5437	8.72505	8.67961	2.51612	2.84028	5.57286	8.16251	9.04672	9.35184	8.86573	8.79023	8.72934	8.95636	9.10322	8.70674	8.71414	8.62585
AC210013.4_FG019	7.58578	7.07395	7.24581	7.0945	6.73333	7.36948	7.65558	7.92749	7.82744	7.74475	7.85908	7.48428	7.58925	8.05437	6.50607	6.04073	6.49056	6.4666	6.9149	7.55195	7.7719	8.07205	7.66243	7.39794	7.58431	7.36279	7.68136	7.46375	8.3347	8.2865	7.80703	7.29513	7.5847	7.35024	7.74996	8.01278	7.93896	8.07942	7.48584	7.29895	6.76619	7.81411	7.0819	7.02021	6.84809	7.24879	7.24137	7.38065	8.07656
AC210023.3_FG014	3.40336	3.09693	3.01279	3.11256	3.13147	2.30557	2.02293	1.87578	3.17031	2.1142	2.90266	3.16864	1.81986	2.94148	3.01096	2.83859	2.46933	2.51221	-0.53122	0.425495	3.08291	2.87693	2.29424	3.67883	3.23254	2.698	3.18361	3.02924	3.2956	3.66529	3.83868	3.65165	2.79724	3.2628	2.69131	3.21801	2.53692	3.08291	3.30793	3.4149	3.47007	2.96433	4.34404	4.22272	3.53686	3.04912	2.5733	2.58763	1.8312
AC210023.3_FG015	1.61024	3.32791	0.367174	2.47396	2.26404	0.150788	-5.97315	-5.97315	1.55865	-0.201887	0.744558	2.98999	0.488688	2.05932	1.57469	1.97945	2.05331	-5.97315	-5.97315	-5.97315	0.108732	1.4136	-5.97315	0.674815	1.51166	1.05586	0.379321	-0.168141	3.2774	0.885009	1.04226	1.23074	1.49292	-0.242124	0.747808	2.56771	-5.97315	-5.97315	2.23587	1.06396	-0.196216	1.80573	2.73998	2.63318	0.760749	2.19758	1.57868	-0.331697	1.81961
AC210035.3_FG002	1.18817	1.19499	-0.791587	-0.405385	-0.424505	-3.68425	-1.11515	1.94263	3.76827	1.8956	0.0664845	-0.17607	-1.68818	0.148519	-0.405385	-0.143604	-2.19528	-2.38633	-1.48551	-2.4556	-3.68425	0.748963	3.34329	1.83362	-1.3062	-1.60392	-1.23988	-2.19528	1.01485	-0.816128	-1.82377	-2.38633	-1.64548	-3.68425	-3.68425	-0.892157	-0.19256	-0.743636	-1.44796	-1.97229	0.22645	-2.19528	-1.08547	0.870903	-1.56345	-1.17627	-0.944986	-2.13647	-2.0798
AC210046.4_FG002	2.20295	2.82959	2.38878	2.59557	2.91256	2.48456	2.72694	-1.26365	-2.04888	1.10118	1.4739	1.36018	1.89349	1.42317	2.49292	2.60985	2.83102	2.83817	2.63971	2.1588	0.219846	-2.60302	-2.15459	0.594927	1.29249	1.50013	0.490549	2.04342	4.70331	6.05793	5.4505	6.05055	5.85812	5.27621	4.76287	1.58709	2.40793	3.31771	4.37313	4.46691	5.00147	4.40648	5.13118	5.59485	5.53001	6.07957	5.50354	5.79159	4.8203
AC210158.3_FG003	-0.891595	-0.744143	-1.22477	-2.11647	-1.54236	-1.28208	-1.71029	-0.457965	-0.294112	-1.60427	0.423065	-1.08385	-0.34787	0.109651	-0.635387	-0.756842	-2.25915	0.0280471	-2.52325	-2.30315	-0.307333	-0.366324	-0.756842	0.385774	-0.137879	0.0905532	0.143912	1.25587	-0.942472	-1.53034	-1.41621	-1.53034	-1.56675	-0.452968	-0.595558	-0.891595	-1.07555	0.235634	-0.457965	-0.530139	0.355106	0.168244	-2.11647	-1.13482	-1.34217	-1.30178	-1.9544	-1.90479	-1.54236
AC210168.4_FG003	1.76911	1.92291	2.78957	2.3649	1.42313	-0.0180548	0.629429	0.191564	-2.72597	-3.7663	-0.993609	-0.524458	-1.38463	0.310892	2.05995	1.20625	2.29361	2.11659	2.45773	1.91915	-3.94207	-0.317506	-1.22895	-1.86153	-1.64464	-2.0384	-2.02409	-0.647877	1.0764	1.36052	1.28614	2.41012	1.72154	1.07217	1.3319	1.21403	-0.755147	1.0249	1.28429	-0.518809	0.287031	0.634982	2.63616	1.53997	1.32104	3.48211	2.20118	1.26935	2.02264
AC210169.3_FG002	0.483514	0.171915	0.148302	-1.05708	-4.69766	-4.69766	0.583367	-4.69766	0.521688	0.10001	0.771608	-4.69766	-4.69766	0.00752558	0.483514	0.00752558	-0.64512	-4.69766	-1.25296	-1.84066	0.688762	0.850398	0.0835848	-0.0186477	-0.00115164	0.949789	-0.296361	-0.594016	1.7672	-4.69766	-0.165916	-0.912834	-0.296361	-0.118431	0.349301	1.71113	1.4685	1.07937	1.64053	1.37506	-0.711369	1.48931	0.738979	0.464081	-4.69766	-0.0452536	0.0918182	0.860618	-0.224811
AC210173.4_FG002	2.75345	2.49949	2.20504	2.54342	2.67307	2.2603	1.35256	1.55321	2.25744	1.79395	1.99053	1.65954	0.999749	1.89338	2.42096	2.62335	1.87902	1.70022	-3.27597	-1.23573	2.22269	2.1631	2.83817	2.81994	2.89362	2.93402	2.55303	2.20208	2.91106	2.70613	2.86415	2.61183	1.78252	2.3303	1.77101	2.81994	2.19614	3.15757	2.67307	2.9072	2.85421	2.50196	2.78079	3.11896	3.04958	2.38688	2.52404	2.59558	1.00589
AC210173.4_FG005	-0.191977	1.15326	0.704074	1.87943	1.96961	2.25707	1.98553	2.31404	1.72589	1.93326	1.64628	2.22616	1.17208	1.60755	2.11173	2.5312	1.42754	2.33372	2.48383	1.56797	1.15326	1.49653	1.68886	1.49653	1.50173	1.22132	1.12786	1.5377	1.67006	2.51063	2.72223	2.8342	2.91145	2.92322	2.1627	2.46271	2.02084	2.31733	2.94191	2.79681	2.53703	3.42726	3.65798	3.28347	3.17057	3.71921	2.89245	2.40095	1.93326
AC210193.4_FG002	6.77453	7.04614	7.09271	6.91849	6.40694	4.67363	4.93625	6.10918	4.89607	4.97836	5.43798	5.25028	5.25419	5.60018	7.47538	8.03317	7.31084	7.65167	7.05085	5.70036	4.33381	5.50855	4.52348	4.52814	5.42982	5.09948	4.81989	4.86635	6.26096	7.39649	7.58054	7.60956	6.99144	6.98064	6.57764	6.85717	6.45562	6.23136	6.69668	6.3972	6.77717	6.7356	7.91757	7.46621	7.52962	8.2209	7.32813	6.84365	6.89385
AC210199.4_FG003	1.78589	3.38686	0.93349	0.942772	1.79208	0.808946	-0.933184	0.666019	0.779127	-2.50654	1.37639	1.54987	1.53595	1.60465	0.590738	0.876924	0.728467	0.419728	1.3914	0.154225	1.37639	2.01481	-0.149722	1.19552	-2.2378	-0.212953	-0.955912	-1.35756	1.65805	1.77345	1.15406	1.12878	-1.62253	-1.00212	0.0996181	2.56037	0.857725	1.85901	-0.0732681	1.16241	1.06859	2.25623	1.34603	1.96984	1.81055	-0.212953	2.0259	0.905397	0.0717731
AC210204.3_FG002	3.90405	4.0321	5.332	4.89862	5.33009	5.48846	5.59297	5.78612	4.28865	5.64032	4.96866	6.01319	5.70325	5.30928	5.71907	5.76181	5.72209	5.82179	6.71201	6.02708	4.85991	5.26567	4.50067	5.23392	5.02623	5.03587	5.08454	5.51538	4.40643	5.01562	5.5861	5.22904	4.98195	4.9306	5.07474	6.14847	4.68916	4.50445	4.96866	4.68747	4.39233	4.76143	5.22986	5.37541	5.61859	5.73744	5.16472	4.99137	5.1507
AC210303.3_FG001	4.40335	3.63503	3.21143	3.80786	5.01031	5.34172	4.39882	5.21861	5.34112	4.8948	5.02751	5.10565	4.62549	4.8366	3.7889	3.53871	3.7065	4.42318	3.85802	5.51099	5.77998	6.01885	5.65807	6.37033	5.49379	5.63778	5.61468	5.5876	3.23743	3.68916	3.75775	3.65027	4.55893	5.86796	4.39247	5.48933	5.50767	5.95898	4.52318	4.28155	4.63857	4.76995	3.23287	3.37745	3.15219	2.26733	4.54963	5.85377	4.58663
AC210314.3_FG006	6.35729	6.13272	5.9001	5.69214	5.52184	4.68759	4.04574	4.66072	4.7087	4.75356	4.64601	5.20401	5.16965	4.75839	6.06525	5.49891	6.04471	5.40954	5.63407	4.449	4.9115	5.20218	4.90175	4.79451	5.13754	5.48534	5.05679	5.40677	5.86591	6.00235	5.84459	5.94552	5.03661	5.01382	4.44817	5.00379	5.06651	4.76561	4.98023	5.08519	5.29305	4.75287	6.12594	6.04828	5.84899	5.44282	4.87536	4.36153	3.99734
AC210517.3_FG003	5.86588	5.81306	5.79179	5.73857	6.39822	6.7729	7.02799	7.36806	6.8724	6.23872	6.45651	6.3031	6.50872	6.49172	6.4119	6.33738	6.32523	6.63129	6.34375	6.71443	7.08358	6.90093	6.3891	6.19488	6.4943	6.34987	6.43023	6.22883	5.39933	4.93686	5.97304	5.73792	6.22219	6.49886	6.48813	6.40075	6.44486	6.08307	6.3614	6.23048	6.44117	6.44937	5.90878	5.96153	5.84046	6.56888	6.28703	6.31006	6.55291
AC210595.3_FG004	1.13921	1.32668	0.285505	0.631419	-1.0281	-0.657613	-1.14574	-0.333475	-1.44865	-1.4921	-0.695293	-0.81318	-1.42025	-2.11331	0.466551	1.07103	-0.0918367	-0.438084	1.63657	-1.4344	-1.53659	-1.56685	-0.676357	-0.333475	-2.1548	-2.19725	-0.81318	-0.714426	-1.32414	-0.03773	0.756941	0.324258	-1.66075	-0.205053	-0.793002	-1.35109	-1.32414	0.420328	-0.557791	-1.75968	0.335183	-2.1548	-0.413412	0.0469459	-0.357094	-0.373011	-1.42025	0.181949	-1.32414
AC210596.3_FG003	1.07748	1.57767	1.09466	0.485803	1.25645	0.502754	-0.204625	-1.79614	0.874386	2.3475	0.772182	1.49702	0.600646	-0.6567	2.40351	2.47815	2.19075	0.743716	-1.72069	-2.04816	0.0432481	-0.712239	1.26156	2.34998	1.62247	1.87665	0.662547	0.275805	-1.04888	-2.88103	-2.2431	-2.65986	-2.5928	-3.84936	-3.84936	-1.51465	-0.829855	-0.568451	-1.83533	-2.80365	-2.88103	-3.84936	0.184957	-0.00317512	-0.693498	-1.48289	-3.14029	-3.84936	-3.84936
AC210596.3_FG004	3.09492	2.81091	3.14712	2.3684	3.4366	1.87215	0.29383	0.824985	2.69342	3.63607	1.8766	2.44881	2.48298	0.799564	4.21163	4.11286	3.83035	2.79826	1.03768	0.173479	-0.351357	0.0704411	2.20934	3.57222	3.37155	3.97952	2.09667	1.99652	-0.89562	-1.23966	-2.26832	-2.26832	-0.780323	-4.07892	-3.1102	-0.780323	-0.871907	-1.52841	-1.07192	-0.89562	-0.825479	-4.07892	1.77113	1.76163	1.40692	-0.0973046	-0.317375	-3.77844	-4.07892
AC210669.3_FG001	5.37683	4.84385	5.47781	4.42294	5.69455	6.02431	6.25705	6.38121	6.17012	6.0932	6.11052	6.55361	6.71145	6.42749	6.11603	5.88762	5.31476	5.69111	6.12327	6.15773	5.57247	5.85322	5.66942	5.80126	5.79428	6.24187	6.32121	5.97267	3.76905	3.81349	5.65156	2.99114	4.1682	3.9982	4.45507	4.76316	4.7383	4.53177	4.67274	3.95356	4.46191	4.23473	3.96378	3.91466	2.81809	3.42469	4.50238	4.24187	4.69006
AC210816.3_FG006	1.01761	0.363805	0.388537	1.01316	-0.113666	0.11161	-0.194988	2.0097	0.412956	-0.279879	0.791893	1.47062	1.82286	-6.28783	-0.350578	0.860489	0.959029	1.4881	2.04134	-1.00893	2.06473	1.5931	1.67064	-0.579636	-6.28783	1.10015	-6.28783	-6.28783	3.63719	4.24845	3.44447	3.45079	2.92952	1.80521	-6.28783	3.46714	3.5719	2.48567	4.03851	2.51251	3.94693	3.58843	5.44582	5.62256	4.06534	4.02354	4.13306	1.67381	3.62799
AC210848.3_FG004	1.41508	1.70484	1.18752	1.67043	0.968724	0.267494	-0.0638633	1.35731	0.853651	1.24049	0.912284	0.729078	0.737172	0.482784	1.11386	1.29167	1.30281	0.919455	-0.207743	-0.470947	1.06918	1.51476	1.56223	1.47567	1.39954	0.926593	0.769122	1.20538	2.72331	2.07949	2.09927	2.05271	1.10756	1.11386	1.43555	2.37395	2.22789	2.16338	2.05945	1.7916	2.4407	1.77139	2.33244	2.74695	2.18209	1.89253	1.59917	0.679578	0.996172
AC211164.5_FG003	5.51785	5.1075	5.70489	5.64187	5.18882	4.48599	4.27516	4.72419	4.00198	3.90793	3.55054	4.7346	4.7046	4.27696	5.82894	5.45169	5.60318	5.28983	5.6245	4.7228	3.09357	4.8031	3.94203	3.64859	3.87882	4.38502	3.61739	4.37315	4.621	4.54865	4.61509	5.04783	3.82608	3.64472	3.91237	4.99858	4.53862	3.29724	3.5976	3.67924	4.14342	3.8423	5.17812	4.75455	4.46432	5.28277	4.15406	3.95072	3.67924
AC211164.5_FG004	2.27025	2.56664	2.42229	3.38575	3.52326	3.55107	3.40438	3.97825	3.55969	2.91694	3.73589	3.60223	3.91848	4.04856	3.82997	3.85543	3.61231	4.44206	4.61785	3.66525	3.51273	2.98174	2.83052	2.27025	3.41732	2.94264	3.45022	2.72487	1.87362	3.41732	3.23031	2.85973	4.13871	3.99222	4.23376	3.94145	3.78424	4.368	4.25349	4.18362	3.89525	4.30198	3.58871	3.24038	3.40438	4.26937	4.41955	4.37147	4.66256
AC211175.3_FG005	3.27472	3.14177	2.85896	3.37085	3.53212	3.13687	2.7833	3.26115	3.16925	2.80959	3.29559	3.02335	3.15638	3.29708	3.18043	3.57002	3.20414	3.38772	2.57919	2.54644	3.39888	3.44002	3.20414	3.21664	2.95338	3.41546	3.45619	3.40719	2.82555	2.97524	3.46288	3.65751	3.47617	3.52186	3.35522	3.63128	3.27171	3.74942	3.4722	3.66811	4.03508	3.66576	2.51059	3.27772	3.63008	3.22285	3.44273	3.47485	3.2687
AC211276.4_FG008	4.64304	4.3588	4.66526	5.1091	4.81569	4.07818	3.19616	2.8818	3.83301	3.5627	3.83867	4.09539	4.13203	4.42961	4.603	4.6371	5.1363	4.47525	4.01931	3.58831	3.70891	3.26579	3.58429	3.46144	3.85664	4.0724	4.28111	4.16233	4.70999	4.64896	4.83202	5.04514	4.62316	4.68268	3.36683	3.90496	4.07046	4.14035	4.54296	4.87884	4.91658	4.7522	4.55489	4.9378	5.14244	4.73062	5.20153	4.76196	3.92001
AC211327.4_FG005	3.79313	4.2306	3.49405	3.44436	4.53129	3.85341	2.98801	3.44436	3.42151	3.60336	4.39571	4.28011	3.72954	4.04802	4.19763	5.08436	3.75189	4.01182	2.24411	1.64621	3.69981	3.25542	2.63995	4.02275	4.12078	4.42556	4.17085	4.05756	2.76749	2.27664	2.85911	3.40336	2.44791	3.86525	2.95292	2.95916	3.05833	3.63309	4.19873	4.45496	4.86464	3.14144	3.15276	3.94494	3.50982	3.58833	2.87	0.635189	3.3564
AC211349.4_FG001	4.36668	4.41887	4.52911	4.51409	4.79766	5.47081	5.07977	5.44872	5.66072	5.32907	5.25495	5.01189	4.91079	4.96375	4.79161	4.73131	4.64713	4.30855	3.94501	4.78451	5.69456	5.7357	5.68802	5.6356	5.26357	5.26207	5.37184	5.27807	4.12538	4.32907	4.53925	4.6152	4.78451	5.03888	4.95466	5.4527	5.31792	5.09233	4.50197	4.58952	4.16739	4.71441	4.62479	4.78604	4.58029	4.5434	4.98533	5.11139	4.63264
AC211357.4_FG004	2.52564	2.4637	2.61913	2.40899	2.77322	1.87637	1.99451	2.98352	3.10125	2.8557	2.4607	2.10586	2.17667	1.73748	2.66828	2.71094	2.33033	1.89656	1.37365	1.54492	2.06577	2.96048	3.11628	3.06646	3.07958	2.83355	2.14159	2.11665	4.02297	3.70841	3.16276	2.51983	2.58284	2.4637	2.81115	3.4673	3.89151	3.34586	3.11414	3.04439	3.09261	2.8385	3.74891	3.51486	3.13331	2.82363	2.96279	3.1034	2.54298
AC211390.3_FG001	3.07165	2.94471	2.46982	2.54247	2.43561	2.16012	1.89446	2.57198	2.8117	2.84261	1.94731	2.54247	2.17449	1.65852	2.24823	2.52455	1.99487	1.677	0.244702	0.282169	2.51252	3.06252	3.24594	3.08753	2.70506	3.04414	2.60969	2.47597	3.41385	2.99268	3.28518	2.8143	2.16373	1.95931	2.62686	3.03023	2.78294	2.41986	2.74304	2.28241	2.59527	2.49433	3.21864	3.01155	2.9544	2.24823	2.25855	2.06036	2.25855
AC211394.4_FG004	7.97727	7.96447	7.84099	8.08984	8.18854	6.96998	6.6452	6.0437	6.58977	7.22274	6.88708	7.34338	7.05566	6.91093	8.16587	8.0692	8.20385	7.70199	7.39528	6.17732	7.07586	6.28232	7.04529	7.14239	7.46024	7.75298	7.27398	7.42832	7.98508	8.11108	8.1487	8.25681	7.50369	6.93565	6.63855	6.09442	6.53548	6.71618	7.19066	7.50113	7.68808	7.02919	8.36836	8.4216	8.33359	7.85709	7.39811	7.02167	6.68829
AC211401.4_FG003	4.99881	5.09806	4.51405	4.67545	4.59098	4.03299	4.19946	4.03385	4.48038	4.53125	4.40196	4.30134	3.85695	4.05444	5.07155	5.37345	5.09002	4.4986	3.97851	3.39189	4.5249	4.42718	4.8216	4.47186	4.39852	4.82741	4.13346	4.32024	4.88286	5.14981	4.77162	4.64267	4.61523	4.43527	4.58425	4.71156	4.87418	4.70872	4.7279	5.08194	4.89707	4.51661	5.48233	5.56076	5.12283	4.89555	4.76286	4.63793	4.54702
AC211474.3_FG006	1.13089	1.22172	0.633322	0.633322	0.577899	-0.291291	-1.56268	0.968515	0.337392	-0.180758	-0.943503	0.221151	-0.0564932	-0.433558	1.32685	1.15147	1.23154	0.875533	-0.561351	-1.38682	0.79004	-0.0564932	0.660407	0.337392	0.353402	0.802505	0.535182	0.777489	0.168941	-1.11517	0.839389	0.28849	-0.24626	-0.698908	-0.433558	-0.314235	-0.159442	-1.75758	-0.817056	-2.15949	-0.757014	-1.60946	-0.117554	0.431385	0.577899	-0.117554	-0.670543	-0.87917	-0.847846
AC211652.4_FG001	1.48147	2.67006	3.1298	2.83388	2.74466	3.49086	3.94504	3.89609	0.686025	2.93056	2.09288	2.72698	2.77382	3.65977	3.5098	4.78407	3.12732	4.05805	5.25207	3.91018	2.45046	2.09679	-0.801111	1.49169	1.81435	2.42018	2.90336	3.45895	1.75157	0.743472	0.298364	2.94942	2.85075	3.0414	2.96012	4.19532	1.95581	2.09679	3.58602	2.92244	3.58805	3.8352	3.37381	2.25879	2.48693	2.97873	2.75345	3.10739	4.68516
AC211652.4_FG002	3.96964	4.50456	3.27859	3.34288	3.03179	3.18135	2.58531	4.27504	4.01505	3.94879	3.53141	3.64656	3.22733	3.20338	3.132	2.1084	2.86987	2.20551	2.88282	2.76863	3.132	3.88175	3.83311	3.24671	3.57901	3.56813	3.2574	3.05319	3.66049	3.8043	3.18799	2.72158	2.96862	1.68711	3.1924	4.09312	4.27251	3.90486	2.98583	2.67051	2.97109	2.80386	3.05319	3.14784	2.44855	2.12365	2.46138	2.38972	2.67625
AC211707.4_FG003	-4.01748	-4.01748	-4.01748	-4.01748	-4.01748	-4.01748	-4.01748	-4.01748	-4.01748	-4.01748	-4.01748	-4.01748	-4.01748	-4.01748	-0.571644	-4.01748	-0.54396	-4.01748	-4.01748	-4.01748	-4.01748	-0.590432	-4.01748	-4.01748	-4.01748	-4.01748	-4.01748	-4.01748	1.35439	-0.490294	0.81211	0.0708684	-0.648473	-4.01748	-4.01748	1.67278	1.20778	0.000589058	-0.61913	0.50367	0.427834	0.190642	0.148348	1.42903	1.09048	0.104639	0.824974	-0.54396	0.241653
AC211737.3_FG012	4.49663	4.65357	4.49492	4.3433	4.89871	4.66414	4.18245	5.53587	6.00501	5.63314	5.08666	4.55989	4.02896	4.53361	4.83797	5.07968	4.60938	4.43857	0.290052	1.38032	4.96125	5.58273	6.32199	6.06694	5.40438	5.16385	4.96165	4.84017	4.05289	3.88014	4.19602	3.74197	3.74893	3.92871	3.70457	5.01368	5.18783	5.52217	4.9092	4.37415	4.44862	3.89	4.20664	4.71532	4.37353	3.88194	4.2435	3.80999	3.7158
AC211744.4_FG001	-3.47593	-3.47593	-3.47593	-3.47593	-0.809063	-3.47593	-3.47593	-0.125331	4.54301	3.39913	-1.05775	-3.47593	-3.47593	-0.389607	-1.028	-1.05775	-3.47593	-3.47593	-3.47593	-3.47593	-3.47593	-0.942114	4.05055	2.93298	-3.47593	-3.47593	-0.640606	-0.914545	-3.47593	-3.47593	-3.47593	-3.47593	-3.47593	-3.47593	-3.47593	-3.47593	-3.47593	-3.47593	-3.47593	-3.47593	-3.47593	-3.47593	-3.47593	-3.47593	-3.47593	-3.47593	-3.47593	-3.47593	-3.47593
AC211892.4_FG002	-0.763379	-0.702179	-0.123776	-0.986672	-0.568075	-1.39606	-1.27597	-0.962848	-0.0562158	-0.137646	-0.44459	-1.16447	-1.27597	-0.893486	-0.643289	-0.362011	-0.605229	-0.805554	-1.30514	-2.3008	-0.722313	-0.568075	0.3794	-0.605229	-0.513952	-0.0170408	-0.513952	-0.722313	2.66283	2.23996	2.46041	2.03938	2.07353	2.26704	2.31117	2.68353	2.54755	2.74842	2.54256	3.03765	2.78737	2.50459	2.30826	2.38481	2.3256	2.01152	2.53755	2.25506	1.99029
AC212023.4_FG004	1.71873	2.36377	4.28636	3.7421	5.58847	6.80743	6.74857	3.62672	4.06458	5.29718	6.46373	6.19047	6.64727	6.57717	3.69935	3.93529	4.46415	5.80415	6.56673	7.6194	4.80006	2.33341	3.04482	5.9567	5.80369	5.79634	5.99775	5.6381	-2.15622	-0.102181	0.0697246	1.86751	2.71384	3.54163	3.72086	2.14669	3.19185	4.60349	3.59991	3.14989	3.65867	4.02276	1.39097	0.611167	0.143651	2.75967	3.26392	3.91835	3.80068
AC212068.4_FG005	5.94789	5.77328	5.68289	5.89983	5.19447	5.71044	5.10159	4.83572	5.02996	5.14523	5.14404	5.24505	5.10281	5.53374	5.5716	5.61709	5.36517	5.09752	4.55409	4.80666	5.27747	4.9447	5.14246	5.2017	5.1101	5.18145	5.61252	5.59814	6.21465	6.25846	6.31571	6.29204	6.03801	6.14468	5.56215	5.12537	5.18912	5.23211	5.43502	5.80571	5.77916	5.98204	6.24703	6.23867	5.99618	6.00691	6.08675	5.96978	5.55294
AC212112.4_FG002	5.20832	5.45793	4.83793	4.91125	4.89791	4.93712	4.70021	5.32573	5.43348	5.23077	5.23186	5.01794	5.08713	5.20609	4.98486	4.84131	4.81459	4.75139	3.50059	4.02827	5.31854	5.68246	5.59638	5.44764	5.4517	5.50049	5.35612	5.07454	5.45451	5.07005	5.08915	4.93622	4.90988	4.72237	4.99137	5.47615	5.29117	5.49172	5.00772	5.25107	5.08996	5.14534	5.21461	5.19265	5.08105	4.71818	4.89374	4.90344	4.80029
AC212186.3_FG011	1.79254	1.04302	3.15164	1.90627	3.91558	3.08283	4.42135	3.21052	1.61214	2.88926	2.59745	2.40568	2.21103	3.76064	3.76603	3.12311	3.51268	3.1872	2.68606	3.87774	4.18741	2.85612	1.67099	0.92036	1.08208	2.03987	2.17735	3.02298	0.763487	-5.83978	1.39362	-5.83978	-5.83978	2.35002	0.369264	0.600564	1.65074	0.326691	-1.86247	3.14182	1.73524	-0.997592	1.90186	-0.104268	0.127337	2.82758	-0.0501132	1.90627	0.539557
AC212187.4_FG001	2.05639	-3.7283	-3.7283	0.0164966	-3.7283	-3.7283	0.144344	2.15204	0.532403	0.997125	-3.7283	-3.7283	-0.359345	-3.7283	-3.7283	-3.7283	-3.7283	-3.7283	-0.393802	-3.7283	-3.7283	2.26992	1.43998	-3.7283	-3.7283	-3.7283	-3.7283	0.00310547	-3.7283	0.0297719	-3.7283	-3.7283	-3.7283	-3.7283	0.961549	1.52205	0.975879	-3.7283	0.872638	-3.7283	-3.7283	0.826172	-3.7283	-3.7283	-3.7283	-0.789126	-3.7283	-3.7283	-3.7283
AC212219.3_FG005	4.05371	3.71231	4.08592	3.80574	3.83955	3.47787	1.30399	1.30399	1.47256	2.39306	2.06413	3.32493	2.65143	2.92229	4.40793	4.49017	4.51951	3.81563	2.74591	3.37772	1.24102	1.38198	1.65299	1.77388	2.32137	3.11194	2.95038	2.19676	4.44963	4.88444	4.73452	5.17937	5.20531	5.26317	3.85029	4.17677	3.39977	4.16303	4.58748	5.28408	5.43277	4.66897	5.44676	5.55842	6.26646	6.20692	5.14154	4.97463	4.01314
AC212225.3_FG001	-0.949084	-3.63839	-3.63839	-3.63839	-3.63839	-3.63839	0.0945922	2.75605	5.54461	3.18758	-3.63839	0.69326	-0.444748	-0.444748	-3.63839	-3.63839	-3.63839	-1.21462	-3.63839	-3.63839	-3.63839	1.44848	5.23796	2.93064	0.264274	-3.63839	-3.63839	-3.63839	-0.92221	-3.63839	-3.63839	-3.63839	-3.63839	-3.63839	-3.63839	-1.03263	1.13778	2.08072	-3.63839	-3.63839	-3.63839	-0.226244	-3.63839	-3.63839	-3.63839	-3.63839	-3.63839	-3.63839	-3.63839
AC212225.3_FG002	-0.921337	-3.60072	-3.60072	-3.60072	0.0625035	-3.60072	-3.60072	0.104683	3.4561	2.57958	-3.60072	-3.60072	0.568224	-3.60072	-3.60072	-3.60072	-3.60072	-1.18589	-3.60072	-0.540461	-0.0254898	-3.60072	4.88327	2.7075	-3.60072	-3.60072	-3.60072	-3.60072	-0.894563	-3.60072	-0.498851	-3.60072	-3.60072	-3.60072	-3.60072	-1.00457	2.19665	2.71769	-3.60072	-3.60072	-3.60072	-0.201163	-3.60072	-3.60072	-3.60072	-3.60072	-3.60072	-3.60072	-3.60072
AC212351.4_FG001	3.1475	1.63168	0.558898	0.568846	-3.79272	-0.793728	-3.79272	4.92785	7.69031	5.56838	-3.79272	1.54867	0.125152	0.0717006	-1.1633	-0.259865	-3.79272	-1.28702	-0.311005	-3.79272	-3.79272	4.00086	7.15138	4.20519	0.176851	-0.210332	-3.79272	-1.04858	2.514	2.41571	-0.554049	-1.35273	-3.79272	-0.841509	-3.79272	2.47008	3.0804	4.01206	0.423524	-3.79272	-0.890784	-1.13383	-3.79272	-3.79272	-1.19333	-3.79272	-1.45672	-0.0409664	-1.02116
AC212353.4_FG004	2.79535	2.99722	2.93341	3.46779	3.22275	2.76299	2.91015	3.47679	3.08555	2.84271	2.91015	3.03314	3.162	3.07213	3.0508	3.58107	3.01528	3.26086	3.05664	2.38563	2.66676	3.58248	3.52398	2.79306	3.53988	3.18909	3.30144	3.15836	3.87846	3.85026	4.14807	4.23993	4.34346	4.47963	3.43433	4.14314	4.17541	3.94353	3.90389	3.79354	4.27124	4.1725	3.9323	3.78615	4.17638	4.19274	4.19083	3.72708	3.76503
AC212467.3_FG001	-3.9825	-3.9825	-3.9825	-3.9825	-3.9825	-3.9825	-3.9825	-3.9825	-3.9825	-3.9825	-3.9825	-3.9825	-3.9825	-3.9825	-3.9825	-3.9825	-3.9825	-3.9825	-3.9825	-3.9825	-3.9825	-3.9825	-3.9825	-3.9825	-3.9825	-3.9825	-3.9825	-3.9825	-0.152976	-0.24474	0.21894	-0.561663	1.77433	-3.9825	1.58787	-0.34279	0.649834	1.25655	1.50963	1.40707	1.32853	2.25102	1.00722	0.574598	-0.412096	0.804657	0.789395	-0.298381	1.12522
AC212565.3_FG001	6.9911	7.5419	7.53889	7.82446	7.82099	7.88116	8.22507	8.84369	7.74053	7.4314	7.84791	7.90324	8.08423	8.27674	8.00477	7.24229	7.83254	8.21814	8.81429	8.48691	8.04748	8.48641	7.58956	6.75708	7.65819	7.70363	7.63639	7.51192	6.28534	6.58447	7.28022	7.52326	7.85586	7.76195	8.00338	8.11022	8.01169	8.23445	7.87599	7.83604	7.79803	8.07627	7.29171	6.9814	7.09356	7.82766	7.61801	7.67166	8.32265
AC212570.3_FG006	3.39161	3.61509	3.12687	3.42648	3.36342	3.41205	3.29756	4.48888	4.59815	4.41675	4.36869	3.76198	3.8915	4.2195	3.13038	2.64137	2.83708	2.84134	2.76499	3.32855	3.91652	4.72959	4.33159	4.25698	4.10194	3.99406	4.01646	3.85855	3.94315	3.6062	3.40187	2.98515	3.58182	3.40915	3.67826	4.22287	4.38915	4.43584	3.94112	3.69275	3.26271	3.98718	3.22209	3.42648	3.16843	2.69628	3.30848	3.48285	3.98619
AC212835.3_FG002	1.65832	2.96411	3.61565	4.58175	3.19778	3.33657	3.61286	4.12413	3.62958	3.32524	4.16457	4.05295	3.71109	4.22164	3.25584	3.89136	3.74929	4.44635	4.3271	3.8147	2.60654	3.80712	2.6415	3.57041	4.27011	3.0181	3.22361	3.34623	0.79959	0.0863102	2.33439	1.94304	2.52491	1.70004	2.455	3.13256	2.40087	-0.113275	2.80314	2.84101	2.26555	2.24016	2.83684	1.95624	1.8059	2.98937	1.59203	1.82006	2.27673
AC212835.3_FG004	-2.8469	-2.8469	-2.8469	-2.8469	-2.8469	-2.8469	-2.8469	-2.8469	-2.8469	2.5651	-2.8469	-2.8469	-2.8469	-2.8469	-2.8469	-2.8469	-2.8469	-2.8469	-2.8469	-2.8469	-2.8469	-2.8469	-2.8469	-2.8469	3.61006	2.40592	-2.8469	-2.8469	-2.8469	1.35512	3.41118	3.71963	4.4432	4.66951	3.84793	4.32047	4.1495	4.44933	4.93527	4.39956	3.00392	4.48359	3.83094	4.59757	5.05408	3.5586	4.90419	5.66324	2.88162
AC212835.3_FG007	6.70334	6.8055	6.72906	6.80183	6.78061	6.54238	6.14732	5.90336	6.04279	6.33421	6.28	6.3681	6.21841	6.32432	6.55833	6.77766	6.63205	6.6339	6.1632	6.06157	6.70496	5.94944	6.25803	6.46737	6.69506	6.69262	6.63879	6.52321	6.90675	6.71368	6.93906	7.11578	6.57554	6.56397	6.37558	5.85492	5.80204	6.0332	6.50292	6.38674	6.37558	6.42629	6.69896	6.7048	6.89507	6.6195	6.60566	6.55462	6.18026
AC212835.3_FG008	4.44664	3.84204	3.52672	2.65139	2.29565	0.995374	-2.42777	-0.903079	-1.03673	2.87358	-2.66437	3.03249	2.47436	0.251711	3.24389	1.48025	2.80122	2.08208	2.1713	1.37733	-1.12324	8.55797e-05	0.285967	-0.828406	0.810848	1.27231	-1.21522	1.15291	2.81121	3.36451	2.20491	2.10166	-1.3134	-1.45554	-2.50245	-1.99088	0.352151	-1.03673	-1.12324	-0.270843	0.0802419	-1.69874	2.1049	1.87021	1.61312	1.28373	-1.41868	-1.24721	-1.93793
AC212859.3_FG007	4.18815	4.21009	3.9599	3.77824	3.77262	3.58045	3.07907	3.50946	3.77074	3.35402	3.59121	3.41761	3.17266	3.60614	3.75087	3.65407	3.71022	3.14317	0.929474	0.555964	3.60932	3.66731	4.03078	3.82417	3.79772	3.94345	3.77356	3.70037	4.21823	3.96805	3.78569	3.79956	3.38057	3.52868	2.90776	3.52418	3.22839	3.73649	3.70629	3.68844	3.76415	3.77074	3.50946	3.85719	3.90909	3.39922	3.60826	3.46549	2.99361
AC212859.3_FG008	2.3376	2.71073	1.97156	2.32789	2.53406	2.39146	2.19228	2.55659	1.78	1.74719	2.13081	2.16727	2.10476	2.79438	2.37266	3.11127	2.17086	2.54818	1.41533	1.28658	1.92164	2.70313	1.65444	1.38564	1.87441	2.56495	2.36635	2.77025	2.63294	2.07061	1.67444	1.69418	1.20111	1.59283	1.45595	3.66046	3.00649	1.51769	2.34724	2.69037	3.19467	1.95095	2.69293	2.42228	2.25819	2.26497	2.00395	1.69907	1.51769
AC213050.3_FG001	1.33937	1.2135	0.755637	1.14994	1.6272	0.521804	0.334299	1.50736	1.6167	1.46127	1.35202	1.00611	0.801945	1.1643	0.932793	0.811036	0.688283	0.565204	-0.032122	0.162352	1.01403	1.63243	1.71361	1.3457	1.51302	1.38318	1.26112	1.14271	1.95468	1.14994	1.38933	1.50167	1.13544	1.12079	0.820071	1.11342	1.91209	2.09482	1.2135	1.22726	1.12813	1.64282	0.890444	1.85033	1.44361	0.698094	1.00611	0.907529	1.15714
AC213050.3_FG002	-4.09787	-0.00448005	-0.00448005	0.401768	-4.09787	-4.09787	-0.390647	0.723041	-4.09787	-4.09787	-0.631177	-0.680928	0.0550904	-4.09787	0.323209	-0.602197	-4.09787	0.188021	1.16035	0.795038	-4.09787	-0.573836	0.814912	-4.09787	-0.13229	0.410713	-4.09787	-0.466085	-0.366424	1.59524	-4.09787	0.624339	-0.631177	-4.09787	0.332696	-0.564515	-4.09787	-4.09787	-0.602197	-4.09787	-4.09787	0.224412	-0.691106	0.29919	-4.09787	-0.374449	-4.09787	-4.09787	-0.602197
AC213099.3_FG001	3.7414	4.06017	4.18205	3.67784	4.03384	4.43508	4.3307	5.03365	4.12489	4.04304	4.28117	4.14451	4.19475	4.18629	4.18099	3.91957	3.84042	3.37183	3.81194	3.76567	3.87477	4.76807	4.19475	4.24053	4.22402	3.76433	4.42212	3.99538	3.32621	3.09059	2.91002	3.20587	3.08081	3.44378	3.4724	4.65675	4.01179	3.64662	3.44538	3.31591	2.81013	3.35507	3.09254	3.22951	2.61244	3.0128	2.85744	3.38347	3.47397
AC213099.3_FG002	3.90731	3.44654	3.63583	3.51445	3.22569	2.74723	2.85125	3.83515	3.17935	2.97668	2.98959	3.0223	3.01329	2.96552	3.47887	3.03484	3.18744	3.09086	3.13324	2.76648	2.84116	3.18097	3.08397	2.70576	3.06136	2.90267	3.04373	2.71459	3.32322	3.3173	2.93537	2.98038	2.77073	2.2202	2.36237	2.85527	3.30391	3.05609	2.82283	2.69911	2.71459	2.31167	2.65401	2.57415	2.98959	2.80635	2.71678	2.28859	2.47193
AC213353.3_FG004	-3.59728	-3.59728	-3.59728	-3.59728	-3.59728	-3.59728	-3.59728	-3.59728	-3.59728	-3.59728	-3.59728	-3.59728	-3.59728	-3.59728	-3.59728	-3.59728	-3.59728	-3.59728	-3.59728	-3.59728	-3.59728	-3.59728	-3.59728	-3.59728	-3.59728	-3.59728	-3.59728	-3.59728	-1.92941	0.733794	-1.07664	1.90204	-0.253153	-0.935482	0.0806741	1.52521	2.41256	0.0244344	1.01261	1.55313	1.8612	1.11805	0.609662	-1.17911	1.03546	0.977636	0.20728	1.37681	1.26538
AC213431.4_FG005	-0.358207	-1.05328	-0.0626664	0.158741	-0.0210553	-0.00744626	-0.242197	-0.447153	-0.226357	-0.274406	0.786114	0.854962	-0.164673	0.170769	0.340147	0.663561	0.0326306	0.722044	-2.59086	-3.06251	1.08901	-0.685942	-0.821918	1.66818	1.42761	0.722044	1.23407	2.15584	-0.410917	-1.39775	-1.39775	-0.522461	-1.32872	-0.971985	-0.484318	-1.16929	-1.80297	0.705574	0.0587458	-0.274406	0.884542	0.620293	-1.47023	-0.522461	-0.798351	-1.23097	-1.80297	-1.54653	-0.752336
AC213432.2_FG004	3.04863	3.81124	2.54747	3.37701	3.38289	1.72177	2.9276	2.05238	0.00457684	1.6252	2.7722	1.36944	0.623416	2.06946	3.54337	3.70782	3.96378	4.13916	3.42159	-0.362895	2.24676	-0.929624	-4.17866	0.142451	1.66341	2.37565	0.775871	1.20082	3.59768	4.30491	4.36846	5.19194	4.07403	1.88094	2.84094	0.510035	-0.275957	-0.129893	0.95718	0.411274	0.691808	1.33703	4.98759	4.39344	4.03052	5.47291	3.42541	2.7496	3.32516
AC213463.3_FG002	5.48604	5.28056	5.08884	4.86021	4.79653	4.55827	4.50989	5.01524	4.69239	4.8033	4.80668	4.65127	4.48926	4.36229	4.91296	4.78119	4.69118	4.38321	4.11084	4.17855	4.78803	4.99305	4.95837	4.54365	4.67167	4.93429	4.70986	4.59422	4.99006	4.70145	4.60708	4.33342	3.94496	3.75089	3.66288	4.13374	4.36904	4.06029	4.04923	3.7565	4.08306	3.88847	4.42998	4.53897	4.29144	4.03437	3.97438	3.83407	3.57453
AC213463.3_FG004	0.697359	0.574987	0.337996	0.68748	0.987405	0.927908	0.133303	0.325875	0.133303	-0.70098	-0.933355	-0.495691	0.119685	-1.20106	0.532233	0.745943	0.313671	-0.813343	-1.38366	0.962152	0.97061	1.22914	1.19975	0.647398	1.1163	0.373865	0.736333	0.0212974	1.19975	0.373865	1.0123	0.186746	1.27233	1.07702	1.52374	0.133303	0.919242	2.08421	1.97786	1.94418	1.30055	2.22226	1.32832	0.616728	0.783869	1.16986	1.22914	1.27233	0.774464
AC213463.3_FG007	6.29686	5.90736	6.19778	6.09671	5.97729	5.31234	5.60347	4.94369	5.64499	6.04332	5.601	5.83497	5.68792	5.85011	6.75338	6.62281	6.56217	6.01504	6.77436	5.6618	4.56303	4.82847	4.88578	5.13662	5.30652	5.28602	5.2458	5.39786	6.03783	6.5807	6.22977	6.37527	6.31858	5.77384	5.7059	5.95643	6.30329	6.28561	6.46042	6.25576	6.21956	5.80834	6.93648	6.80738	6.3277	6.71868	6.11106	5.63044	6.42058
AC213463.3_FG009	2.717	2.22213	1.64948	1.11117	1.77118	-0.36084	-0.458842	0.32903	0.342024	0.0925715	0.837395	0.736106	0.23537	0.876377	2.19439	2.53725	1.72348	1.78875	1.11117	0.193699	0.23537	0.502975	0.777304	0.584063	0.354925	0.661678	1.05962	1.08558	-0.162247	0.650792	-0.0303638	0.380455	0.60658	0.40563	0.193699	0.354925	0.807598	0.00116051	0.905074	1.30384	1.27312	0.454956	0.895559	0.617734	0.572699	1.24973	0.923955	0.704582	0.961138
AC213521.3_FG005	4.50968	4.47016	4.42461	4.76185	4.83817	5.83387	5.10499	4.98357	4.57623	4.95081	5.35257	5.19978	5.70422	5.49769	4.18154	4.18881	4.51549	4.38459	4.39092	5.38424	5.27542	5.08237	4.67563	5.01643	5.05819	5.14922	5.78051	5.81828	5.46206	5.41555	5.69443	5.75569	6.37537	6.1054	5.3542	4.3138	4.30177	4.85388	4.60704	4.49565	3.861	5.51152	4.88391	5.13904	5.59965	5.11387	5.29594	5.98719	5.52349
AC213600.3_FG002	3.56914	3.50156	3.46142	3.21212	3.19826	2.47438	1.6126	3.07111	3.04066	2.80154	2.85999	3.09274	2.15117	2.50097	3.52819	3.20443	3.3766	2.69271	2.09339	1.51322	2.70752	2.69907	3.15434	2.80154	3.23193	3.02866	3.14637	2.69058	4.43219	4.37118	4.17191	4.2312	3.244	3.35712	3.39448	4.16349	3.73317	4.02154	3.96713	3.946	4.12335	3.90585	4.21658	4.41139	4.20594	3.66081	3.8748	3.86058	3.23344
AC213612.3_FG001	6.9666	7.35073	6.97008	7.22811	6.69669	6.36375	5.23974	6.32664	6.46986	6.46575	6.42123	6.92606	6.59691	6.32677	7.90127	7.38923	7.05902	7.15548	5.64958	5.68065	7.84152	7.5484	7.15464	7.27466	6.94555	7.07009	7.03461	7.30625	6.5616	7.22184	7.27792	7.63798	6.0903	5.41889	6.10595	5.9562	5.82195	5.64195	5.34229	6.13765	5.81523	5.2926	7.84769	7.66631	7.32114	6.30853	5.60235	5.3356	5.52544
AC213621.5_FG004	-0.0108307	1.01514	1.23786	1.91126	2.53538	2.20064	3.09844	2.73593	1.70137	2.03927	2.42371	2.63581	2.34933	3.07473	3.54265	2.6333	2.69262	3.23113	3.29059	2.31695	1.3401	2.30504	1.99403	1.25355	2.52743	2.19432	2.24124	2.19432	-0.367828	0.525517	0.332232	1.27428	2.21949	2.43211	2.93872	3.50818	1.73801	2.10681	2.81055	2.70233	2.83328	3.00795	2.59525	2.24124	1.12421	3.20718	2.30504	2.40681	2.95362
AC213654.3_FG001	6.32646	6.11224	6.17089	6.1646	5.83081	5.4626	5.52935	4.74883	4.77091	5.1125	5.07983	5.42652	5.00131	5.37501	6.2046	6.20521	6.42613	5.7373	5.58706	4.66972	5.39941	4.62145	4.92999	4.61909	5.28308	5.17537	5.12436	5.55422	6.30425	6.23155	5.98988	6.13662	5.94311	5.9397	5.23882	4.99442	4.9642	5.07242	5.40606	5.57837	5.74623	5.83133	6.42207	6.54548	6.59461	6.25229	6.14877	5.72861	5.48297
AC213654.3_FG003	2.26812	2.61502	1.95109	3.02382	1.07303	0.760401	1.83953	1.37086	0.968131	0.745127	-0.875874	0.480743	0.302599	0.626132	1.7027	1.42897	1.69825	0.98159	2.24214	0.180003	-0.875874	-0.22256	-0.346599	-1.01647	-1.08035	1.12322	1.6347	0.426414	3.81391	3.84045	3.99054	5.13775	4.53766	3.87177	2.98996	2.53658	2.87289	2.52826	2.7548	2.63867	3.12165	2.41045	3.13941	2.90906	4.52165	4.40435	3.7527	3.29877	3.39807
AC213654.3_FG005	3.10196	2.91957	2.62645	1.75071	2.51726	1.96269	1.60017	1.83439	2.22417	2.53824	2.07809	2.00042	0.740072	0.874656	3.01304	2.61649	2.23652	2.45648	0.11292	0.126003	1.16953	1.83439	2.03738	1.72918	2.62976	2.265	2.24061	1.14731	3.37415	3.21575	3.37195	2.59303	2.16969	1.29053	1.47384	1.76138	2.47096	3.16221	1.95314	1.84967	2.67547	2.25285	2.81509	3.06326	2.93921	2.89114	2.22004	1.5885	1.42971
AC213857.4_FG003	-0.161091	0.354369	-0.576342	-0.174712	-0.999427	-4.38467	-4.38467	0.169285	-4.38467	-4.38467	-0.36505	-1.30172	-4.38467	-1.44711	-1.18408	-4.38467	-1.14241	-1.31715	0.675236	-4.38467	-4.38467	-1.15616	-0.720396	-1.31715	-0.782455	-0.230563	-0.740777	-4.38467	-0.1079	-1.06261	-4.38467	0.422931	0.546635	-0.0756567	-1.1153	1.23508	1.28166	-0.522639	-1.19826	0.53021	1.15029	-1.24166	-0.41292	-4.38467	-4.38467	-1.8151	-0.622728	-4.38467	-0.266639
AC213884.3_FG001	7.36805	7.16013	7.07049	6.875	6.87634	6.24483	6.1971	6.6387	6.8482	6.93968	6.50125	6.83187	6.65264	6.77966	6.90605	6.66901	6.77044	6.68673	6.9585	6.51251	6.5745	6.99051	6.80278	6.37986	6.50445	6.56004	6.57935	6.6406	7.22967	7.25014	6.92599	6.67595	6.42826	6.15424	6.13781	6.57396	6.68958	6.46949	6.45192	6.28236	6.33289	6.32135	6.88601	6.87141	6.84987	6.63904	6.30825	6.16263	6.44258
AC213896.2_FG005	4.11286	4.59098	4.22652	3.90752	4.44362	2.82789	2.45319	3.29584	2.97418	3.16508	3.54952	3.48907	3.16237	3.52437	4.36302	4.79139	4.1976	4.27073	2.96332	1.86868	3.52649	3.09	3.02282	3.07854	3.97951	4.23431	3.41119	3.77155	-3.59399	-3.59399	-3.59399	-3.59399	-3.59399	-3.59399	-3.59399	-1.66219	-3.59399	-3.59399	-3.59399	-3.59399	-3.59399	-1.74042	-3.59399	-3.59399	-3.59399	-3.59399	-3.59399	-3.59399	-3.59399
AC213981.3_FG001	0.0200383	-3.74982	-3.74982	-0.953956	-3.74982	-0.797388	0.175677	2.74086	4.04608	0.958208	-3.74982	-1.22215	-3.74982	0.503397	-1.15852	-0.237573	-3.74982	-1.28843	0.280009	-3.74982	1.14463	2.31873	3.80386	-1.28843	0.77499	-3.74982	-3.74982	-0.103557	0.982741	1.37613	-1.46732	-3.74982	-1.25494	-0.822436	-0.981618	1.80168	3.68673	2.57388	-0.152499	-0.797388	-3.74982	-3.74982	-0.29089	-3.74982	-3.74982	-0.822436	-3.74982	-3.74982	0.535968
AC214040.3_FG009	-2.43219	-1.90488	-0.125957	0.258534	1.31318	-0.0391199	-0.701318	2.23226	0.650746	0.66962	0.00272252	0.641231	0.57313	-0.0965261	1.87787	1.53773	2.00421	1.00951	0.563179	-1.22863	0.362401	1.89649	1.35795	-0.186359	-0.297398	0.889709	-0.74316	0.688291	0.0834988	0.185668	1.26722	0.293851	-0.186359	0.622045	-0.297398	2.53927	1.67453	-0.248938	0.80499	-0.347249	1.31318	-0.17106	1.67453	2.02153	1.78659	1.00951	0.210298	0.0966036	0.362401
AC214119.3_FG009	2.52624	2.92274	2.50313	2.61541	2.70434	2.64404	2.26922	3.26142	3.51554	2.71115	2.80352	2.40712	2.30191	2.8415	2.49274	2.43438	2.46913	2.41261	1.43711	1.4574	3.32241	3.79773	3.68869	3.28359	3.19463	3.03169	3.14904	3.02057	2.63456	2.2901	2.38775	2.17644	1.6824	2.05732	2.11138	2.83941	2.81628	2.68604	2.22969	2.52878	2.63456	2.2632	1.79607	2.33681	2.16364	1.37991	1.73394	1.94326	1.82823
AC214266.3_FG002	2.13508	2.38247	1.76614	1.34338	2.6383	2.52546	1.49885	2.43679	2.76003	1.82921	2.47005	2.48977	1.74778	2.97162	2.89976	1.93746	2.25503	2.14278	-0.299039	0.497004	3.02335	3.44888	2.65352	2.33732	3.13055	3.03863	3.00281	2.31615	2.39276	2.02438	2.59823	2.98727	2.4963	2.96375	2.86704	3.01823	2.99246	3.12324	3.33465	3.11836	3.33244	2.77154	2.44014	2.59823	2.51901	1.83808	2.55423	2.66863	1.71526
AC214350.3_FG007	6.73053	6.76549	6.63311	6.55797	6.43328	6.25321	6.32226	6.57099	6.37277	6.4068	6.05533	6.17885	6.23281	6.23121	6.80697	6.49789	6.62371	6.66341	6.57898	6.42995	6.5528	6.47643	6.63158	5.9935	6.22522	6.31112	6.20971	6.37496	7.07266	7.31857	7.05849	6.73543	6.80862	6.51525	6.36547	6.38979	6.55442	6.27702	6.49806	6.46943	6.26223	6.49773	6.84121	6.83919	6.82106	6.71952	6.50827	6.51741	6.37113
AC214360.3_FG001	3.66	2.59705	2.93573	2.56132	2.27581	3.49084	2.05613	2.29738	1.44117	5.11908	1.49856	5.94811	4.42238	1.96027	2.5379	2.11231	2.82867	1.98666	2.4489	1.6819	2.08096	4.18485	3.51477	2.28817	3.06228	3.33269	1.6819	4.57635	3.89557	4.21539	2.6613	0.774325	-0.688945	-0.731462	0.289314	0.637817	1.0708	1.3871	1.55389	0.619877	0.0482439	0.136941	2.04896	2.12262	1.89025	1.35373	-1.39333	-0.797506	-0.627276
AC214448.3_FG007	6.09944	5.83186	6.08395	6.30723	6.43411	5.83866	5.44167	6.1158	6.08554	6.17712	5.70547	6.35807	6.20933	6.02292	6.57093	6.84613	6.91324	6.49248	5.79297	5.08083	5.67495	6.2003	6.20763	5.53874	5.87162	6.11114	5.7693	6.0199	6.29437	6.24447	6.25397	5.96824	5.82752	5.70815	5.57127	6.18208	5.97107	5.72979	5.91187	6.02757	5.92389	5.74526	6.18924	6.59661	6.48739	6.08264	5.63998	5.65393	5.39529
AC214507.3_FG001	3.45992	3.79187	3.13352	2.64868	3.48089	3.16085	2.51527	3.11271	3.43582	2.96091	3.00069	2.91026	2.53037	2.92602	2.97808	3.38505	3.25303	2.99882	1.90451	2.09589	3.34626	3.36577	3.79986	3.55419	3.35979	3.47532	3.02851	3.50159	3.58703	2.87018	2.82909	2.63465	2.827	3.04498	3.30807	3.3127	3.7012	3.66445	2.90232	3.1693	2.91619	3.20595	3.00816	3.25941	2.97998	2.57971	2.90431	2.77404	2.89035
AC214534.3_FG010	0.190511	0.147579	0.286516	-0.052672	0.232347	0.0272697	-0.418288	0.338952	1.29772	-0.613835	0.273141	-1.59548	-0.338346	-0.37783	-1.59548	-0.660652	-0.397934	-0.318956	-2.02536	-2.32409	-0.318956	0.816752	1.5192	0.232347	0.414588	-0.480913	-1.25527	0.556127	1.23173	0.426861	1.56257	1.06657	-0.102579	-1.15593	0.946416	1.17076	0.998992	1.40885	0.246058	0.990346	0.521872	-0.397934	0.873583	0.364554	0.312944	0.767838	-0.24361	-0.225303	0.338952
AC214602.3_FG012	2.32592	2.45485	2.27657	1.88552	1.90724	1.59608	1.13439	1.75197	2.1575	1.33903	1.39623	1.56007	1.10356	1.60495	2.13001	2.16655	2.08619	1.56007	0.189064	-0.390686	1.12214	1.52781	2.34201	1.5555	2.03444	1.69908	2.12073	1.43647	4.86832	4.52769	4.5717	4.90051	3.995	4.36526	4.00185	4.34986	4.09534	4.73918	4.91063	5.39343	5.63434	4.77079	4.80025	5.17746	4.89357	4.40856	4.66193	4.18922	3.78285
AC214635.3_FG002	4.8559	4.84778	4.37467	4.72106	4.68133	3.75499	3.53538	3.61509	4.12339	4.26526	3.90683	4.03314	3.76933	3.92539	4.71552	4.7359	4.77107	4.57095	3.48355	3.28926	3.88238	3.52228	4.26452	4.08974	4.18623	4.33551	3.95462	4.47817	5.157	4.94067	4.85337	4.99301	4.35801	4.37536	4.17056	4.10542	4.29607	4.20174	4.45998	4.77588	4.90525	4.54888	5.29236	5.57861	5.3692	5.18961	4.66767	4.37052	4.42695
AC214635.3_FG006	2.81134	2.53744	1.92347	0.283432	2.60385	0.614999	-4.84312	-4.84312	-4.84312	3.10642	-4.84312	3.4841	0.942854	-4.84312	1.94696	1.23689	1.95627	0.0426199	2.94325	0.743449	1.61662	1.19272	-4.84312	0.0349599	-4.84312	1.44754	-4.84312	0.315984	1.55826	2.77834	0.829955	1.00277	-4.84312	-4.84312	0.139009	0.109963	1.27634	-4.84312	1.15877	-4.84312	-4.84312	1.74331	2.82084	1.86563	1.18898	1.46338	-4.84312	0.188608	-4.84312
AC214640.3_FG003	2.89184	2.66934	2.57325	2.75036	2.84471	3.00745	2.82057	3.58159	3.39973	3.02491	3.30374	3.16822	3.25497	3.29089	2.51464	2.31738	2.56539	2.33893	2.09354	2.4955	3.19254	3.80655	3.49554	3.35096	3.23668	3.32754	3.28604	3.1977	4.18175	4.26705	3.92177	3.95415	3.77075	3.83592	3.75312	4.37211	3.96239	3.98685	3.68908	4.12296	3.89298	4.08181	3.73766	4.05211	3.76958	3.49273	3.78587	3.76137	4.07801
AC214648.3_FG003	6.2827	6.36226	6.16774	5.87725	5.92436	5.45307	5.71005	6.54874	6.01082	5.94	5.57754	5.78447	5.79556	5.74502	6.56824	6.58013	6.06417	6.11803	5.77213	5.04077	5.33873	5.94132	5.8028	5.52447	5.58425	5.77331	5.44096	5.41305	5.4369	5.41755	5.51888	5.34228	5.43468	5.08309	5.75222	6.08585	5.97725	5.40136	5.79032	5.69084	5.7739	5.3911	5.97029	5.75849	5.55244	5.92968	5.42874	5.05278	5.71557
AC214771.3_FG003	1.52782	0.58501	1.96959	2.10934	1.85743	1.16788	0.58501	1.12861	0.223825	1.37164	-0.242886	2.34578	1.49018	0.420738	2.12652	1.81132	2.24188	2.66571	1.80089	0.528251	0.265187	1.59463	1.30892	1.351	1.03867	1.37846	1.23623	1.54018	0.870385	1.11262	1.2657	0.493207	-0.484256	-0.420429	0.30551	0.12296	-0.000647817	-0.117204	-0.550725	0.481354	0.0311574	-0.100027	0.72383	1.3301	0.888953	1.13654	0.38324	-0.794543	-0.205962
AC214817.3_FG004	4.23339	4.25596	4.2782	4.57085	5.12333	5.12165	5.05685	5.38352	5.44473	4.90565	5.06472	5.02583	5.09538	5.16389	4.86237	5.13919	4.60084	5.3402	4.795	4.63606	5.32229	5.28545	5.51231	4.94962	5.46392	5.55511	5.56609	5.46124	3.85818	3.67528	4.25745	3.89944	5.07905	5.07818	5.07342	5.35717	5.13461	5.00736	5.04407	5.26688	5.42803	5.32045	4.31527	4.32885	4.35145	4.54211	5.07861	5.19382	5.07559
AC214817.3_FG007	0.272832	1.29075	2.64005	1.87395	4.20479	3.84687	3.72664	4.21418	3.7941	4.82776	3.48124	5.5684	4.52007	3.43388	4.85265	4.88044	5.11591	4.7524	3.74292	2.50877	2.91531	4.14457	4.40958	4.34144	3.45495	4.99555	3.88951	4.89797	-3.75242	-3.75242	-1.25378	-3.75242	-3.75242	-3.75242	-1.25378	-3.75242	-3.75242	-3.75242	-2.11956	-1.9214	-3.75242	-3.75242	-0.0473191	-2.11956	-0.95425	-1.0832	-1.70503	-0.332419	-3.75242
AC215201.3_FG003	2.30807	2.66496	2.63822	1.78377	2.92848	1.07965	0.46174	1.55036	1.07965	2.13567	0.5912	2.39199	2.61104	0.294726	2.74905	3.17363	3.37899	2.22407	2.41137	-1.90302	1.53747	1.91802	2.5304	1.16241	1.65609	1.92318	2.38417	1.27941	4.10703	3.05682	3.35492	1.90246	0.124359	1.6681	0.568389	2.78031	2.30807	2.04717	1.91285	1.68003	2.63146	1.69777	3.65495	3.30799	4.26458	2.89119	1.08811	2.085	1.0192
AC215201.3_FG005	6.79211	7.14382	6.85852	6.99232	7.37177	7.96462	7.86755	8.41884	8.62199	8.15313	7.82355	7.48566	7.52781	7.60212	7.289	7.24104	7.06131	6.82586	6.66835	7.66046	8.5284	8.86036	8.78973	8.49546	7.78649	7.75536	7.92706	7.61709	6.62882	6.78341	6.90577	6.48647	7.69351	7.70634	8.00273	8.23176	8.35823	8.32279	7.20806	7.24734	6.55189	7.71949	6.77172	6.86272	6.54698	6.29465	7.41361	7.85036	7.79766
AC215201.3_FG008	-3.79794	-0.815906	-3.79794	-0.442846	-0.424509	-1.21325	-1.18339	-0.639071	-1.78975	-1.43992	-0.70307	-3.79794	-3.79794	-3.79794	-3.79794	0.270778	0.715932	-0.79268	-0.70307	-3.79794	-1.58586	-3.79794	-1.18339	-1.70499	-3.79794	0.294004	-3.79794	-1.47515	-0.518415	1.5857	1.92131	1.11091	2.0618	2.97499	2.61575	2.82411	3.2071	0.784855	1.90077	1.04091	2.29385	2.44415	2.22474	1.76698	2.05056	2.4324	2.14892	2.29062	2.15245
AC215244.3_FG002	7.22788	6.9778	6.66315	7.0632	7.08396	6.83558	6.72375	7.22812	7.19962	6.97058	6.89768	6.86668	6.70182	6.852	7.03233	7.05475	7.0658	6.95205	7.00842	6.49918	7.153	7.30894	7.25686	6.85259	7.18005	7.20969	6.96003	7.00922	7.21411	7.17482	7.18515	7.09801	6.88325	6.83485	6.89811	7.24413	7.23638	7.09674	7.04023	7.12352	7.09738	6.87044	7.12753	7.15522	7.16786	6.96278	6.86552	6.81246	6.79852
AC215260.3_FG001	6.31957	6.5518	6.89137	6.64651	7.0652	7.32092	7.47938	7.72889	6.66943	6.89582	7.0231	7.29075	7.48086	7.3781	6.8978	7.1958	7.0299	7.42543	7.24058	7.73766	6.71846	7.3048	6.03541	6.72596	6.80566	6.75193	6.84391	6.93952	4.65256	4.9453	5.01354	5.18039	5.51526	5.90671	5.89729	6.08486	5.32157	5.43244	5.73134	5.39574	5.46546	5.62887	4.79166	4.72976	4.65256	5.16944	5.30535	5.48165	6.03687
AC215260.3_FG003	4.74019	5.24317	5.06598	5.25362	5.64073	5.53569	5.41184	3.96127	4.13928	5.4893	5.45894	5.50965	5.09569	5.45999	6.07868	6.10818	5.76821	5.94469	5.42795	4.85887	5.52038	3.75885	4.00852	5.0939	5.36468	5.43292	5.12569	5.13396	5.25202	5.42331	5.2806	5.6937	5.22123	5.26955	5.20931	1.66771	2.55189	4.1503	5.11561	5.44106	5.29781	4.80343	5.90837	6.40345	5.90785	5.97843	5.47799	5.32706	5.30363
AC215260.3_FG004	5.39706	5.67881	4.96384	4.53824	5.00914	4.69969	5.58121	6.31435	6.24942	5.66536	5.09909	5.42275	5.18022	4.46656	5.15404	5.43145	5.12868	4.65028	5.04087	4.95826	5.31819	6.25776	6.03656	5.57392	5.06502	5.23213	4.99555	4.53218	5.70891	5.81905	5.88904	5.65118	5.62121	5.10887	5.72259	6.02483	5.87591	5.91933	5.43041	5.86242	5.50476	5.09096	5.36373	5.39422	5.18589	5.21475	5.44563	5.09994	5.3021
AC215309.3_FG004	1.30974	1.38155	0.679584	0.557352	0.695295	0.557352	-0.138544	0.531917	0.902406	0.540434	0.371577	0.909394	-0.472075	0.426566	0.479983	0.895391	0.867065	-1.65457	1.57689	-2.64657	-0.066632	0.687456	0.838303	1.12649	0.548912	1.2699	0.154868	1.34875	1.25257	0.226583	0.371577	1.52743	-0.705092	0.0584258	-0.066632	0.859916	0.0139122	1.12026	0.749263	1.37068	1.59631	0.50613	0.823754	1.52743	0.852739	0.514765	0.647763	-0.705092	0.17564
AC215607.3_FG004	-1.81144	0.635385	1.10364	-0.0720806	0.457196	-1.62432	0.635385	-0.962066	-0.677632	1.03694	-4.8922	-2.13436	-1.227	0.512521	0.843519	-0.356942	0.635385	1.18681	-0.401565	-1.37562	-0.982719	0.669008	-1.56602	0.351145	-0.558809	1.35962	0.677317	-4.8922	-0.804822	-0.73105	0.702016	-0.0846741	-1.11186	2.50695	1.80112	-0.823745	-0.804822	1.19306	2.42689	2.53978	3.44808	1.39897	0.457196	2.16295	-4.8922	0.988751	0.967696	1.07725	1.76515
AC215690.3_FG002	7.09247	6.89307	6.43965	6.52293	6.48554	5.80225	5.46032	6.04811	6.09305	6.0409	5.76385	5.89915	5.86769	5.94226	6.83213	6.92649	6.63094	6.47759	5.74195	5.09533	5.99787	6.0415	6.43934	5.67811	6.18914	6.19205	6.10697	6.1133	7.52154	7.22941	7.10085	6.59421	6.53007	6.1459	6.01515	6.48763	6.68473	6.10985	6.42196	6.31943	6.54611	6.38018	7.29798	7.22428	7.00664	6.8307	6.70478	6.27363	6.22994
AC215723.3_FG001	1.25861	2.37842	1.37109	1.87446	1.56144	1.25216	0.299219	2.06895	3.08798	2.30936	1.93402	2.34965	0.299219	1.04056	1.85575	1.84159	1.88375	1.3405	0.959419	0.866763	2.37485	2.63513	3.64411	3.33849	2.77051	2.31306	1.40118	1.80332	2.17516	2.00486	1.5449	1.7839	0.826782	1.73944	2.06053	2.94781	3.26608	3.39366	2.67219	3.09534	2.68741	2.13907	2.65683	2.38199	1.66816	1.34666	2.02646	1.36501	1.83685
AC215907.3_FG003	-0.179085	1.50838	2.11526	-0.19541	1.37378	-1.84834	0.0361851	-1.14871	0.0506895	-5.02671	0.369902	-2.37168	-5.02671	0.382133	1.0298	-0.0229354	0.121637	-0.676336	-5.02671	-0.89826	-1.23057	-1.04464	-0.676336	-1.37515	-1.88697	-1.2029	-0.697426	0.568067	-0.296338	-0.89826	2.02284	1.23709	-1.31603	0.500402	1.57565	1.50152	1.75255	-1.31603	0.523219	-0.00798647	1.18124	2.55358	1.63428	1.16498	1.02104	0.737812	1.80028	0.686336	-0.262112
AC216010.3_FG001	3.08642	3.33441	2.68476	1.70479	2.35574	0.449145	1.20899	2.25169	2.65136	2.04534	2.1515	1.651	0.797266	1.50894	2.4656	2.10627	2.19896	1.01175	1.40752	0.965529	2.04534	2.96886	2.5853	1.86916	2.13077	2.24844	1.73109	1.8852	3.322	2.74484	3.09452	2.28387	1.56236	1.0312	1.28326	2.84066	2.53617	2.60138	2.10627	2.5609	2.10979	1.86109	2.54995	3.07827	2.71755	2.30605	2.04169	1.69149	1.74841
AC216067.3_FG002	8.3275	8.18184	7.99665	7.93051	7.92232	7.80929	7.91356	8.41675	7.96099	7.83977	7.66167	7.91768	7.77879	7.7871	8.19802	8.00076	8.09442	8.07973	7.95211	7.80188	7.76475	7.96956	8.17456	7.51046	7.75581	7.69888	7.69247	7.82927	8.12108	8.21256	7.81532	7.66159	7.7793	7.73844	7.81085	7.98593	7.89217	7.84756	7.72651	7.5447	7.44344	7.53503	7.9499	7.79573	7.54126	7.89076	7.67479	7.5108	7.76102
AC216247.3_FG001	0.248751	0.474799	1.38922	1.12256	0.598828	1.25091	-0.00698905	0.558355	-0.0812592	-0.725841	0.21653	0.94084	0.503051	0.715435	1.07085	-0.410351	-1.65261	0.064555	0.872434	0.517025	0.558355	1.06034	0.715435	-2.48585	-0.280346	1.01773	-0.218457	-0.00698905	-1.61069	-0.30142	-0.779251	-0.025293	-1.10244	1.9962	0.183767	0.0993659	0.849088	0.517025	1.57583	-1.26915	0.895504	1.12256	-0.410351	-1.16742	-0.366046	0.752804	0.638477	1.56772	-0.62322
AC216247.3_FG005	3.47003	3.18593	3.38274	2.99757	3.95578	2.83668	2.57027	3.7599	3.34405	3.22045	2.73446	3.27638	3.15066	3.05625	3.06522	3.85039	2.98068	2.97121	0.100708	1.21775	2.46983	3.52749	3.93399	3.41044	3.69338	3.14726	4.01843	3.79443	3.63032	2.80753	2.91717	3.15913	2.02852	3.14896	3.02351	3.31824	3.19256	2.28326	2.3376	2.43049	2.68761	2.66482	2.33478	2.75195	2.57998	2.68535	2.91521	2.63235	2.88945
AC216353.2_FG005	-4.94841	-4.94841	-4.94841	-4.94841	-4.94841	-4.94841	1.42772	3.20135	2.69137	1.89494	-4.94841	3.2533	1.64157	2.76129	-4.94841	3.58072	3.34803	2.25471	-4.94841	-4.94841	-4.94841	3.1673	2.4088	3.827	-4.94841	1.99462	-4.94841	-4.94841	3.74628	3.79213	3.70798	4.23381	4.28176	3.7595	5.10588	4.51275	4.54164	3.51282	4.35538	4.01457	4.34256	3.77499	3.22318	1.77799	4.03689	3.7605	4.40795	4.90418	4.89347
AC216870.3_FG005	-3.41412	-3.41412	-3.41412	-3.41412	-3.41412	-3.41412	-3.41412	-3.41412	-3.41412	-3.41412	-3.41412	-3.41412	-3.41412	-3.41412	-3.41412	-3.41412	-3.41412	-3.41412	-3.41412	-3.41412	-3.41412	-3.41412	-3.41412	-3.41412	-3.41412	-3.41412	-3.41412	-3.41412	3.30083	2.59155	3.07289	3.03553	2.30338	2.22992	1.74351	2.76207	2.84539	2.7238	3.01862	2.94009	3.47386	2.76459	2.74433	3.42757	2.87606	3.02498	2.56595	1.94688	2.41204
AC216871.3_FG004	-0.522264	0.430172	0.830849	0.790001	0.223455	1.15733	1.34668	0.684178	-0.180887	-0.389798	0.140234	0.910183	0.367781	0.466717	-0.408206	1.39333	0.662343	1.9838	2.85033	1.11375	-0.581761	0.651337	-0.180887	0.263834	0.737772	-0.884787	0.526214	0.00871086	-2.1721	-1.67088	-0.115722	0.442426	0.263834	0.673289	0.900432	1.6597	1.11375	1.0329	1.63251	0.454607	-0.300154	0.223455	0.662343	0.549538	0.454607	1.59105	0.830849	0.442426	0.126029
AC216886.3_FG002	0.704751	0.499256	0.739884	1.66412	0.459438	0.808298	0.984879	1.29611	0.0212699	1.09668	1.11111	1.20239	0.906601	2.1241	1.87887	0.258277	1.7069	1.69096	1.76422	1.5065	0.24709	1.17476	0.557492	0.119572	0.557492	0.748569	0.449355	0.659921	0.356166	1.16079	1.27641	1.26979	1.6749	2.43849	2.28765	2.8868	1.06749	2.40186	1.92668	1.7227	1.78973	2.63172	2.10696	1.27641	1.41033	2.96581	2.56829	2.32263	2.91539
AC217050.4_FG001	5.04552	4.83455	4.65821	4.62627	4.4572	4.82083	5.37726	3.90413	3.71452	4.30533	4.69014	4.70321	4.60316	5.25883	4.4119	4.40197	4.36966	4.22654	4.17919	4.72905	5.48074	3.94877	4.10336	4.54163	4.62813	4.51396	4.91401	5.26683	3.95998	3.72744	3.95345	3.92708	4.18893	4.16857	4.78912	3.69823	3.30697	3.51606	3.71128	3.85428	3.89641	4.53311	3.56412	3.69714	3.72099	4.03279	4.12623	4.37256	4.66064
AC217050.4_FG004	2.99082	3.0149	2.76414	2.58229	2.55874	2.56735	3.06194	2.57163	2.84654	2.63037	2.83401	2.62832	2.68691	2.57377	2.99567	2.85187	2.49931	2.55658	1.51335	1.41497	3.30511	2.85719	2.89734	3.08644	2.96963	3.22973	3.02285	3.10605	3.12541	2.85365	2.92295	2.75091	2.45604	2.93476	2.9314	3.17633	3.13132	3.0604	2.81594	3.25844	3.1706	2.85365	3.19905	3.40048	3.15617	2.8887	2.73947	2.63037	2.81594
AC217050.4_FG006	8.27426	8.10277	7.89801	8.3397	8.17266	7.85666	7.886	8.36695	8.00918	7.74889	7.90752	7.86941	7.84185	8.03749	8.31706	8.06782	8.30501	8.39108	8.12843	7.66168	8.35516	8.3783	8.18725	7.37741	8.01827	7.96185	7.78894	7.99718	8.44897	8.40528	8.82588	8.57427	8.6941	8.63004	8.52596	8.57965	8.6129	8.42186	8.53751	8.53775	8.55707	8.71254	8.82914	8.79744	8.94549	8.99916	8.65414	8.55674	8.86765
AC217050.4_FG007	3.87417	3.93233	4.47771	4.85417	5.53171	6.47629	5.44436	3.76127	4.33249	5.69386	5.97896	6.32461	5.6608	5.96136	6.07225	6.21439	6.0861	5.84003	4.97909	5.67079	6.35618	4.23662	4.66676	5.56699	6.03783	6.52033	6.50725	6.2095	2.10872	3.53711	3.70501	4.35893	5.61417	6.14278	5.74323	4.80446	4.5848	5.70851	6.33333	6.77478	6.7059	6.03498	7.06427	7.41386	7.39337	7.02095	6.38502	6.27931	5.95929
AC217051.3_FG005	0.0336939	-0.420499	0.56952	-4.7375	1.73631	0.287647	-4.7375	1.40946	-1.41682	0.59191	-4.7375	-1.19831	-4.7375	-0.394664	-1.07288	-0.143509	-1.03328	0.76794	0.587459	0.0401114	-4.7375	0.505003	-4.7375	-4.7375	-0.62479	-0.0186509	-4.7375	-0.982046	-4.7375	-0.957065	-1.43371	0.67409	0.392641	-0.872747	-0.0387573	-1.05957	-4.7375	-0.377683	0.462025	-0.804039	-0.884508	-1.15534	-1.21292	-1.07288	-0.172714	0.145234	0.863745	-0.0320254	0.490813
AC217121.3_FG007	1.69441	1.07519	1.88314	1.70934	1.73882	1.63843	0.822595	1.6692	2.10756	1.71429	1.74852	1.72905	1.39309	1.55887	1.75817	1.58583	1.59116	1.22861	0.897679	0.574065	1.58583	1.89645	2.03613	2.01572	2.13069	1.98671	1.92709	2.11916	1.93142	1.7773	1.8742	1.8742	1.53698	1.16758	1.4229	1.84254	2.23808	1.83796	1.92709	1.68437	2.23808	1.59116	1.5751	2.2309	2.15349	1.61234	1.60707	1.45218	1.03821
AC217271.3_FG001	4.71192	4.25528	4.12866	3.92249	4.40787	3.44251	3.05921	3.69581	3.7197	4.2337	3.83418	4.27568	3.25703	3.2321	4.73315	4.59255	4.58167	4.10054	4.94887	4.06352	4.09213	4.2834	4.29589	4.10995	4.05176	4.3216	3.91222	3.90534	4.09529	4.23469	4.16051	3.9395	3.58289	3.50695	3.84601	4.50653	4.50393	3.73466	4.54528	4.35634	4.39144	3.93837	4.86883	4.75726	4.56059	4.46619	4.09739	3.50142	3.82943
AC217271.3_FG002	5.19537	4.81303	4.96743	5.07956	4.97342	4.32429	4.1021	4.73031	5.0066	4.80051	4.80315	4.72962	4.49677	4.44957	4.82807	5.03569	4.95598	4.66787	4.33559	4.15871	4.59715	5.01246	5.04834	4.83521	4.79852	4.69551	4.74949	4.5519	4.92365	4.89447	4.44307	4.64341	4.38512	4.05889	3.89571	4.43327	4.67073	4.58294	4.43327	4.33992	4.38765	4.08915	4.45685	4.55647	4.69059	4.39017	4.34682	3.97229	3.76321
AC217293.3_FG007	-3.47106	-3.47106	-3.47106	-3.47106	-3.47106	-3.47106	-3.47106	-3.47106	-3.08948	-3.47106	-3.47106	-3.47106	-3.47106	-3.08948	-3.47106	-3.47106	-3.47106	-3.47106	-3.47106	-3.47106	-3.47106	-3.47106	-3.47106	-3.47106	-3.47106	-3.47106	-3.47106	-3.47106	1.35969	1.49974	1.41127	1.92647	1.87949	2.40922	2.25315	2.51737	2.64865	3.31701	3.10393	3.2908	2.94523	3.06381	2.82572	3.16589	2.37567	2.51263	2.53386	2.28128	2.2979
AC217300.3_FG005	7.06864	6.90855	6.95939	6.9648	7.33815	7.89623	8.16758	8.0098	7.8418	8.0586	7.89469	7.68938	8.04031	7.9284	7.3714	7.52724	7.3139	7.82626	7.94393	8.40966	7.93207	7.57234	7.44844	7.76568	7.22921	7.36404	7.39155	7.61419	6.23881	6.42558	6.60217	6.5988	7.47062	7.43316	7.51918	7.36728	7.43769	7.15011	7.34226	7.24166	7.01012	7.22159	6.53303	6.56455	6.55432	7.05801	7.22487	7.50749	7.66277
AC217348.4_FG005	1.18927	0.154952	-0.875164	0.736847	-1.61909	0.961193	-2.09133	3.01429	4.82847	1.82932	0.0741917	-3.72418	-1.04515	-3.72418	-1.06788	0.999976	-2.29071	-3.04587	-0.855258	-1.83598	-1.52176	2.3376	3.8499	1.52942	-1.16255	-1.18722	-2.29071	1.05889	-1.58591	-3.72418	-1.02277	-3.72418	-3.72418	-3.72418	-3.72418	-3.72418	-3.72418	-1.06788	-2.04551	-3.72418	-2.65341	-2.18758	-3.72418	-1.11444	-3.72418	-3.72418	-2.34518	-1.65305	-3.72418
AC217348.4_FG006	1.18927	0.154952	-0.875164	0.736847	-1.61909	0.961193	-2.09133	3.01429	4.82847	1.82932	0.0741917	-3.72418	-1.04515	-3.72418	-1.06788	0.999976	-2.29071	-3.04587	-0.855258	-1.83598	-1.52176	2.3376	3.8499	1.52942	-1.16255	-1.18722	-2.29071	1.05889	-1.58591	-3.72418	-1.02277	-3.72418	-3.72418	-3.72418	-3.72418	-3.72418	-3.72418	-1.06788	-2.04551	-3.72418	-2.65341	-2.18758	-3.72418	-1.11444	-3.72418	-3.72418	-2.34518	-1.65305	-3.72418
AC217358.3_FG003	4.44153	4.35751	3.84126	4.14689	3.7899	3.94437	3.63373	3.55537	3.74149	3.7485	3.68671	3.54745	3.46038	3.75315	3.9247	3.72857	3.84674	3.64621	2.70961	2.4666	4.16846	3.92157	4.21334	3.95565	3.982	3.94128	4.1487	3.80233	4.05369	4.06421	3.82802	3.4743	3.04327	3.11975	3.78421	3.49906	2.92209	3.55405	3.70957	3.82136	3.89313	3.78079	3.99201	4.16756	3.76473	3.62115	3.45477	3.5221	3.33069
AC217358.3_FG005	6.01609	5.9041	5.50729	5.62084	5.69583	5.21815	5.5737	6.69548	6.46203	5.99311	6.23875	5.57815	5.83358	5.97306	5.5079	4.86656	5.68727	5.32629	5.74921	5.84993	6.02443	6.80246	6.72922	5.83913	6.13094	6.07748	5.82088	5.57341	6.36947	6.40412	6.4512	5.71527	6.02847	5.84416	5.95674	6.82259	7.19359	6.3026	6.18717	6.06941	5.76512	6.07421	6.45464	6.53374	5.8895	5.67141	6.11424	5.89463	6.05779
AC217358.3_FG009	1.1598	1.65456	1.76412	1.01517	1.98669	0.670742	-0.65577	0.670742	1.08311	2.2202	0.387318	1.32885	1.70012	0.539686	2.1172	2.41831	2.49893	1.31326	2.15738	0.280222	-0.532777	-0.283264	1.1366	0.531121	0.154415	1.03399	0.638988	-0.312371	-4.03781	-1.8589	-2.31106	-1.04817	-4.03781	-1.27489	-1.93952	-4.03781	-0.957024	0.820546	-4.03781	-1.78221	-4.03781	-1.8589	-0.372255	-2.66179	-4.03781	-0.566947	-4.03781	-4.03781	-4.03781
AC217358.3_FG010	4.63397	4.4881	4.20429	4.19342	4.34933	4.61271	4.71754	2.95867	3.55032	3.92586	4.41141	4.52615	4.43762	4.33555	4.02189	4.15005	4.01722	4.10903	3.80687	4.27524	5.16858	3.47508	3.34045	4.40332	4.56934	4.40111	4.98181	5.01404	3.96689	3.70588	4.07148	4.18332	3.6258	4.12574	4.58459	2.55814	2.37118	3.38795	4.0542	4.06514	4.69243	4.45557	4.04596	4.33862	3.91992	4.00408	4.41873	4.42966	4.16036
AC217358.3_FG011	6.23823	6.16909	5.99046	5.61407	5.49771	4.9958	4.52347	5.36284	5.34281	5.05886	4.92354	5.09559	4.61059	4.81174	5.4963	5.34939	5.38413	4.8668	4.6617	4.22388	5.23449	5.53243	5.43867	5.32253	5.30237	5.33504	5.2629	4.99726	6.05402	5.85615	5.86729	5.45788	4.40886	4.83175	4.92354	5.22742	5.16006	5.09967	4.91643	4.90724	5.3659	4.84671	5.69166	5.66664	5.30515	4.93414	5.08054	4.88612	4.353
AC217401.3_FG001	2.34683	2.02936	1.80372	2.18823	2.20517	2.72003	2.79308	3.38193	3.00231	2.95611	2.70218	2.52408	2.46188	2.40671	1.90028	2.16821	1.72392	2.24395	1.74717	2.13325	3.25243	3.27684	3.12529	2.8751	2.70417	2.60309	2.54646	2.78556	2.69618	2.38206	2.56631	2.60309	2.45006	2.94771	3.19381	4.19365	3.68075	3.54851	2.95275	2.65141	2.62008	2.74155	2.94602	2.33661	2.63687	2.70218	2.71806	2.94264	3.07053
AC217401.3_FG002	4.71941	4.58537	4.45892	4.69562	5.06311	4.86901	4.63685	5.36107	4.99744	4.61615	4.72829	4.75103	4.86475	4.82396	4.8924	4.77995	5.00988	4.96167	4.56682	4.29555	5.10925	5.34699	5.04656	4.69455	5.01713	5.01457	4.96255	4.84474	5.39011	5.29765	5.41376	5.21769	5.22431	5.24762	5.5911	5.92479	5.73674	5.59167	5.35773	5.45648	5.47198	5.44396	5.57313	5.54118	5.53972	5.45336	5.38126	5.25626	5.65864
AC217401.3_FG003	5.14496	5.05294	4.71855	4.47469	5.15169	4.9918	5.19871	6.03787	5.93487	5.55614	5.41416	5.4764	5.12861	4.97723	5.29678	5.40487	5.28311	5.19488	4.83383	4.64272	5.56154	6.15227	6.18044	5.55584	5.66379	5.86511	5.47418	5.54071	5.14892	4.78515	4.90073	4.59071	5.08384	5.02398	5.60556	6.5195	6.21041	5.42767	5.70193	5.65255	5.74337	5.45659	5.54738	5.72011	5.70166	5.32411	5.35955	5.20634	5.39517
AC217499.3_FG001	7.26744	6.98033	6.56176	6.6868	6.56554	6.14848	5.80293	6.12889	6.23151	6.06287	5.99965	6.05258	6.03915	6.1376	6.8255	6.58768	6.69933	6.37922	5.87666	5.71104	6.42731	6.31993	6.57477	5.92682	6.26379	6.53228	6.24763	6.43884	7.40016	7.22787	7.10631	6.90586	6.29868	6.36183	6.02132	6.29403	6.58853	6.05726	6.20009	6.26069	6.51769	6.21333	7.2257	7.14924	7.04056	6.76833	6.41776	6.18653	6.03275
AC217499.3_FG003	5.99832	5.86967	6.23718	6.29025	6.19962	6.26876	6.48501	5.49355	5.28262	5.90714	5.93671	6.04514	6.1976	6.19063	6.7257	6.70946	6.51871	6.6345	7.08564	6.92787	5.77188	5.02446	4.90745	5.45079	5.59932	5.41579	5.6952	6.08777	5.55418	6.191	6.15166	6.50374	6.52313	6.75112	6.49748	5.89685	5.98104	5.87697	6.37402	6.3818	6.50806	6.2978	6.77623	6.62795	6.44945	7.19329	6.61391	6.61308	6.67179
AC217556.3_FG003	4.98658	4.88351	4.43132	4.66813	4.36129	4.38828	3.90502	4.08924	4.46919	4.38476	4.19579	4.21639	3.99399	3.99308	4.21639	3.99034	4.29691	3.86101	2.53586	2.57987	4.40717	4.5081	4.61864	4.43132	4.57499	4.41065	4.44563	4.40509	5.04507	4.70809	4.57686	4.5384	4.04235	4.28867	4.10625	4.76478	4.53072	4.6804	4.26521	4.61985	4.78829	4.48513	4.90176	5.09788	4.9188	4.22503	4.49041	4.72232	4.06076
AC217665.3_FG005	5.92185	5.87024	5.79221	5.63123	5.57702	5.29778	4.80201	5.5026	5.49677	5.31121	5.17722	5.30299	5.05191	5.06584	5.39429	5.47642	5.68838	4.82994	5.07325	4.5106	5.46101	5.93133	5.60323	5.59478	5.31164	5.41477	5.34753	5.92797	5.99099	5.51688	5.49131	5.42736	4.53612	4.7341	4.76193	5.77864	5.35976	4.9639	5.09824	5.26839	5.42209	5.27546	5.85884	5.84258	5.44827	5.17862	4.91443	4.97748	4.42397
AC217811.3_FG002	4.41774	4.52553	4.05777	5.65873	3.6137	4.0986	1.97563	2.6265	2.85809	3.7791	3.41042	2.15703	2.94822	4.0224	5.62192	5.17326	5.42738	4.79059	2.56665	2.19636	2.73661	2.75557	3.4854	1.39149	3.58337	3.91278	3.73434	2.67848	0.133332	2.01056	1.35418	-2.05722	0.270595	-0.402693	-1.6891	0.51659	-0.595244	1.34999	-1.78664	-5.20223	-1.55226	0.76777	0.966692	-0.0339622	-0.138643	0.543388	-0.00646398	-1.6891	0.0295427
AC217811.3_FG003	5.93948	6.63192	6.16086	6.7987	5.74852	5.68867	4.23324	3.95469	4.80037	4.98284	4.90055	4.86951	4.50652	4.79777	6.81287	6.43534	6.99737	6.18892	5.00312	3.92721	4.45133	5.34502	5.52253	5.2055	5.60994	6.04107	5.68717	4.8246	2.71134	2.42203	2.10548	2.20245	2.33295	1.25433	1.83716	2.49339	2.46033	2.87424	1.81403	1.60077	0.364039	1.55059	1.92028	2.35687	1.21133	1.02136	1.6859	1.57008	1.08022
AC217840.3_FG001	5.83232	5.87453	5.68099	5.62462	5.5786	5.70178	5.9289	5.756	5.03665	5.37533	5.45319	5.414	5.70895	5.30776	5.64857	5.4295	5.63368	5.82732	5.70178	6.04208	5.83426	5.79898	5.42985	5.28807	5.42704	5.45872	5.33058	5.30776	5.68765	5.79529	5.64052	5.54285	5.69998	5.4827	5.46664	6.02877	5.27392	4.73416	5.38076	5.35017	5.43336	4.79613	5.36953	5.4037	5.38364	5.55627	5.3937	5.33615	5.37606
AC217842.3_FG001	4.507	4.30855	4.14095	4.42868	4.25784	3.8819	3.86859	4.14268	4.26827	3.80464	3.95266	4.05919	3.93797	4.12965	4.3832	4.27784	4.22037	4.30308	3.0516	2.99927	4.36975	4.36749	4.38617	3.75796	4.19461	4.35467	4.24734	4.32638	4.71821	4.95382	4.90951	4.55716	4.46514	4.47922	4.46938	4.65548	4.65736	4.27943	4.53904	4.86062	4.79934	4.49178	4.88362	4.70246	4.70854	4.64604	4.62508	4.56182	4.3233
AC217887.3_FG004	3.3337	2.90064	2.61976	2.27149	2.09562	1.78925	2.96756	2.12435	2.04508	2.21892	1.78925	2.29348	2.12028	2.67741	2.50702	2.84085	2.64597	2.73839	2.21126	2.07896	1.55425	2.15653	1.02228	1.9015	1.37247	1.96147	1.75855	2.13649	2.61093	2.1121	2.01043	2.08731	1.94327	2.51647	2.44571	2.65748	1.71132	2.17237	2.11619	2.02786	2.17237	2.14454	2.14454	1.93408	2.03649	3.04727	1.92484	2.44571	2.69708
AC217887.3_FG005	4.02799	3.60358	3.6947	3.45158	3.40778	3.53833	3.33343	3.76552	4.11636	3.96234	3.75964	3.82647	3.6836	4.00106	3.6836	3.40036	3.33187	3.25366	2.7159	2.8018	3.97262	4.19992	4.23228	4.09379	3.92685	4.02898	3.94887	3.73949	3.89267	3.95717	3.83322	3.76787	3.79227	3.57596	3.74545	3.90558	3.88943	4.18749	3.87092	3.97365	3.55323	3.92896	3.5586	3.81402	3.79572	3.55457	3.64855	3.76904	3.82309
AC217897.3_FG010	4.81142	5.28902	5.89083	5.17591	5.44095	5.06142	5.04072	-3.88259	-3.88259	-3.88259	3.54889	5.22871	4.48802	4.74509	5.67894	5.60026	5.39066	5.82242	5.46478	4.83848	2.91936	-3.88259	-3.88259	1.92285	4.73344	4.507	3.96874	4.55544	-3.88259	-1.78654	-3.88259	-1.22089	-3.88259	-2.71132	-3.88259	-3.88259	-3.88259	-3.88259	-3.88259	-3.88259	-1.71579	-3.88259	-3.88259	-3.88259	-3.88259	0.83848	-0.95005	-1.78654	0.980066
AC217910.3_FG001	1.89029	1.96772	2.79118	3.59366	5.54211	4.14211	4.55898	4.37924	3.92946	5.17909	4.94074	5.57799	4.91144	5.26591	4.7352	5.44045	5.28555	5.138	5.44396	5.01743	4.51535	3.43096	4.34631	3.62162	5.52489	4.99304	5.01432	4.69315	1.81601	2.75234	3.02144	3.31059	4.73233	4.73233	3.46131	3.54703	3.68984	2.67636	3.94451	4.6703	4.77988	4.15755	4.76933	4.34631	4.38952	5.1014	4.34456	4.07708	4.14017
AC217947.4_FG002	4.88508	5.15346	4.87628	5.33755	5.73359	4.95881	4.36398	3.98538	4.00686	4.52217	4.75725	4.80462	4.63128	5.4522	5.46301	5.79961	5.97398	5.45795	4.66696	4.53501	4.85557	4.28954	4.28455	4.44217	5.04647	5.07261	5.58416	5.55204	4.46717	4.47605	5.09023	5.01719	5.33572	5.42103	4.79485	4.10607	3.67227	4.25496	5.14317	5.19397	5.36073	5.52637	5.46973	5.93062	6.12006	5.77635	5.71277	5.49336	4.82044
AC217962.3_FG005	3.57695	3.84595	3.29742	3.09118	2.94183	2.81207	2.64518	2.56371	3.06011	2.94893	2.59503	2.83318	2.60167	2.80044	3.32141	2.93827	2.95424	2.61047	1.87212	1.86511	3.12007	3.29884	3.50876	3.08956	3.32421	3.3284	2.97355	3.18702	3.55293	3.39395	3.35878	3.27595	2.89303	3.16399	2.71858	3.09926	3.03346	3.01827	3.05845	3.12958	3.14688	3.18854	3.55535	3.59119	3.40063	2.83127	3.24979	3.08469	2.88198
AC217965.2_FG012	2.33346	2.89868	2.63831	2.61157	2.1511	1.42361	2.80281	3.63131	2.414	1.81485	2.31627	2.19182	2.73351	2.75315	2.26739	1.87127	1.84108	2.68213	3.12751	3.53419	1.24599	3.97815	2.17341	2.77812	1.58714	0.166591	1.57235	1.79273	0.829955	2.01593	0.920142	1.77038	1.52732	1.22267	1.59695	3.55701	3.36279	2.95515	2.05154	1.55745	1.01305	2.43691	1.66429	1.41828	-0.219444	1.91784	0.457973	1.84108	2.61456
AC217975.3_FG001	8.85917	8.66236	8.36092	7.80494	8.42168	7.8086	7.80467	5.54497	6.20219	8.76031	8.19864	8.804	8.18864	7.67484	8.70849	8.45713	8.14957	8.17406	7.81245	7.18655	7.93965	5.38688	6.60494	8.12099	8.52126	9.05468	8.12406	8.58256	7.2434	8.01891	7.7866	7.97524	8.22035	7.77275	8.24058	4.81861	5.59604	8.47666	9.21365	9.23339	9.3405	8.17306	8.73318	8.77291	7.84276	8.16816	8.60049	7.96247	8.23789
AC217977.3_FG001	-3.78818	-0.707886	-3.78818	-3.78818	-3.78818	-1.15678	-1.87864	-1.44126	-1.7467	-3.78818	-3.78818	-1.04527	-3.78818	-2.42212	-0.0752117	-0.0752117	-1.40697	-3.78818	-1.44126	-3.78818	-3.78818	-3.78818	-1.15678	-3.78818	-3.78818	-1.54892	-3.78818	-3.78818	-0.867478	1.76836	1.20293	1.0631	1.16424	0.595522	2.06975	1.85039	3.40536	2.37421	2.73497	1.13125	1.33125	-0.916244	2.5476	2.47885	1.72795	2.20278	1.26535	0.614209	1.45524
AC217977.3_FG003	3.99671	4.13322	3.48588	3.2134	3.12658	2.64057	3.12471	3.58266	3.41905	3.46983	3.28528	3.29526	3.37897	3.16702	3.06562	2.95859	2.98765	2.1037	2.7538	2.86769	2.99992	3.85594	3.46542	3.76455	3.59482	3.20636	3.6973	2.87215	5.27156	5.27365	5.02009	5.09702	4.44335	4.75668	4.93562	5.42263	5.10079	5.05883	4.58687	4.38956	3.92165	4.52641	5.02901	4.6894	4.5052	4.30365	4.6319	4.78507	4.37325
AC218035.3_FG001	6.43078	6.80683	5.45511	5.33117	5.3172	5.12918	4.75018	5.34622	5.42121	5.69865	5.06984	5.79946	4.68907	5.43405	5.85211	5.58932	5.68411	4.9487	3.91875	3.94853	5.32594	4.67242	5.48091	5.83658	6.38138	6.4474	6.21195	5.22257	6.33096	6.33905	5.78311	5.54876	4.54215	4.77142	5.11083	5.52635	5.88983	5.76421	6.29872	5.41673	5.44238	5.51669	5.96178	6.44261	6.12494	5.21953	5.13547	4.9487	4.1352
AC218035.3_FG004	3.77642	3.39623	3.98684	3.5716	3.50221	3.42271	2.77741	3.00219	2.80426	3.2194	3.34771	3.3906	3.19883	3.52179	3.91675	3.69488	3.25517	3.58786	1.03285	1.59947	2.62668	2.69838	2.86649	3.48104	3.58163	3.56783	3.51138	3.38636	3.76867	3.82638	4.01743	3.50352	2.78157	2.99132	2.888	2.90538	2.89961	3.58413	3.54498	3.26436	2.82864	2.64265	3.81996	3.7407	3.48636	3.59159	3.20201	2.75009	2.53219
AC218093.3_FG005	-3.44971	-3.44971	-3.44971	-3.44971	-3.44971	-3.44971	-3.44971	-3.44971	-3.44971	-3.44971	-3.44971	-3.44971	-3.44971	-3.44971	-2.76149	-3.44971	-3.44971	-3.44971	-3.44971	-3.44971	-3.44971	-3.44971	-3.44971	-3.44971	-3.44971	-3.44971	-3.44971	-3.44971	2.59837	1.7053	1.9952	0.951512	0.393592	1.45556	1.20392	2.3134	1.04284	1.32112	2.09148	2.30479	2.47822	1.66133	1.94089	3.30966	1.69661	1.3818	0.838528	0.445708	1.02226
AC218148.2_FG008	2.37298	1.72065	1.59991	2.61499	2.37	2.90738	2.51956	3.54836	4.14145	3.72648	3.03016	1.91745	2.72727	2.99862	1.96652	1.35873	1.81814	2.28379	1.80915	2.17461	3.32864	4.17501	4.31154	3.62976	2.83944	2.40534	2.83944	2.89325	3.39333	3.34329	3.09814	3.03748	3.64501	3.32864	3.33158	4.26729	4.33348	4.06748	3.49862	3.23257	2.56165	3.57808	3.10683	2.86454	2.59239	2.74096	3.02281	3.30188	3.13429
AC218457.2_FG013	3.68705	3.60274	3.7515	3.50624	3.63546	3.34498	2.75827	3.46313	3.86417	3.59014	3.80338	3.68272	3.01983	3.58207	3.47433	3.58323	3.40454	3.03644	1.44455	1.56588	4.02895	3.50138	3.92541	3.89839	3.94832	4.01943	3.98518	4.0367	4.03154	3.4706	3.51472	3.71697	2.89464	3.40324	3.20515	3.96281	3.24745	3.89933	3.96101	4.17377	4.43311	3.9718	3.56112	4.11699	4.02203	3.15401	3.64103	3.48668	3.40843
AC218900.3_FG001	5.86926	5.66162	6.60589	6.79574	5.82792	5.24062	5.02878	4.39428	3.42408	4.3808	4.03249	5.43213	4.69463	4.68059	5.51027	5.68799	5.85053	5.87145	5.50992	5.06913	3.89172	3.8532	3.1652	3.5037	4.22111	4.45319	3.80134	4.74675	3.72505	3.36363	3.55056	3.40552	3.00469	2.53033	2.14758	3.34294	1.71973	1.68386	2.7463	2.17723	2.99431	2.55586	4.07121	3.72505	3.5087	3.94165	2.61237	2.53267	2.08655
AC218972.3_FG001	5.14197	4.95199	4.71052	4.62289	4.77099	4.10073	3.45772	4.46578	4.55811	4.35288	4.30925	4.40695	3.76404	4.09575	4.80881	4.8529	4.76775	4.46184	3.18576	2.48456	4.41307	4.39327	4.94622	4.4795	4.66501	4.81929	4.54569	4.51676	5.22792	4.99973	5.00855	4.82868	4.09741	4.1295	4.11888	4.76559	4.46971	4.64468	4.66444	4.65517	4.9668	4.58082	5.08663	5.48521	5.00391	4.61635	4.51993	4.17997	3.88201
AC218972.3_FG004	5.15155	5.17919	4.68668	4.96005	5.07171	5.21876	5.14069	5.75651	5.74631	5.1327	5.27822	5.16275	5.35681	5.26627	5.52613	5.55243	5.36663	5.27668	4.79494	4.36064	5.70071	5.78618	5.90211	5.08131	5.63308	5.80711	5.70538	5.37206	3.91078	4.04655	4.60794	4.27549	5.03537	5.1796	5.30335	5.39894	5.36373	5.47249	5.28435	5.40284	5.6078	5.44583	5.0682	4.98247	5.09475	4.74715	5.34802	5.15196	5.19627
AC218972.3_FG007	1.25393	1.70247	1.30653	0.769646	0.743561	1.39517	1.20666	2.25328	2.48135	1.10839	1.33229	2.15284	-0.204861	2.14042	0.854063	-0.817974	0.139183	1.07934	-1.07683	1.19981	0.886793	3.1645	2.90707	1.52073	1.66	0.355844	0.480807	0.559713	0.918961	1.07934	0.450339	-0.248951	0.588467	-0.663351	1.19981	2.16108	1.91557	2.65332	1.38897	1.27383	-0.356051	1.25393	0.186924	0.569347	-2.2203	0.681245	0.653891	0.725967	1.57207
AC218998.2_FG003	-0.301996	0.127003	-0.301996	-0.592405	0.0239113	0.347009	0.500678	0.529631	1.19918	0.258224	0.604249	-0.0303809	-0.016625	0.26961	-0.175255	-0.901879	-0.285564	-0.592405	-1.389	-1.3556	0.878344	1.32321	2.03833	1.30035	0.520041	0.640227	0.471162	0.792356	0.718194	-0.221553	0.0503472	-0.318609	0.188056	0.743319	0.640227	0.792356	1.64872	1.33451	0.441061	0.70121	0.870725	0.751603	0.0633946	-0.0442625	-0.318609	-0.16013	-0.0303809	0.500678	0.368419
AC218998.2_FG007	4.46402	4.4757	4.54267	4.78024	5.05799	4.50552	4.56026	4.89856	4.45016	4.92281	4.93454	5.07385	4.40353	4.66058	4.85157	5.15783	5.18138	4.87762	4.13801	3.54174	4.6545	4.84404	4.61749	5.04811	5.25778	5.18052	4.9492	5.26477	-0.478561	-0.621859	-0.114679	0.0874921	-0.395334	-0.256002	0.397469	0.897328	0.0147539	0.76593	1.15448	1.61644	0.897328	0.28711	-0.428087	0.377983	0.190535	0.134142	0.110994	-0.15573	0.904309
AC219061.2_FG007	3.90702	3.96851	3.52024	3.63732	3.82422	3.20369	3.36953	3.95439	3.97952	3.60698	3.46653	3.5616	3.29911	3.31625	3.81758	3.66338	4.03434	3.42962	2.84951	2.27501	3.40937	4.06385	4.28522	3.44961	3.42675	3.7782	3.63356	3.56029	3.93089	3.63982	3.91848	3.51074	3.5993	3.5734	3.49843	3.7782	4.14102	3.7106	3.83633	3.87957	3.69141	3.42242	4.16324	3.47492	3.97553	3.78276	3.55369	3.34541	3.28336
AC219190.3_FG002	2.41446	0.894619	2.14937	2.31816	1.93165	0.727461	1.66727	2.13954	0.058328	1.37533	1.33831	2.10976	1.13341	1.28526	0.706804	1.1167	1.50297	2.63978	2.84143	2.60143	-0.140849	-0.0463493	-0.345052	-0.015855	1.27756	0.941137	1.3532	-0.0930181	-2.09638	-0.856275	0.143724	0.451759	0.41585	0.0289977	1.34577	3.08509	2.35814	0.329354	1.0133	-0.29193	1.48228	1.00443	1.33831	1.04839	-0.223312	1.07429	1.21482	0.316674	0.904013
AC220927.3_FG007	2.75427	1.93448	4.08972	2.46587	3.44891	4.8274	5.13354	4.25522	2.49661	3.70762	4.46027	5.58562	5.75453	5.93518	3.43119	3.56025	2.59672	4.4953	4.5012	5.23534	2.12871	3.6971	1.14796	4.11174	4.34156	4.83886	4.83632	5.09931	2.14766	2.57774	5.10721	2.87738	3.46882	3.66954	4.96776	4.72027	2.09247	3.93775	4.46852	3.26512	3.40615	5.19885	2.55336	1.31182	1.60226	3.34538	3.87729	3.9911	5.4807
AC220970.4_FG002	2.1973	2.5736	2.9932	2.76889	2.75702	2.90911	2.93933	3.02224	2.89244	2.53093	3.00645	2.85869	2.60264	2.68434	2.75702	3.91561	2.62812	2.97182	1.29173	1.80019	2.87844	1.54018	2.09366	2.66887	2.86435	2.71189	2.82438	2.69663	2.23202	1.95425	2.73909	2.04821	3.07403	3.58449	2.9229	2.90079	3.24348	2.14612	3.29935	3.39585	3.08424	3.92585	2.54416	2.14612	2.54086	3.14693	3.05605	3.35376	2.82726
AC220972.3_FG001	0.713514	0.997017	3.54222	2.19087	2.97578	1.27769	-0.0524276	-0.423277	-0.597419	0.659108	1.51223	0.558641	0.949773	-0.105263	1.6372	1.39194	2.65798	1.74419	3.17908	1.87636	-3.03502	-0.956937	-1.92928	1.74419	0.73133	1.06338	-0.0437537	1.13735	-0.0351165	0.783862	2.07817	2.09336	0.34862	0.192935	-0.392223	1.81829	0.895959	0.71947	1.87636	0.634453	0.545727	-0.608814	2.5569	-0.0524276	0.806781	2.52533	1.33122	0.114391	0.122383
AC225147.4_FG002	7.36682	7.41946	7.12368	7.04787	7.17509	6.97334	7.36993	7.92481	7.67692	7.56065	7.5938	7.32738	7.44598	7.65345	7.22231	6.76203	7.08197	7.29815	7.71767	7.69299	7.63868	7.85173	7.61878	7.3616	7.48231	7.4153	7.45085	7.31278	6.96807	7.16413	6.9057	6.85331	7.38311	6.946	7.18996	7.26438	7.53951	7.26507	7.14744	7.30044	6.808	7.22631	6.85155	6.72143	6.7165	6.91287	6.56108	6.79995	7.61189
AC225147.4_FG003	4.71096	4.49566	4.45582	4.24025	4.63744	4.0782	4.031	4.53659	4.58582	4.33389	3.95009	4.31276	4.30169	4.28014	4.62517	4.53179	4.54819	4.62063	4.9007	4.36697	3.81083	4.44716	4.57582	4.0782	4.31118	4.2542	4.15216	4.25093	4.20273	4.34859	4.41053	4.2353	4.11516	4.25665	4.0663	4.29534	4.52559	4.15651	4.18491	4.31826	4.27288	4.06078	4.68932	4.43626	4.24847	4.29772	4.27933	4.08911	4.17722
AC225176.2_FG003	5.09397	4.66039	4.44072	4.23518	4.7225	3.82993	3.94198	6.01719	4.57358	5.0688	3.88027	4.55293	4.09375	4.1372	5.18201	5.15068	4.90695	4.88413	5.51374	3.46037	3.13406	5.45193	4.7419	3.59153	4.15203	4.6837	3.88128	4.31696	-0.177953	0.456876	-0.930583	-0.260228	-2.20323	-3.19297	-1.80858	0.960399	0.753407	-0.239298	-0.633949	0.151187	0.0744647	0.505334	1.21102	0.776989	-0.167933	1.36453	-1.32523	-1.02535	-0.0519175
AC225185.3_FG004	3.58345	3.60128	3.75511	3.5906	3.51607	3.28904	3.18278	3.62949	3.6504	3.39789	3.10494	3.76169	3.28904	2.93971	3.20232	3.29937	3.8935	3.37221	3.68136	2.91247	3.47302	3.31987	3.93158	3.33004	3.56546	3.54365	3.89504	3.57986	3.08444	3.123	3.1342	3.32598	2.88992	2.97626	3.00742	3.4502	3.15422	3.152	3.38805	3.5253	3.30143	3.13867	3.31374	3.1806	3.42131	3.15643	2.93971	3.17622	3.28282
AC225193.3_FG003	4.16474	3.82614	3.71624	3.82114	3.76813	3.43611	3.56352	4.03308	3.61439	3.27956	3.4816	3.64085	3.2766	4.04078	4.04589	3.28694	3.77745	3.91491	3.9344	3.32183	3.5611	3.97704	3.96538	2.70423	3.63514	3.24054	3.44138	3.62134	4.51074	4.30271	4.49731	4.49178	4.51619	4.88558	4.72155	4.93738	4.50526	4.72155	4.73968	4.73711	4.8466	4.8902	4.39421	4.52162	4.3355	4.78624	4.48684	4.30553	4.76265
AC225193.3_FG004	1.33693	0.971438	1.48897	1.27659	1.76788	0.971438	0.284027	1.49966	1.05888	1.45097	0.870759	1.00848	0.8137	1.38356	1.91712	1.27659	0.600329	0.978917	-1.34411	0.471132	0.683835	1.5365	0.846563	1.23922	1.13492	0.862736	1.19445	1.20093	0.918043	1.33693	1.4836	1.46192	0.363833	1.50498	1.07299	1.89666	1.06595	1.8379	1.45645	1.71783	2.15752	1.60266	0.933488	2.10804	0.95637	1.37204	0.894582	0.407651	0.647277
AC225205.3_FG003	6.32934	6.36739	6.36149	6.4084	5.71217	4.46212	4.07423	4.64167	4.28803	3.77084	3.99626	3.9485	4.38493	3.93568	5.27538	5.19698	5.63815	5.3597	5.48702	4.34939	3.85821	4.37917	4.37275	3.44326	4.00038	3.81701	4.05134	4.08594	6.74741	6.67165	6.59728	6.43199	5.50392	5.20146	4.01511	4.19397	4.74185	4.15212	4.64598	4.95051	5.31674	5.02773	5.83109	5.76946	6.36375	5.92755	5.70656	4.97236	4.17502
AC225308.2_FG005	2.71552	2.68073	2.50708	2.4449	2.23719	1.90042	1.20007	2.17271	2.55045	1.73371	1.94561	1.77983	1.76077	1.82839	2.42706	2.14863	1.95926	1.95926	-4.45931	-4.45931	1.86119	2.31028	2.77263	2.53852	2.43982	2.50708	2.41677	1.8648	3.046	3.00678	2.94614	2.46755	1.87198	2.04862	1.68626	2.61801	2.47504	2.47005	2.375	2.80556	2.65637	2.50708	2.77885	2.69386	2.55045	2.18462	2.33485	2.28813	2.1025
AC225346.3_FG001	0.780707	-0.640901	1.6866	1.54532	2.94598	1.59606	-1.11433	0.525746	-0.785125	0.418101	-0.972204	1.02345	-1.80978	-2.87795	2.62659	2.99377	3.54795	3.02919	1.35129	-1.30506	-1.58183	0.0664068	-0.394382	-0.257324	0.375989	-0.450049	-0.41644	-2.48174	-5.33946	0.512642	1.50818	-1.78562	-0.207304	-1.16435	-0.217196	1.28869	1.31818	1.54164	0.0149364	-1.14752	0.296092	-0.869028	3.31696	2.1317	3.00188	2.02554	-0.139561	0.958146	-0.718113
AC225363.3_FG004	-4.57937	-0.162857	-4.57937	-1.82252	-0.787854	-1.63432	0.481243	-1.99712	-2.27646	0.547936	0.330141	0.840015	-0.666317	0.0584203	-2.03431	0.635547	1.2313	0.22465	1.26908	0.94664	0.900816	0.153925	1.18706	0.733558	0.798233	0.666313	0.0364446	-4.57937	-1.85603	0.283004	-1.38625	-2.19183	-1.16994	0.784073	-0.213371	1.50302	1.70439	2.33453	2.36832	2.38497	2.74869	1.5534	1.86191	1.8991	-0.00838208	1.10085	-4.57937	0.596285	0.867308
AC225718.2_FG004	2.82428	2.82158	3.07039	3.45745	2.21158	0.14852	0.0590926	-2.10574	-4.47868	0.43577	-2.19127	2.08483	0.27038	0.0834883	3.66558	1.59027	3.04744	2.4811	2.77387	0.642684	-4.47868	-2.05142	-4.47868	-2.99674	-1.89978	-1.34853	-0.426427	-1.20838	-1.55954	-1.45017	-0.571386	-0.0561138	-0.359078	-1.31619	-0.561885	0.0774281	-1.99908	-1.38162	-2.07833	-2.59558	-1.87599	-0.166885	0.227252	-0.470178	-1.31619	0.575531	-1.05377	-1.10809	-1.10809
AC225718.2_FG006	3.4261	-0.285222	3.97705	3.60206	5.1384	3.63266	2.67751	3.38076	1.39093	2.26852	3.45172	4.64343	3.24564	3.92255	4.23771	3.02706	2.40126	4.34934	7.1932	5.46048	0.884116	2.97027	1.89623	3.31195	3.26272	2.97308	3.42161	2.75399	2.44909	3.36001	6.83331	3.22964	4.01342	3.58763	3.43505	4.66479	3.48466	1.7137	5.3981	3.08894	0.965319	1.96208	3.81172	4.71635	4.22567	4.93599	5.41366	3.61946	5.02479
AC225718.2_FG009	-5.33435	-5.33435	3.19021	3.2388	4.03933	0.873685	1.92051	0.988178	-5.33435	-5.33435	1.01716	1.86703	3.26262	2.27707	4.03267	3.70777	3.16006	4.1789	4.812	2.5357	-0.587579	-0.776252	-0.148169	-5.33435	0.982327	0.510421	1.04001	1.24911	3.36775	0.555345	4.74768	0.829634	1.52171	2.6144	0.464369	2.90745	1.72803	-5.33435	2.32561	1.9793	-0.560201	1.93452	2.92175	0.401111	2.27418	1.69256	2.82348	2.11378	1.61951
AC226227.2_FG003	2.77976	2.94563	1.82437	2.86299	3.24111	2.18675	2.40351	3.36453	2.15492	2.25752	2.09904	2.29618	2.72324	2.79606	3.88747	4.73763	3.78758	3.94247	3.1629	1.66412	2.35475	2.30042	2.2705	1.59096	1.80231	2.15032	2.02673	2.03654	0.666994	1.32386	1.64006	2.34649	2.59394	1.57849	2.24882	2.71987	2.4782	2.06083	2.04629	2.66495	2.43533	2.85357	2.00199	1.86236	2.55739	2.54628	2.63688	2.93663	2.14572
AC226227.2_FG005	0.730967	0.235073	1.68381	1.71745	1.61969	1.00095	2.14174	2.40679	2.11883	1.11606	1.40738	2.09562	1.54287	1.80581	1.88149	2.25945	1.72695	2.03231	1.79671	0.508503	1.10288	0.986928	2.09173	0.986928	1.75983	1.7364	1.6983	1.54287	0.286922	0.614472	1.12261	1.20581	1.30338	1.44632	0.993951	1.97924	1.35031	1.19325	1.8902	1.56366	1.78296	1.55849	2.25231	1.35031	1.94159	2.1265	1.50057	0.944227	1.10948
AC226230.2_FG001	5.0245	5.07967	4.65958	4.64093	4.58352	4.39099	4.23484	4.55307	5.37767	4.63718	4.4194	4.33837	4.06045	4.34892	4.65905	4.67902	4.62909	4.24758	3.30119	2.88061	4.61333	4.76268	5.67699	5.2346	4.98073	4.8225	4.74534	4.66116	5.38664	5.05737	4.90021	5.12594	4.43557	4.41125	4.46192	4.88807	4.93033	4.93558	4.96626	5.07413	5.0773	4.71867	5.07967	5.18075	5.09578	4.58797	4.66696	4.56386	4.10159
AC226235.2_FG001	5.60645	6.10469	6.26659	6.63715	6.79265	6.15121	5.55478	5.61716	5.25208	5.88251	6.1249	5.89481	6.65758	6.41019	7.39933	8.27975	6.96066	7.2195	6.5487	6.26962	5.15353	5.07519	5.16572	5.53953	6.08549	5.92078	6.0786	6.03478	5.71739	6.23748	7.02226	7.23721	7.74087	7.82053	6.51856	6.71886	6.62638	6.01823	6.7144	6.51073	6.80029	7.12821	7.83381	7.42006	7.31759	8.31125	7.87745	7.51087	7.01785
AC226235.2_FG002	4.39362	4.05741	4.53817	4.56392	4.13338	4.01559	4.35726	4.71746	5.02478	4.96282	4.90605	4.40166	4.23204	4.63861	3.91825	3.76375	3.90003	3.71275	4.10345	4.24666	4.77713	5.47725	5.32546	5.01123	4.56784	4.57435	4.72454	4.66025	4.95275	4.99461	4.61602	4.62233	4.44761	4.5763	4.69783	5.14508	5.11408	5.31039	4.61475	4.59501	4.38774	4.5776	4.39655	4.71213	4.32462	4.00897	4.24261	4.49768	4.71569
AC226235.2_FG003	4.11326	4.45276	4.86403	5.39205	4.93475	4.06129	4.10073	4.2517	3.73286	3.53588	3.26797	3.60186	3.54094	4.30736	4.53994	4.63097	4.91068	4.5467	4.50656	3.87726	3.76925	3.83391	3.7949	2.90587	3.60509	3.65879	3.6432	4.06011	4.2984	4.29139	4.76236	4.67789	4.72931	5.06013	3.86385	4.22463	3.89054	3.69252	3.96654	3.7519	4.18844	3.96277	4.32905	4.70534	4.5874	4.63097	4.67866	4.57423	4.20771
AC226248.1_FG002	3.31494	3.07333	3.61252	3.64317	4.16674	3.11092	3.19512	2.84531	2.96594	3.3346	3.3955	3.51976	3.07755	3.26741	3.57217	3.71233	3.90368	3.7068	3.99774	3.25623	2.63684	2.52211	2.75652	3.2581	3.41582	3.01731	3.22216	2.68696	3.21256	3.31674	3.85684	3.53536	3.88904	3.28587	2.70601	2.50055	2.60536	2.68148	3.43586	3.33283	2.85758	2.33334	2.82048	3.56305	3.70542	3.7837	3.55388	3.12936	3.14153
AC226368.2_FG006	1.18987	1.25121	0.605883	1.02113	1.23103	1.31662	1.13324	2.20772	1.91932	2.08003	1.82534	1.5316	1.10413	1.90185	0.28011	0.216309	1.09677	0.47927	0.468237	0.122332	1.22425	2.43219	2.36527	1.95367	2.0643	1.73511	1.55375	1.57558	0.760061	0.925219	0.635984	0.655731	1.39165	0.831757	1.61307	2.22564	1.96636	2.40386	1.24451	1.6702	1.47482	1.89304	0.615981	0.457125	0.388725	0.176728	1.08193	0.973919	1.42784
AC226373.2_FG010	4.18625	4.32573	3.97165	3.71775	3.72868	3.24949	3.2571	3.81666	3.80122	3.39452	3.63876	3.39452	3.0649	3.38299	3.93681	3.96859	3.70857	3.54894	1.62421	1.51607	3.51979	3.8353	4.17105	3.86364	4.0352	4.11964	3.97165	3.94774	4.31436	4.15636	4.27417	3.92184	3.32507	3.79863	3.64551	3.97012	3.81495	4.01012	3.87678	4.24104	4.32573	3.96935	4.04395	4.27972	4.0897	3.87105	3.58555	3.67221	3.15748
AC229978.2_FG002	3.78221	2.87831	4.28641	4.1469	3.22666	2.96318	3.87806	4.43502	2.72436	3.10048	3.19106	3.16213	3.06766	2.99509	4.44917	3.56571	3.47422	3.97929	0.120469	0.536459	1.8311	3.36744	2.14012	3.11047	2.8811	2.60626	3.27775	2.95512	2.43601	3.53567	2.76026	2.35063	3.1303	3.34539	1.88219	2.96586	1.2139	2.67238	2.15619	3.21486	2.87551	2.41501	2.86709	1.95426	2.01528	3.11047	3.13769	3.19345	3.1694
AC230011.2_FG002	3.13048	3.20911	3.49105	2.76239	3.58798	3.09331	2.13451	2.70874	3.37618	3.51276	3.25031	3.27848	2.66718	3.08727	3.59121	3.80715	3.80622	2.78295	-0.198623	-0.117713	3.25031	3.15089	3.82748	3.97913	3.57607	3.99315	3.67896	3.93627	3.12459	2.46772	2.92951	2.94955	1.45351	2.34826	1.95768	3.97581	2.95452	2.95617	2.86771	3.09782	3.25166	2.60781	3.34855	3.9035	3.91566	2.8886	2.59944	2.17421	1.75688
AC230013.2_FG002	2.23437	2.64805	2.80596	3.46589	3.13009	3.0003	2.76693	2.9017	1.74399	1.79059	2.6975	2.73517	2.81881	3.05822	3.21658	3.19101	3.0003	4.27181	4.05225	3.32392	1.99404	2.28789	0.79535	1.57914	1.80312	2.33363	1.7354	2.32716	-0.184589	1.05504	1.7653	2.14082	2.95278	3.04676	3.14986	3.9608	2.53378	2.32391	2.9956	2.23775	2.53084	2.25796	1.62499	1.63404	1.44514	3.39514	2.80338	3.17378	3.32995
AC230013.2_FG007	8.21639	8.01987	8.11052	7.8231	7.7422	7.79864	8.1484	8.8648	8.54348	8.30316	8.25071	8.1058	8.13289	8.15868	7.58688	7.11722	7.56972	7.35093	7.90133	8.08849	8.35761	8.64705	8.44603	7.90599	8.09565	8.07905	7.97914	7.92769	8.70363	8.62559	8.34848	8.07505	8.15852	7.94515	8.17121	8.36863	8.64891	8.2085	7.92666	7.9085	7.76422	8.27072	8.32218	7.95916	7.99233	8.07593	8.07664	7.991	8.37321
AC231180.2_FG001	2.79541	2.76515	1.85579	2.16476	2.52898	2.41667	1.96962	2.54687	2.81215	2.45982	2.31591	2.44319	2.2132	2.49251	2.38718	1.94283	2.44558	1.56226	1.01844	0.932568	2.27891	2.43841	2.80473	2.47392	2.94967	3.01059	2.98292	2.51994	2.97137	2.92593	2.68661	2.35453	2.02493	2.24643	2.24094	2.65808	2.3392	2.44558	2.47859	2.64982	3.05503	2.96639	2.42395	2.40446	2.43841	2.19345	2.56235	2.39461	1.99591
AC231180.2_FG006	4.00325	3.56359	3.5959	3.43016	4.00423	3.67209	4.23142	4.23741	3.51452	3.52258	3.51183	3.98533	4.12602	3.84302	4.17116	3.42873	4.1113	3.87231	4.38796	3.66231	3.47082	3.32443	3.53726	3.33653	3.83203	3.67087	3.7225	3.59206	3.16649	3.43016	3.14962	3.06249	3.70588	3.71421	4.12968	4.15686	3.68424	3.80311	3.88941	3.90633	3.88409	3.67575	3.71302	3.22576	3.33954	3.93035	3.94376	3.82319	4.03751
AC231745.1_FG003	6.11767	5.57265	6.06271	5.77281	6.75402	5.87702	6.30418	6.40307	5.61863	6.71288	5.81394	6.87351	6.56272	6.38294	6.95307	6.83223	7.65342	7.11422	7.15491	5.84782	5.6599	6.16678	5.64463	5.56393	5.81257	6.33102	6.07566	6.5416	5.62113	5.53417	5.43199	4.84742	5.48412	5.42277	5.99283	6.96317	6.66032	6.28728	6.65579	6.41174	6.39862	6.39229	6.78977	7.07239	6.45206	6.99682	6.54379	5.85718	6.12793
AC231745.1_FG004	3.84244	3.36024	3.22514	3.14428	2.72429	2.24196	2.1185	2.67113	2.56709	2.59785	2.614	2.52079	2.17074	2.18151	2.70363	2.74835	2.83741	2.38202	2.04099	1.58241	2.66726	2.91327	2.65949	2.88841	2.60393	2.65754	2.65949	2.92146	4.62267	4.35383	3.94969	3.71252	3.10143	3.09853	3.32697	3.29167	2.96496	3.06475	3.44781	3.6636	3.77751	3.5053	3.50971	3.89106	3.65161	3.41057	3.47514	3.16803	3.1708
AC231747.1_FG001	3.87413	3.68314	3.48593	3.67761	3.4146	3.60955	2.86271	3.05233	3.78333	3.29693	3.44225	3.09277	3.02995	3.13533	3.30412	3.14818	3.30412	3.20616	2.43498	2.21765	3.64851	3.60256	3.92822	3.7895	3.59905	3.71803	3.47449	3.47194	4.25002	4.16955	3.92729	3.94581	3.6165	3.82695	3.57308	3.66313	3.74366	3.91512	3.81087	3.8139	3.48719	3.70722	4.05734	4.11249	4.01761	3.43178	3.71803	3.78024	3.05233
AC232238.2_FG004	0.365406	-0.37331	-0.215723	0.0970901	-0.944605	0.612555	1.01714	1.86688	0.719226	0.753486	1.19548	1.05611	0.684334	1.10371	-0.0878521	-0.637453	-0.0878521	0.221065	0.600322	0.987373	0.742135	1.38292	1.06572	0.936701	0.600322	0.58801	0.600322	0.58801	0.957133	-0.944605	0.0970901	0.660709	-0.196918	0.884633	1.25716	0.905632	0.446999	0.764769	1.45455	1.41509	1.38292	0.84192	0.946944	0.294613	-0.944605	0.719226	0.884633	1.10371	0.83109
AC232238.2_FG005	1.00931	2.50499	3.33297	-0.740029	-3.58412	-3.58412	-3.58412	-3.58412	-3.58412	-3.58412	-3.58412	-3.58412	-3.58412	-3.58412	-0.948123	-3.58412	-0.855644	-3.58412	-1.01285	-3.58412	-3.58412	-3.58412	-3.58412	-1.08027	-3.58412	-3.58412	-3.58412	-3.58412	-3.58412	3.28502	-3.58412	4.07587	-3.58412	-0.435774	-3.58412	-3.58412	-2.9281	-3.58412	-0.885887	0.395322	1.4096	0.204757	-0.916706	1.18827	-0.140791	-0.199631	0.395322	-2.9281	-0.796804
AC232289.2_FG009	4.12567	5.57442	5.7792	4.39173	4.43718	2.809	1.69656	1.73771	2.03379	1.89254	3.60602	3.44689	2.35924	3.7993	5.10578	4.97859	4.63206	3.91909	-4.02401	-1.63625	2.93835	0.771357	2.43714	2.92328	3.84145	3.94454	3.41691	4.7414	-1.16349	-1.13641	-4.02401	-4.02401	-4.02401	1.02213	-1.16349	-0.23453	0.393131	1.57142	-4.02401	-4.02401	-0.0739669	-4.02401	-1.39832	-1.27664	-1.36703	-1.87252	-1.63625	-4.02401	-4.02401
AC232393.1_FG009	0.877056	1.33439	-0.357617	1.1043	0.930063	0.973085	0.386116	1.29207	1.79405	1.32741	1.38255	0.564888	0.885998	0.289682	1.18175	1.11219	0.990014	0.174711	-1.56674	-1.99006	1.28492	1.81558	2.28891	1.81022	0.678338	1.63571	1.27053	1.13567	1.11219	1.05619	1.12788	0.264753	0.747017	0.35055	0.477696	1.74464	2.29303	1.64749	0.849962	1.07237	0.803889	0.955998	0.637897	0.775675	1.11219	0.397819	0.532679	0.0660354	0.0799801
AC233850.1_FG002	-1.19524	-4.51997	-2.045	-0.107276	-0.542919	-0.69884	-4.51997	-1.87212	-2.1403	-1.77411	-4.51997	-4.51997	-1.24594	-1.31204	-0.170995	-1.43964	-0.976993	-0.288493	-0.00895987	-0.301463	-1.09912	-1.81248	-4.51997	-4.51997	-4.51997	-4.51997	-2.38231	-1.81248	-0.0142421	-0.550701	0.355067	0.725859	0.37916	0.850172	0.977185	0.150215	-0.368205	0.284428	0.460323	-1.58023	-0.474786	1.05743	0.330546	-0.445551	-0.347842	1.45481	0.780512	0.338768	1.56705
AC233850.1_FG003	4.1698	3.30009	2.5325	2.78143	1.6859	0.99872	1.6177	-1.10667	-2.12993	-0.977378	-0.743257	2.53514	0.80652	0.702312	2.36978	1.69842	0.819978	0.723632	0.259938	1.82294	-2.85816	-1.6869	-5.26161	-0.890298	-2.49857	-0.71212	-0.696747	-0.563891	2.03888	2.78143	1.30092	2.26901	1.34678	0.147431	-0.0461201	-0.494033	-0.480375	-0.80716	-1.71334	-0.71212	-0.790975	-0.238478	0.644219	-0.191372	2.20705	3.19458	1.11652	-0.924636	-0.0677325
AC233850.1_FG005	0.636887	1.22244	-0.307729	0.534275	0.480583	0.344457	0.391037	1.03534	0.402488	0.480583	0.743122	0.912478	0.296582	0.296582	0.534275	0.0629872	0.104185	-0.489304	-2.21836	-0.9979	0.656696	1.29194	1.17206	-0.32505	1.21533	0.798422	0.88682	0.656696	0.714792	0.752463	0.606739	0.447546	1.09745	0.272137	0.88682	1.29873	0.946106	0.962677	1.29873	1.33897	1.20103	1.24358	1.46052	1.00342	1.45433	0.308676	0.798422	1.0898	0.752463
AC233850.1_FG009	1.12957	1.32076	1.83985	1.71152	1.35522	-0.162913	1.2856	1.37557	1.14505	-0.507498	0.110224	0.283663	0.245157	0.757922	1.22045	1.23514	1.1604	0.905714	1.71152	0.627765	0.35819	0.498234	0.767539	-1.55051	0.851764	0.0385846	0.638133	0.110224	0.270923	-0.507498	0.638133	0.00907505	0.767539	-0.00587107	0.57497	0.0819241	0.308864	0.232129	0.678993	1.05001	0.975121	-0.938468	-0.409943	0.232129	0.0819241	0.748251	0.842606	0.966596	0.258088
AC233851.1_FG008	-4.33989	-4.33989	-0.960548	0.318974	0.921264	0.157147	-4.33989	-0.762857	-1.82383	-1.45524	-1.60885	-0.293034	-0.0550698	0.443794	1.08927	1.05172	1.14963	1.50306	1.54427	0.875795	-4.33989	-0.144079	-0.259231	-0.334743	-1.20543	-0.669342	0.912854	-0.0958813	-4.33989	-4.33989	0.13736	-0.905665	-1.64548	-4.33989	-1.45524	0.251971	-0.607521	-4.33989	-0.175097	-0.42222	-1.34675	-4.33989	-4.33989	-0.168836	0.660095	0.451721	-0.13796	-0.607521	-4.33989
AC233851.1_FG009	1.70578	-4.12109	2.29099	-4.12109	3.15118	0.280138	0.123861	-4.12109	-4.12109	-4.12109	0.848463	2.22842	-0.397053	0.623919	-0.115714	-0.15701	0.991683	1.86513	0.580323	1.08489	0.0641743	-4.12109	-4.12109	-4.12109	-4.12109	-4.12109	-4.12109	-4.12109	1.16688	-4.12109	0.526407	-0.349247	-0.213764	0.0883139	-4.12109	-0.10218	-4.12109	0.623919	-4.12109	0.170074	-4.12109	-4.12109	-0.257676	1.56305	-0.185138	0.135539	-4.12109	1.00533	-4.12109
AC233851.1_FG014	4.25642	4.1668	3.82924	3.84013	4.1694	4.13976	3.71665	4.69985	5.08481	4.56562	4.44698	4.03472	3.92239	4.39264	3.84013	3.72373	3.57893	3.93057	2.92543	3.14235	4.21941	5.23971	5.25557	4.78319	4.38821	4.54983	4.43771	4.01564	4.64394	4.74848	4.37705	4.17542	4.49795	4.27257	4.11219	5.19738	5.65415	5.45324	4.87151	4.70163	4.38153	4.68306	4.3423	4.62711	4.23186	3.77234	4.35448	4.3059	4.42043
AC233853.1_FG002	1.00943	2.85744	1.7528	2.29301	1.76464	1.74686	1.4166	2.48515	1.31513	0.698066	0.956418	1.45159	1.43067	2.16784	1.71686	2.14375	1.00069	1.12775	2.85073	2.03914	-1.22364	2.02372	0.788071	0.237979	0.117436	0.0613517	1.07792	1.35927	0.929358	1.35198	1.83984	2.16784	1.93936	2.53728	1.92855	2.43157	2.31088	2.21982	2.54911	1.43767	2.38077	1.79971	1.79391	0.117436	0.470184	2.43575	2.19636	2.7506	3.20347
AC233853.1_FG003	0.849576	0.495017	1.87187	1.59171	1.99053	2.61724	2.45043	2.70279	0.80284	2.18171	2.57295	3.0211	2.92087	3.17839	2.19142	1.69122	2.47836	3.23668	2.94697	2.62238	0.977041	1.48194	0.462891	1.32993	2.29507	2.23609	2.6095	2.12235	0.479023	2.41922	1.44387	1.72877	1.51924	2.04368	2.1752	3.12216	1.23031	1.8947	2.51677	2.06797	1.89092	2.46165	1.53762	0.6183	0.901604	2.69787	2.23924	1.73289	2.93614
AC233865.1_FG001	8.23442	8.46649	8.14737	9.03812	8.77445	8.4883	9.04705	9.73269	9.00956	8.44734	8.29526	8.47831	8.68735	8.95549	9.0446	8.25452	9.01198	9.06146	9.50523	8.81647	9.16594	9.3646	9.05741	7.2881	8.18029	8.32345	8.47642	8.64312	7.56708	8.00764	8.49711	8.47029	9.06104	8.89115	9.13258	9.20399	9.41963	9.23583	8.84641	8.87198	9.41474	9.34862	8.89106	8.39327	8.60298	9.03563	8.50706	9.05136	9.28675
AC233865.1_FG003	1.88666	1.77784	2.09851	1.15544	2.36998	1.91005	2.15585	2.38835	1.80867	1.60256	2.14555	0.531744	2.08791	1.41778	1.33412	2.15585	2.14038	1.98983	2.11432	1.32634	0.633739	1.27899	1.28696	-0.0597806	2.34678	1.41778	1.86298	0.921235	0.782679	1.44735	2.1661	1.18915	2.32802	2.28033	2.15585	3.32008	2.36998	2.8584	2.84391	2.1763	1.83902	2.46897	1.44735	1.88076	0.940264	2.70854	2.37459	2.25116	2.83663
AC233865.1_FG006	3.37912	3.21748	3.06764	3.18216	2.97403	2.3665	2.16939	2.77165	2.86814	2.76643	2.62829	2.87555	2.43308	2.69456	3.08317	2.52728	3.06318	2.61419	3.08758	2.3405	2.89028	2.84823	3.16108	2.83064	3.35439	3.25214	2.82305	2.98104	3.38289	3.03393	3.07875	3.33515	2.44241	2.1943	2.30082	3.27823	2.91942	3.00422	3.31962	3.41838	3.55231	3.19886	3.26623	3.6399	3.50871	2.69184	2.89028	2.95285	1.99307
AC233866.1_FG006	8.09078	8.00092	7.69393	7.96819	8.00575	8.30075	8.3002	9.02968	9.01973	8.78378	8.73283	8.46114	8.56164	8.62531	7.86222	7.62339	7.80315	8.04355	8.12507	8.24979	8.93883	9.1961	9.08869	8.69779	8.78699	8.72078	8.66444	8.47442	8.4739	8.28831	8.28716	7.78321	8.53391	8.40099	8.61908	9.01601	9.03129	8.95033	8.41461	8.42392	7.76247	8.7481	8.18285	8.22145	7.95558	7.96493	8.37373	8.45962	8.87061
AC233870.1_FG003	2.92099	2.57105	2.54956	2.37124	2.84571	2.54956	2.64281	5.00629	5.20804	3.98607	2.83977	2.77897	2.48574	2.43476	2.59923	2.91722	2.55676	2.51061	2.41388	1.84348	2.93971	5.17287	5.19542	4.02667	2.87899	2.68517	2.79747	2.47568	3.3597	3.26055	2.8278	2.50567	2.58989	2.7686	2.64281	5.22678	5.00294	3.90046	3.28001	3.27852	3.34694	2.58989	3.03174	3.26656	3.03349	2.83579	2.76025	2.41651	2.88092
AC233870.1_FG004	2.89974	2.35446	2.12583	2.20577	1.90837	0.963266	1.67526	1.77177	1.07098	1.61242	1.11884	1.32681	1.51585	1.52109	1.55212	1.54184	1.49475	1.50005	0.714325	0.60637	1.52109	1.46797	1.68941	1.30301	1.04296	1.67051	1.59258	1.26048	-1.46251	-1.2992	-1.42847	-2.36553	-1.85047	-1.56925	-2.3058	-2.3058	-3.87785	-2.86197	-1.26846	-1.85047	-1.89506	-2.08714	-1.94094	-2.08714	-2.78078	-1.94094	-1.7649	-1.72379	-2.24824
AC233870.1_FG006	4.81192	5.0329	4.97954	4.87781	5.08786	4.78377	4.74197	5.28519	4.88668	4.7757	4.9874	4.95698	4.77236	5.11572	4.84365	4.82534	4.75748	4.73562	4.95276	4.86442	5.13898	5.30992	4.9038	4.90162	5.24002	5.0894	4.92934	4.86218	5.67883	5.38613	5.60015	5.3996	5.05158	5.26824	5.29493	5.52134	5.55707	5.40675	5.34819	5.37761	5.38518	5.29894	5.39147	5.62122	5.47704	5.36744	5.16224	5.10357	5.23828
AC233871.1_FG003	2.24348	2.08586	2.91395	2.19684	2.77025	2.22713	0.0446679	0.47474	3.24797	2.09169	2.47479	1.74129	2.15766	1.84504	1.97498	1.70672	3.10932	2.40294	1.67159	2.79767	2.46012	3.86168	3.6889	3.50401	3.17713	2.53486	2.32861	2.52774	1.78876	0.950024	4.01446	2.63666	2.152	0.635586	1.55887	2.59559	2.00248	2.21617	1.2111	1.82205	1.43595	2.50624	-0.325643	2.18572	3.16833	0.55369	-0.361873	0.517612	1.30136
AC233871.1_FG008	3.515	3.1544	-0.670932	2.55738	2.35426	0.894697	2.10952	1.78171	1.22358	-0.00745845	2.47847	2.45827	1.84607	1.88198	2.81516	2.37548	2.69173	-0.762943	2.50179	1.99883	3.27015	2.01977	3.32011	2.0692	3.42729	3.01121	3.02158	2.9745	3.56153	2.92903	3.0473	1.97341	2.26347	2.62094	1.50788	2.0975	2.76315	2.91547	2.42761	2.37548	2.84069	3.01121	1.74403	3.50064	3.60508	-0.51205	3.07522	2.79509	1.45946
AC233872.1_FG003	5.41224	5.55101	5.04113	5.4178	5.51129	5.61857	5.65216	6.59816	6.56694	6.30524	6.13175	5.86517	5.9447	6.13901	5.40387	4.94632	5.22364	5.21837	5.70271	5.8926	6.22443	6.90497	6.67788	6.20703	6.23912	6.00238	5.94622	5.82529	6.19698	6.00426	5.79131	5.42426	5.97052	5.6845	6.06014	6.54905	6.54237	6.56665	5.89932	5.68811	5.24937	6.0543	5.74469	5.84582	5.45102	5.46303	5.59163	5.70831	6.28393
AC233878.1_FG004	2.81385	3.26467	2.7137	2.89936	2.73788	2.13718	1.74649	2.28693	2.46943	2.49979	2.51479	2.37548	2.10435	2.23941	2.7137	2.4073	2.49979	2.28357	0.672923	0.0858529	2.87957	2.73521	2.89936	2.27684	2.90428	2.7191	2.33988	2.68374	3.72782	3.0781	3.15528	2.57948	2.15519	2.4877	2.68099	2.87957	2.70829	3.05776	2.95278	2.88205	3.337	2.64773	3.00246	3.48703	3.25646	2.54446	2.37227	1.97123	2.32349
AC233880.1_FG006	4.68029	4.73371	4.29828	4.32449	4.30216	3.4134	3.34759	3.89835	4.07393	4.15843	3.8915	3.62706	4.16264	3.98324	4.62131	3.96264	4.49559	4.27088	4.15843	3.62591	3.55832	3.95698	4.0845	3.64863	4.01552	4.1347	3.82243	3.67105	4.62131	4.73008	4.5306	4.26772	4.19426	3.75371	4.17268	4.33517	4.46763	3.78006	4.29595	4.52106	4.42627	4.10805	4.41469	4.76072	4.59006	4.31836	4.23339	3.67772	4.05259
AC233882.1_FG003	-0.307817	0.562769	-0.453471	1.14503	1.07694	0.878386	0.104268	0.0420752	0.543943	-0.0224473	0.671598	0.385436	-0.231921	0.406065	1.11132	1.73792	0.838967	0.332754	-0.707781	-0.747382	1.39908	0.572105	1.15833	0.814875	0.822943	1.04893	0.806769	0.645028	0.740509	1.02046	1.51061	1.6948	1.70447	1.84346	1.91325	1.91325	1.00604	1.62043	1.89607	2.22873	1.86997	2.10709	2.09174	2.1223	2.5044	2.09559	2.04487	2.48917	1.55328
AC233882.1_FG005	0.737769	1.27059	-0.130324	0.134282	0.573749	-0.573622	-1.54871	-0.35236	0.411294	-0.0170692	-0.0170692	-0.130324	-0.412702	-0.625018	1.72042	1.72042	1.48527	-0.210237	0.0776491	-1.08093	-0.117362	-0.475259	0.333803	0.343685	0.521299	0.649516	-0.0664781	0.189093	1.27059	1.08336	1.0641	1.37056	-0.308465	0.145386	-0.183181	-0.590583	-0.789213	0.231708	0.252622	0.665906	0.998281	0.401798	2.03995	1.95788	2.08311	1.14603	1.5103	0.806724	-0.169812
AC233883.1_FG006	0.857071	0.724976	1.4258	-0.411448	0.792327	0.713482	1.10272	1.58383	1.2844	2.20142	0.465273	0.713482	0.556396	-0.0473406	2.56223	1.98958	1.8377	1.20034	1.58383	0.00632194	-0.219505	1.27618	1.11184	1.10272	-0.32341	0.701909	0.0921017	0.543679	0.251493	0.34031	0.678519	0.173695	-0.50438	-1.24327	-2.44003	0.173695	0.654797	0.770177	0.410884	0.20525	0.51795	-0.762172	1.04697	-0.734529	-0.140792	-0.0473406	-1.66356	-1.17055	-0.602781
AC233885.1_FG001	2.72513	2.73121	2.47561	2.1981	2.29111	1.34062	1.75648	3.07233	2.61993	2.20101	2.12348	2.20391	1.28195	1.75648	2.54151	2.45866	2.43904	1.92714	1.92714	1.48488	2.05129	3.26558	3.01184	2.17463	2.15977	2.18053	1.76041	1.97537	3.37766	3.47083	2.98489	3.02843	2.34474	2.47079	2.82896	3.86981	3.69856	2.9695	3.19515	3.11027	3.22286	2.67768	3.80234	3.73974	3.21417	3.23867	2.79645	2.80801	2.50422
AC233887.1_FG006	4.79174	4.78604	4.71586	5.12052	4.88316	4.76932	4.02104	-0.163439	0.910813	2.78642	4.12643	4.40545	4.36487	5.03033	4.88462	4.6873	5.18782	4.52601	3.91611	3.6447	4.47587	0.0844059	1.61564	3.20643	4.67225	4.785	5.029	5.8493	5.48677	5.02811	5.4122	5.42318	5.00219	5.16045	4.55954	0.0141989	0.681892	3.20643	4.5535	5.38371	5.51309	5.96704	5.67953	5.5522	6.09686	5.32834	5.48085	5.17942	4.06758
AC233888.1_FG001	1.80706	2.62027	2.00652	2.5666	2.27595	1.89911	2.30302	2.09615	1.58591	0.574826	2.17039	1.44117	1.47991	2.0809	2.10749	2.28616	1.1551	2.38171	2.02245	1.97827	2.79697	2.03824	1.32532	1.38424	1.92871	1.83387	1.42993	1.46893	1.2392	0.198832	1.65634	0.546507	0.657037	0.683573	0.752357	0.674774	0.905277	0.407664	1.05253	0.769124	0.692326	1.65141	1.0805	1.14845	0.611861	1.05957	0.785725	0.488398	0.683573
AC233888.1_FG002	4.8288	5.02041	5.55381	5.35554	5.10424	5.66003	6.16011	4.76075	3.72962	5.08572	5.49788	5.49073	5.52087	5.82986	5.30032	5.32937	5.19888	5.55495	5.4958	5.73947	4.86767	4.44251	3.12168	5.07138	5.21889	5.27728	5.26579	5.48654	3.55309	4.46412	4.04639	4.30959	4.52059	4.79226	4.72394	4.00642	3.45839	3.84383	4.38668	4.19296	4.05621	4.70853	4.41867	4.04721	4.2281	4.93885	4.59463	4.68037	5.00623
AC233892.1_FG001	2.85431	2.69742	2.4191	2.94561	3.24421	2.9152	2.69742	3.2643	3.31887	2.98921	2.95795	2.81615	2.83344	2.77697	2.92061	2.34643	2.59322	2.37802	1.53241	1.46618	3.14868	3.59145	3.81251	3.2643	3.17769	3.35282	3.64963	3.27708	3.30923	3.1394	3.21354	2.8277	3.28131	3.49718	3.84072	3.86935	4.23624	4.07204	3.66274	3.96447	3.75952	3.79274	3.58802	3.56263	3.18974	2.91881	3.51412	3.72969	3.37414
AC233893.1_FG002	3.60133	4.23115	3.43152	3.5641	3.75995	3.31791	2.92784	3.58851	4.00145	3.38805	3.77962	3.63652	2.9873	3.24538	3.65321	3.20817	3.72272	2.87865	3.38334	2.17841	3.94298	4.19274	4.3703	3.66289	4.22055	3.89774	3.68893	3.32276	5.16246	4.43758	4.22903	4.15364	2.9472	3.79912	3.76784	4.72878	4.31714	4.35738	4.32424	4.36832	4.75541	4.585	4.45574	4.58589	4.2099	3.8146	3.65182	4.04918	3.51442
AC233893.1_FG003	5.09904	5.24215	5.70072	5.42258	5.08992	4.67567	4.44114	4.22047	3.78862	4.16415	4.4869	4.37552	4.52595	4.61596	5.35878	5.61508	5.44812	5.34652	4.68651	4.06746	3.86752	3.48774	3.33938	3.75399	4.19687	4.06014	4.15927	4.36287	3.80124	4.26833	5.09043	4.66407	4.79059	4.58731	4.69928	4.8314	4.43954	4.18349	4.77419	4.57349	4.62585	4.7382	4.62374	4.65857	4.96124	4.80681	4.53574	4.56984	4.44914
AC233893.1_FG006	4.02995	4.15076	4.47901	4.73417	4.86922	4.93984	4.82987	5.10158	4.50337	4.37356	4.56562	4.74851	4.75099	5.15738	5.31509	5.5873	5.22108	5.37266	4.98234	4.18845	3.75014	4.49124	3.85513	4.31842	4.65547	4.62911	4.77686	4.61512	2.19602	3.33083	3.80654	4.12636	4.74416	4.85346	4.95596	5.11886	4.2978	4.5048	4.9043	4.90316	4.96094	4.98778	4.59697	4.45943	4.39409	5.16577	4.86107	4.79813	5.02492
AC233894.1_FG005	2.82463	2.40159	2.5694	2.62293	2.78557	2.67185	2.31486	2.79682	3.15963	3.02989	2.48081	2.7456	2.9316	2.93937	3.0877	3.18444	3.39507	2.98522	2.17198	1.51936	2.38031	2.94709	3.39903	2.82463	2.55334	2.66581	2.96499	2.73691	2.84928	2.79962	2.76284	2.7456	2.45367	2.7456	2.35877	2.73401	3.09715	2.49423	2.38388	3.01018	2.80242	2.19993	2.78839	3.09715	2.73401	2.43303	1.89768	2.45367	2.2391
AC233895.1_FG001	7.13688	7.12956	6.70075	6.88659	7.00441	7.04665	7.00441	7.77281	7.8325	7.46389	7.66544	7.19946	7.20266	7.3661	6.7054	6.52992	6.88707	6.70431	6.61109	6.82921	7.79068	8.077	8.10191	7.75413	7.79674	7.65952	7.59372	7.345	7.48102	7.29725	7.10925	6.89355	7.3025	7.21913	7.4791	7.81793	7.86298	7.99764	7.48174	7.45342	7.13789	7.64324	7.10718	7.19567	7.06732	6.79099	7.23106	7.29579	7.43694
AC233898.1_FG004	3.9217	3.87666	3.61009	3.37392	3.51321	3.05201	2.6017	2.96192	3.12923	3.20139	3.15202	3.22011	2.79775	2.96736	3.62348	3.68413	3.5929	2.83546	2.11477	1.45504	3.28099	2.92518	3.16008	3.00847	3.5351	3.62105	3.53254	3.39775	3.14229	3.09275	3.07759	3.37956	2.68339	3.54784	3.36259	4.06561	3.278	3.54403	3.4308	3.25083	3.76833	3.25387	3.63435	3.37251	3.53765	3.13414	3.35261	3.54403	2.44749
AC233899.1_FG005	-4.15242	0.567213	1.3848	-0.460204	-4.15242	-0.887204	-4.15242	-0.650769	-0.584644	-1.97561	-2.14105	-1.31298	-1.44727	-2.326	-1.28745	-1.28745	-0.211755	-0.848431	0.0248172	-1.56364	-4.15242	-4.15242	-4.15242	-2.2308	-1.82595	-4.15242	-0.887204	-4.15242	-1.11947	0.975595	2.41439	2.09368	0.764206	-0.331071	1.12961	0.694095	-0.536816	0.181449	0.981577	-1.79066	0.359757	-0.650769	1.26985	0.999387	1.93281	1.94579	0.729542	-0.0890179	0.503761
AC233900.1_FG002	-2.5767	-1.08967	-2.22487	-1.57296	-1.18097	-0.948818	-1.06043	-2.10432	-2.83551	-3.54334	-1.83943	-2.10432	-1.18097	-2.04748	-2.7442	-1.24507	-1.14992	-1.34664	-2.10432	-1.24507	-1.38207	-3.54334	-1.99271	-1.38207	-1.00359	-1.57296	-0.948818	-0.137078	4.26645	4.11217	4.40868	4.56652	4.32756	3.97031	4.13165	1.9389	1.81109	3.25672	4.22977	4.81075	4.5993	4.72125	5.11824	4.91837	4.9852	4.75574	4.77691	4.15995	4.24694
AC233901.1_FG004	0.836419	1.7227	2.4635	2.47667	2.376	1.38032	1.38032	4.33777	3.78804	2.376	2.07907	3.32367	2.3204	2.54452	2.40329	1.94577	2.11408	3.05443	2.87521	2.35184	2.28135	4.42439	3.5959	2.63802	2.87521	2.29206	2.32391	2.3204	2.54452	2.7713	1.88672	0.456861	1.82167	1.30949	1.07011	4.69265	2.54452	2.57298	1.7592	3.00319	3.74386	0.208236	2.55405	2.26337	1.42807	2.3999	2.05542	2.83087	0.407645
AC233901.1_FG005	1.16487	1.13522	-0.176601	0.878322	0.383141	1.42419	1.79511	2.41443	1.91456	-0.145528	1.05887	0.567461	0.567461	0.98722	1.59357	0.912547	1.69993	1.11266	-0.0554515	-0.114991	0.843421	2.6359	2.67392	0.860957	-0.0264159	-0.447012	0.912547	1.28559	1.24392	1.86081	1.16487	1.19402	1.19402	0.439372	0.504574	2.76257	1.93371	1.29927	0.734395	0.696508	1.12774	1.91456	1.39216	1.99914	-0.192345	1.29927	1.4494	-0.224258	1.02738
AC233901.1_FG010	6.46804	6.36581	6.58768	6.70903	6.89011	6.39519	6.35402	5.57334	5.91121	6.48628	6.7805	6.49386	6.35609	6.02802	6.6774	6.80554	6.91226	6.65385	6.78766	6.38552	6.21058	5.68626	6.36771	6.82273	7.1456	6.87504	6.70462	6.56291	6.67213	6.84911	6.74538	7.09239	7.00396	7.09664	6.86072	7.09742	6.86196	7.08405	7.69841	7.73939	7.70779	6.73295	7.20091	7.32476	7.20234	7.20252	7.35702	7.18773	6.69717
AC233908.1_FG001	5.18774	5.85365	5.55063	6.37985	5.82957	6.42182	6.84327	6.47698	6.5467	5.04766	5.7407	6.21606	6.49652	5.65696	6.7301	6.87202	5.77725	6.04277	7.37743	5.38115	6.70936	6.78739	6.82497	4.66067	6.62812	7.13539	5.38923	6.39874	6.79668	6.46336	6.37105	6.19804	5.4339	6.00335	6.26069	6.84501	7.72416	5.2565	5.74394	7.5191	7.39781	6.04093	7.64168	8.06803	6.63359	7.58338	6.66387	5.92764	6.85527
AC233910.1_FG001	3.29051	3.46663	3.26597	3.34037	2.80385	2.50814	1.01612	2.041	2.65832	3.04292	2.12457	2.57779	1.82554	1.97755	2.99459	2.89126	2.94026	2.63098	2.69853	1.96945	1.4464	2.85297	2.60878	2.96764	2.07949	2.15032	2.23579	2.13197	3.40991	3.32758	2.86262	2.41376	1.56871	1.90324	1.54806	1.66354	2.45092	2.2972	1.97755	1.69719	1.85618	1.66354	3.06016	2.8578	2.66644	2.36294	2.02142	1.88201	1.60426
AC233910.1_FG003	5.04554	3.11598	-3.57794	0.338232	-3.57794	-3.57794	-3.57794	-3.57794	-0.179663	-3.57794	-3.57794	-3.57794	-1.04455	-3.57794	-3.57794	-3.57794	-3.57794	-3.57794	-3.57794	-1.14878	0.740937	-0.738915	-3.57794	-3.57794	-0.45844	-3.57794	-3.57794	-3.57794	2.21856	-3.57794	1.85482	1.27638	0.0236395	-3.57794	-3.57794	2.56641	0.280025	-0.0293175	-3.57794	0.501232	-0.55489	1.52762	-3.57794	-0.767003	1.12564	0.0749151	-1.14878	-3.57794	-0.711307
AC233910.1_FG004	3.38093	2.47327	2.57844	2.41864	2.45975	1.67977	1.40684	2.22677	2.44954	2.78872	2.36964	2.50339	2.62912	1.7236	2.40475	2.49006	2.38727	1.6699	2.96654	2.12183	2.09778	2.18077	2.35542	2.39078	2.25688	2.01555	2.58165	3.28704	3.91628	3.26406	2.654	3.27328	2.96121	2.67859	3.0501	3.44339	3.82101	2.85438	2.75363	2.9505	2.62912	2.78001	3.88901	3.18155	3.02434	2.59441	2.62599	2.1018	2.63848
AC233910.1_FG008	3.8915	4.08155	3.7244	3.66805	2.9103	2.51136	2.49582	2.92498	2.01283	2.21258	2.36951	2.888	2.4238	2.52099	3.05761	3.07882	3.17439	3.42256	3.40049	2.63191	1.95767	2.41145	1.95203	1.88273	2.52483	2.38432	2.0919	2.60857	3.84599	4.23676	4.23977	4.15644	3.23601	3.32333	3.18054	3.60118	3.12674	2.97665	3.36838	2.98929	3.64221	3.05894	3.96557	3.69606	3.67862	4.37995	3.23956	3.19156	3.28833
AC233910.1_FG010	3.80018	3.83676	3.80118	3.76986	3.80218	2.55887	3.20095	2.87268	2.52686	2.89642	2.70547	3.02664	3.04319	2.74001	3.73476	3.5483	3.76578	3.84455	3.5233	2.60787	3.22451	2.34281	2.65957	2.72385	3.11079	3.6085	3.27338	3.21425	5.41146	5.26102	5.59117	5.63431	5.10639	5.32733	4.73144	4.06574	4.08412	3.75241	4.41081	4.9185	5.16705	4.51997	5.63011	5.61471	6.28032	5.7477	5.41631	5.15437	4.95264
AC233914.1_FG001	3.7955	3.64814	3.97728	3.03751	2.96884	4.01439	2.93244	4.52556	3.70017	4.45684	3.73988	4.16371	3.53038	4.02275	2.57457	3.15499	2.86875	4.18565	4.19809	3.29423	0.855969	3.61084	4.56854	3.23256	2.12529	2.8226	2.7446	4.02608	0.622459	0.099967	1.11377	2.03208	1.25411	1.59587	3.84449	4.40327	3.83369	3.51396	3.78079	2.74743	2.1435	3.59297	1.53594	2.02446	1.87504	2.59273	2.00916	2.80609	3.07977
AC233922.1_FG004	2.85836	3.36364	4.33068	3.64828	3.92863	5.63056	6.03508	6.56425	4.85685	5.0418	4.58511	3.80575	5.00546	4.50868	3.12706	3.89778	2.48968	2.14935	4.64154	5.86166	5.51807	4.20838	6.49548	3.65059	3.8655	3.90565	5.07017	5.11369	2.20619	1.66114	1.94746	1.94311	1.65025	2.74369	3.27162	3.83767	4.02114	4.47622	3.21663	5.04008	3.38091	2.36426	2.06334	1.94854	3.59407	2.51971	3.60582	3.41763	1.68041
AC233922.1_FG005	5.52828	5.42208	5.36451	5.13644	5.52251	5.4351	5.57646	6.18291	6.44578	6.26958	6.06859	5.69883	5.82254	5.9666	5.30273	5.33924	5.25221	5.20747	5.39918	5.67528	6.2113	6.50712	6.54998	6.36666	5.99806	5.88509	5.84644	5.79372	5.19466	4.97754	4.76844	4.64743	5.18336	5.00982	4.80087	5.39358	5.83636	5.84541	4.97661	5.09873	4.58418	5.03827	5.03469	5.42792	4.76305	4.73416	4.83723	4.70132	4.77487
AC233922.1_FG008	3.5972	3.7446	3.94689	4.36479	4.83544	4.66524	5.37048	3.94783	4.01417	4.49043	4.60822	4.73076	4.95248	5.04882	5.52458	5.50575	5.55329	5.35407	5.67458	4.53806	5.03068	3.24868	3.81251	4.17386	4.8457	4.60009	4.96503	5.18441	4.27061	4.39926	4.68857	5.16245	5.05309	5.6597	5.02684	4.17141	4.60447	4.31764	5.46374	5.7729	6.22343	5.85954	6.31767	6.15326	6.12553	6.34761	5.97709	5.4142	5.70771
AC233926.1_FG002	2.98121	2.14334	4.96046	3.21829	1.53763	3.80214	3.0528	4.4608	3.49476	5.59885	-2.70749	5.2173	2.28093	2.24167	3.74896	1.83229	2.30363	3.08537	0.996678	5.35695	-2.35275	3.8824	3.06768	2.38309	-1.71669	-5.66663	3.07949	4.00139	3.38619	6.20023	3.97552	-5.66663	1.30294	2.03938	-0.553086	3.96289	3.01202	-5.66663	1.24326	0.852071	-0.96655	3.20872	1.91798	3.02723	-2.10657	1.2951	-5.66663	-1.82294	-5.66663
AC233935.1_FG005	4.05755	4.45636	4.24347	4.43833	4.61095	4.68916	4.12775	5.38306	5.04765	4.64107	4.47914	4.45851	4.16991	4.70992	4.52299	4.83944	4.07978	4.22437	4.15861	3.89102	4.29698	5.21554	5.1679	4.48477	4.56494	4.43106	4.43252	4.9328	4.68609	5.03254	4.47206	4.78964	5.10103	5.38849	4.90481	5.31631	5.444	4.91278	5.20683	5.31874	5.43614	5.35876	5.22807	5.06406	4.49948	4.94531	5.36389	4.99835	4.74053
AC233939.1_FG003	3.60559	3.20197	3.21073	3.0896	3.06096	2.60306	2.97503	3.56813	3.06577	3.17092	2.98013	2.91433	2.90011	2.27694	3.24241	2.91786	2.81184	2.66272	3.10059	2.37605	3.15742	3.77614	3.0252	2.81939	3.20782	2.71609	3.14986	2.57454	5.09864	5.31653	5.04801	4.94738	4.62156	4.66731	4.64376	4.98483	5.09948	5.14885	4.89612	4.95522	4.91985	4.7025	5.009	4.91135	4.80393	4.57617	4.74537	4.84158	4.68885
AC233939.1_FG004	5.11224	4.72545	4.40223	3.45132	3.13315	-0.63144	2.28295	1.8558	1.1018	1.1821	2.96913	3.10954	2.37265	1.71819	5.0673	2.78229	2.17443	4.19755	0.920534	2.10036	2.16997	0.923237	-0.350089	2.60508	-0.380104	0.482808	3.67663	1.82443	0.62151	3.38746	1.52277	2.97623	1.61598	0.298131	-1.30232	0.0753866	0.201202	1.87131	2.31374	0.492789	2.24883	0.81228	3.49679	3.48809	0.119495	2.73057	-8.17074	0.185883	-1.41495
AC233942.1_FG001	4.0931	3.92121	3.27946	3.45885	4.02192	2.77059	2.31326	3.54406	3.11358	3.22453	2.76658	3.22604	2.75045	2.60199	3.59767	4.12452	3.64373	3.2648	3.56987	2.76055	2.01334	3.1551	3.6096	3.17547	3.01348	3.00138	2.78453	2.89197	4.25002	4.35825	4.25162	4.16632	3.75291	4.17053	3.77131	4.58591	4.34323	3.93293	4.32348	4.86102	4.75759	3.67943	5.10165	4.80816	4.59303	4.58656	4.20049	3.60126	3.3592
AC233945.1_FG003	3.52754	2.6411	2.44109	2.92217	1.06584	1.26847	0.813607	0.249041	0.498863	1.52582	-0.348436	1.88973	1.0125	0.431656	2.10574	1.91534	2.28779	1.78265	1.1028	1.47551	-0.695386	1.31984	0.981142	-0.0672278	0.476796	0.740934	0.0556869	1.18103	4.05249	3.82657	3.81952	3.55313	2.59087	1.38165	1.38769	1.7116	1.45259	0.594308	0.981142	1.13172	1.30716	1.94467	2.37731	2.6437	3.35765	2.55275	1.56915	1.41755	1.19482
AC233949.1_FG004	7.20282	7.11828	6.73285	7.06757	7.03844	6.9003	6.65384	7.23941	7.19765	6.93465	6.89233	6.73642	6.90166	6.86512	7.03503	6.95525	7.04452	7.188	6.1372	6.17631	7.37723	7.62798	7.53007	7.09424	7.2143	7.23202	7.09056	7.03005	7.54273	7.37117	7.50051	7.28558	7.32287	7.29728	7.03379	7.75297	7.42576	7.33166	7.33428	7.253	7.2633	7.21174	7.28975	7.41074	7.51729	7.14433	7.39016	7.22831	7.05313
AC233952.1_FG006	3.30139	4.07443	3.37776	3.69126	4.15125	4.07177	3.93574	4.72078	4.84141	4.29664	3.76992	3.8367	3.53799	3.67029	3.8187	3.7482	3.84563	3.61608	0.886397	1.39043	3.19758	4.30494	4.32028	3.91861	4.08105	3.72782	3.7294	2.90965	3.00876	4.08238	3.51362	3.04885	2.97245	3.52236	3.24015	4.30849	4.46205	4.67102	3.60439	3.16037	2.94246	3.98766	3.52236	4.06645	3.67677	3.60439	3.97933	3.13095	3.71518
AC233952.1_FG008	-0.756555	-2.19192	0.983162	0.624822	1.38216	1.30317	1.35626	1.13996	1.1098	0.705132	0.380702	1.11739	1.03183	-0.258485	1.12495	2.17658	1.04773	1.93164	1.16221	-0.223189	0.714894	0.675484	1.24826	0.404493	1.46966	0.529395	0.974906	1.5235	-0.276428	0.705132	1.24126	1.55841	1.79357	2.04608	1.69622	2.73914	2.90916	2.97958	2.28633	2.75014	3.32839	2.31892	2.07137	2.52076	1.35626	2.70286	1.63703	2.14494	2.54274
AC233953.1_FG004	1.54935	1.12837	0.38126	0.114784	1.63595	2.72378	2.73563	2.97574	3.27202	2.34827	2.93831	2.90862	3.45624	3.56219	1.99611	1.77682	1.23237	2.2449	1.96327	2.2449	2.00692	2.678	3.22453	2.54878	3.08344	3.095	2.90862	3.45936	1.37239	1.95219	0.604239	0.156933	2.69983	2.25428	3.12358	2.87625	2.64596	2.86532	2.87407	3.04234	4.41978	3.30638	2.69501	2.2037	1.23237	2.43745	2.72616	2.41771	3.19576
AC233953.1_FG005	6.40031	6.52845	6.16538	6.23251	6.25426	6.31776	6.11491	4.7638	5.10073	5.44109	5.93023	6.01578	6.06529	6.32294	6.61955	6.38394	6.3131	6.29905	5.02915	4.82661	6.52453	5.0851	5.41077	5.9316	6.38856	6.65109	6.60473	6.7444	6.16104	6.41231	6.54509	6.28432	5.7962	5.80763	5.85134	4.99834	5.10344	5.56177	6.09422	6.58645	6.74943	6.08242	6.83079	6.78089	6.63905	6.08823	6.12263	5.77687	5.62228
AC233955.1_FG008	2.83723	2.87269	2.70264	3.02732	3.56834	1.75349	1.24193	1.90204	1.01199	2.74362	1.93699	2.91737	2.59749	2.03723	2.93922	3.31895	3.56314	3.24192	3.50604	2.22917	0.782374	2.15464	1.21116	2.25736	2.32708	2.42457	2.01916	2.20687	2.48711	2.07272	2.04796	1.16057	1.15412	1.22354	0.511309	1.43601	1.19867	0.661921	1.16699	0.168064	0.81509	1.28399	2.01187	2.1074	1.94082	2.12782	1.57895	1.05398	1.62216
AC233955.1_FG009	0.837109	0.948874	-0.356364	0.716557	0.828165	0.687338	0.499274	0.906846	0.46556	0.347506	0.0052185	0.310243	0.371855	0.383886	1.21466	0.259107	0.322765	0.543104	-1.02765	-0.52014	0.726174	0.553868	1.12123	-0.0896944	0.151418	0.915344	0.981686	0.754669	0.94056	1.41075	1.45311	1.86426	1.34173	2.17332	2.06509	1.61711	1.75058	1.675	1.6542	2.23549	1.60635	1.70568	0.965368	0.647493	1.59551	1.6542	1.53447	1.87336	1.84126
AC233960.1_FG002	5.02491	5.09972	4.95649	4.94241	4.91971	4.03136	4.09541	4.16303	4.11399	4.5292	3.74041	4.23617	3.9365	4.13326	5.73004	5.68282	5.55729	5.20586	4.54648	3.29342	3.91761	4.04691	4.1843	3.89955	4.02745	4.26227	3.73204	4.23617	6.19505	5.9679	5.72176	5.53231	4.58445	4.14144	3.96847	4.14596	4.73986	4.17901	4.13052	3.96234	4.11215	4.1369	6.07312	6.01443	5.73248	5.526	4.69898	4.01268	3.98369
AC233960.1_FG003	2.55864	3.00626	2.12212	3.3644	3.56888	2.97427	3.51243	2.68364	3.06221	2.84373	2.64905	2.96273	2.77911	3.516	3.66751	4.15411	4.16202	3.66419	4.2192	3.082	3.29228	2.83145	3.31594	2.48749	2.60569	2.73835	3.1509	3.82598	2.35618	3.57756	3.46909	3.96047	2.46713	3.35287	3.66585	3.21764	3.58449	3.28235	3.38727	4.10191	4.30588	3.80428	4.69719	5.1896	3.82135	4.47046	4.35937	3.43229	3.77762
AC233961.1_FG001	4.72969	4.65074	4.41045	4.46892	4.13065	3.74298	3.65998	4.16829	4.30531	3.93982	4.00453	3.67469	3.55232	3.74695	4.33913	3.97717	4.11636	3.9023	2.21435	2.45403	4.09118	4.48979	4.73114	4.18205	4.2134	4.34298	4.0608	3.97717	5.36987	5.1707	5.15347	4.82473	4.63893	4.40496	4.40496	4.83638	4.77711	4.91779	4.74218	4.82743	4.79194	4.70879	4.94402	4.90385	4.93325	4.51881	4.66397	4.49953	4.3671
AC233966.1_FG003	-1.02361	2.31596	2.95305	-0.031126	0.506048	1.44554	-0.447431	0.872449	-1.31808	-4.02485	0.35473	1.6718	-1.35852	0.724451	1.43691	1.72419	2.35794	2.45878	0.100842	0.189512	-4.02485	-0.800363	1.08441	0.998188	-0.031126	-4.02485	-1.02361	1.22603	-1.27853	-4.02485	-1.67035	-1.62235	-4.02485	0.306738	1.14648	1.72419	0.632143	0.591085	0.431979	-0.770616	-0.031126	0.25743	-0.447431	0.491476	-0.328207	0.799971	-1.77035	-1.27853	1.03101
AC233967.1_FG001	5.21815	4.1501	4.80567	3.22513	3.7677	3.70886	3.7545	5.34763	5.93544	5.65158	4.61238	4.60692	4.69363	2.90919	4.57706	5.11353	3.93112	2.99167	4.12839	3.56188	4.33385	5.16888	6.83131	6.34275	5.50129	3.41068	5.4734	3.23332	3.23876	4.93892	3.32424	3.15864	2.26919	1.45111	3.897	3.04516	3.81012	4.56756	3.15161	3.08743	-0.224459	3.2374	1.89855	3.82838	3.72565	2.65934	2.6002	2.71876	1.46787
AC233979.1_FG006	2.10606	2.08443	2.25327	1.17098	0.627886	-1.02272	0.47066	-0.58125	-1.66389	-0.656683	-0.233747	-0.735753	-0.735753	0.0777088	1.11952	1.22702	1.74717	1.08651	1.26931	0.451131	-0.861998	-0.279106	-0.676096	-1.59408	-0.0240524	0.518487	-0.676096	0.0148515	1.97566	1.80842	2.15198	2.28247	1.14545	0.961865	1.09316	0.391111	-0.49159	-0.735753	0.38089	0.138246	1.08651	1.03228	1.87573	1.61736	1.17098	1.86746	0.763252	0.627886	-0.0240524
AC233979.1_FG007	-0.0331625	2.25489	2.25489	2.19011	1.73049	-0.90138	-6.26101	0.395738	-1.7919	-1.24603	-0.265706	-1.53188	-0.516975	2.1586	0.568918	0.499855	1.51982	1.28721	2.83732	2.30281	0.103178	-0.186978	-6.26101	-1.53188	2.08656	1.92929	-6.26101	1.19656	0.836261	1.58877	-0.636297	0.260366	0.970133	-1.16726	-0.142581	0.534715	1.8557	-0.563768	0.997102	-6.26101	-1.15628	-0.292725	-0.348	0.530394	-0.252345	-1.10236	-1.7919	0.598327	-0.225915
AC233979.1_FG008	2.78804	2.48514	4.72101	5.44401	4.94326	2.68658	3.37726	2.1808	0.859157	2.50542	1.94741	1.86308	1.89543	2.12065	3.36337	4.10304	0.577567	3.28783	4.08157	1.87784	0.109975	-0.136532	0.698272	-1.2878	2.82546	1.54957	2.23943	-2.39348	4.00308	5.07251	3.7892	5.22419	3.36801	0.172323	3.44699	4.09515	-2.43109	1.623	2.54104	0.292194	1.73522	2.68243	0.784838	2.34038	2.23186	1.80308	2.77011	-0.0468974	1.40977
AC233979.1_FG009	5.17818	5.106	5.06471	4.93167	4.9119	4.4977	4.563	5.33149	5.04063	4.69273	4.37844	4.55794	4.638	4.34077	5.00537	4.56804	4.67987	4.66556	4.19281	4.02021	5.01852	5.19854	5.39351	4.6988	5.01167	4.91611	4.60086	4.75121	5.34934	5.44585	5.47802	5.25535	4.73147	4.65458	4.638	4.9477	5.23863	5.08078	5.09014	4.85071	4.68801	4.85815	5.22023	5.30267	5.19699	4.80796	4.78623	4.61004	4.6961
AC233979.1_FG010	2.37796	2.64365	3.46807	3.54335	0.719598	0.956934	-0.675303	1.03023	2.09067	-0.793843	-1.02899	1.02121	0.816903	0.831848	1.8236	-6.65465	1.28755	2.71718	1.66899	-6.65465	-0.583238	1.17349	2.01198	1.02121	-0.226653	0.600742	1.18602	-6.65465	2.13021	0.544314	1.69506	2.57991	1.13114	1.41048	1.21497	1.74935	2.29068	-6.65465	2.14321	2.93702	3.12413	1.62926	2.38717	2.56943	2.81062	2.70936	1.72717	0.456602	2.80689
AC234091.1_FG001	3.29008	3.34127	3.15386	3.61625	4.13516	4.68605	4.72522	5.62971	6.11902	5.70088	5.27401	4.90391	4.63279	4.29033	5.65476	6.5116	5.43645	5.49112	3.80345	3.90525	4.80007	5.39326	5.79852	5.86852	5.25359	5.07234	4.63465	3.87761	0.402398	1.5546	2.1908	2.10526	3.51436	3.99865	4.45775	5.17115	5.0839	4.94088	5.21315	5.11987	5.02947	3.84838	4.37268	4.16445	3.77273	4.06847	4.2279	4.25302	4.95852
AC234152.1_FG002	3.56894	3.60152	3.62732	4.16995	4.55044	4.56032	4.75869	4.66246	4.24459	4.30643	4.3932	4.59279	4.4592	4.66797	4.96241	4.82015	4.95131	4.75177	4.29708	4.08962	4.62771	4.38659	4.01046	4.06794	4.44084	4.38364	4.39687	4.44439	3.37744	3.59157	3.63219	3.63704	3.96829	3.97023	4.16313	4.51704	4.34098	4.02924	4.37104	4.32419	4.44084	4.0114	4.59214	4.61637	4.6094	4.58053	4.20275	3.98856	4.33108
AC234152.1_FG007	2.51571	2.6298	2.79109	3.1498	3.76517	3.71642	3.48459	3.52544	3.53215	3.36038	3.40998	3.57976	3.65881	3.93055	3.99439	3.97579	3.87422	3.56667	1.81363	2.31166	3.90478	4.06486	3.43851	3.40854	3.52409	3.54817	3.31844	3.60951	2.44197	2.0046	2.79314	1.13951	2.54198	3.40854	2.15309	2.99619	3.29401	3.04301	3.21859	3.32751	3.24409	2.87136	3.42858	3.83412	3.7534	3.79193	2.98337	2.84169	2.71553
AC234154.1_FG007	4.06276	4.35618	3.90172	3.5947	3.78538	3.11108	2.99841	3.76243	3.87416	3.84927	3.54028	3.44986	3.31012	3.08486	3.74917	3.5365	3.80695	3.57634	2.84166	2.52943	3.86694	4.38674	4.11167	4.02933	4.02652	4.09191	4.05169	3.90475	3.97209	3.49826	3.58982	2.96857	2.87571	2.6897	3.04812	3.93975	3.32019	3.25882	3.09802	3.38214	3.53272	3.313	3.51749	3.7908	3.64504	2.95434	2.77339	2.92733	2.44676
AC234154.1_FG008	2.73849	3.10567	2.75402	2.79729	2.85663	1.23064	-0.506874	0.82755	0.17587	1.29658	1.86939	2.0664	1.22452	1.96863	2.03957	2.24017	2.60347	2.06259	1.1936	0.251923	1.12362	1.15577	0.82755	1.24281	2.00445	1.83069	1.88632	2.31774	3.28806	2.53187	3.10989	3.28996	2.49346	2.1983	2.35043	2.5666	2.27431	2.36655	2.62022	2.72019	2.97875	3.37718	3.19019	3.29376	3.46028	3.15358	2.86149	2.92343	2.30781
AC234155.1_FG002	-0.578117	1.71755	1.3543	1.6718	2.56614	2.90775	1.50556	2.68775	3.13091	2.68988	3.77422	3.11436	2.88508	3.41279	3.39171	4.1212	2.99733	2.39772	2.62913	2.33594	2.87937	3.1424	3.71319	3.68958	3.81889	4.15232	3.82768	3.47185	2.10925	2.78119	3.06542	2.97943	2.47678	3.54582	3.18443	3.18762	3.71319	3.9575	4.4033	5.19601	4.95103	3.94629	4.96632	4.62559	3.65597	3.88907	3.99172	3.38887	3.12761
AC234156.1_FG005	5.57624	5.87477	5.61445	6.04754	6.18284	5.95751	6.7789	6.97965	6.5553	6.42658	6.43252	6.33712	6.40882	6.68915	6.56313	6.17813	6.27918	6.61863	6.96967	6.59045	6.12588	6.44393	6.1488	5.52185	6.15839	5.96433	6.12382	6.01185	4.8566	5.09486	5.26324	5.19185	6.21447	6.04835	6.44708	6.47333	6.35702	6.42274	6.47704	6.52197	6.42573	6.45609	5.64347	5.46788	5.29627	6.1488	6.03102	6.08218	6.7386
AC234157.1_FG002	6.75072	6.86784	7.42784	7.49424	7.78118	8.60615	8.67887	8.6492	8.07656	8.21135	8.28518	8.10666	8.36491	8.42631	7.3005	7.57492	7.43218	8.01227	8.01742	9.27093	8.19046	8.63505	7.7422	8.37955	7.83887	7.83783	8.26165	8.24837	6.24717	6.83517	6.80751	7.22386	7.94827	8.17361	8.49327	8.56216	7.90631	8.00803	7.44619	7.41056	7.00477	7.6862	6.59764	6.60147	6.43445	6.96289	7.72651	8.19415	8.22726
AC234158.1_FG005	4.83452	4.76054	4.42884	4.59746	4.43519	4.30809	4.15137	4.34013	4.64927	4.27523	4.27	4.15567	3.99988	4.27654	4.60203	4.50476	4.58367	4.23008	2.60591	2.19779	4.54243	4.51455	4.81147	4.53017	4.54137	4.76188	4.62661	4.67345	5.11745	4.79588	4.88348	4.83155	4.6286	4.56191	4.38943	4.68205	4.59797	4.72373	4.73017	4.98448	5.02452	4.72466	4.76188	4.89039	4.96322	4.64193	4.64829	4.65073	4.38044
AC234159.1_FG002	5.03997	4.62017	4.6908	4.94425	4.6908	5.47005	5.36711	3.53413	3.37166	4.46028	5.0487	4.85133	5.06643	5.228	5.00748	4.99849	4.92496	4.86692	4.92044	5.11875	5.74928	3.88585	3.81018	4.62461	5.10365	5.13409	5.4377	5.4858	4.66566	4.72901	4.84419	5.18785	5.10684	5.61705	5.64623	4.05205	2.98642	3.80336	4.96636	5.35573	5.35842	5.3446	5.27846	5.41498	5.05243	5.37542	5.37542	5.59184	5.59384
AC234160.1_FG003	2.34017	2.87827	1.88683	2.5539	2.01662	0.399837	-0.0172864	-0.404182	-0.898294	-0.00185931	0.512983	0.628338	0.302763	0.566516	2.81828	3.66639	2.42507	2.81828	1.86924	0.512983	-0.666432	-0.38426	-0.507956	-0.465584	0.744845	0.687719	0.423157	0.116172	2.88504	2.99361	3.25452	2.70591	2.08714	2.10615	0.929255	2.19066	1.92568	1.28133	1.5057	2.47911	2.26046	1.80138	2.92065	2.93814	3.29106	3.76364	2.77773	2.79217	1.16583
AC234161.1_FG001	-3.79488	1.56417	1.29729	2.18419	0.169319	-3.79488	-3.79488	-3.79488	-3.79488	-0.749231	1.54958	1.67659	-1.23823	3.51199	-3.79488	-3.79488	1.28021	-3.79488	-0.463093	-3.79488	-0.897133	-3.79488	1.26295	-3.79488	1.12762	1.30577	-0.392746	-3.79488	-3.79488	2.39279	-3.79488	-1.05914	-3.79488	1.76921	-0.415873	-0.836419	0.64174	-0.536477	-3.79488	0.470959	-3.79488	2.91164	1.62832	1.1463	2.13299	2.36581	1.58582	-0.7778	-1.87171
AC234161.1_FG010	5.66173	5.04649	5.91753	6.08425	6.26185	5.32142	5.83005	5.93168	4.60774	4.8209	5.21836	5.42821	4.79457	5.45749	6.07842	5.86882	5.81732	5.92281	7.05487	6.40592	3.42531	5.37397	4.75973	4.73768	5.96845	4.57466	4.92376	4.89137	5.25926	5.52827	5.394	5.11182	5.37816	5.41179	5.60944	6.4115	5.58092	5.56479	5.21476	5.04891	5.02852	5.40105	5.77238	5.68963	4.95469	6.47079	5.66874	5.38443	6.0437
AC234164.1_FG004	0.773049	1.52401	1.79936	2.42224	2.10527	1.72686	1.55789	1.42343	0.515033	0.944363	1.2946	1.93594	1.41305	2.2207	1.69168	1.10043	2.05544	2.5024	2.24355	1.8929	0.444131	0.978041	0.680681	0.557934	1.22645	0.957911	1.45929	1.50435	-0.884078	-0.0910371	0.910025	1.49444	1.41825	1.83656	1.88894	2.65763	0.435064	2.61091	1.85284	1.82836	2.42809	1.78678	0.991333	0.8961	0.810145	2.31037	1.82836	1.54828	2.06624
AC234165.1_FG002	5.30116	5.20896	5.6799	6.07238	6.38487	5.9183	6.69692	7.03156	6.39766	6.66058	6.27249	6.52782	6.42878	6.22475	6.20381	6.04195	6.25529	6.40205	6.18887	5.48314	6.35784	6.74524	6.06564	6.28291	5.94794	6.18736	5.84528	6.0807	3.00923	4.24865	4.04246	4.14485	4.343	4.16791	4.55091	5.59815	4.80044	4.74667	4.67442	5.09985	5.33644	4.68786	5.03751	4.93267	4.61085	5.04569	4.32073	4.13588	4.95711
AC234169.1_FG004	-4.60659	-4.60659	0.000296628	-0.161794	-0.530294	-0.379066	-0.388084	-1.30731	-1.06161	-1.17944	-1.35822	0.133857	-0.0137368	0.140233	-0.778428	0.396938	-1.25807	0.291424	1.1391	0.0818497	-4.60659	-0.665475	-4.60659	-1.46552	0.0142001	-4.60659	-1.81923	0.0618729	-4.60659	-4.60659	-2.4879	0.41294	-2.28282	0.564233	0.625338	-0.233501	-1.1642	-4.60659	-0.300248	-1.89132	-4.60659	-1.29072	-2.25121	-0.698477	-2.22025	0.905999	-0.687396	-1.1491	0.790895
AC234171.1_FG001	-1.33104	-0.287559	0.508522	-2.38131	-1.68468	-0.621423	0.748166	0.58858	-0.325808	0.520198	-1.03954	-1.64147	-0.10849	-0.766186	0.12846	0.975391	-0.00962546	0.727751	0.242264	-0.598474	-1.77464	0.242264	0.436695	0.186334	-1.40338	-1.9706	-1.33104	0.0987492	0.113671	-1.36682	-0.69223	-0.575838	-1.13115	-0.766186	-0.041932	2.7644	3.28624	-0.00962546	0.0987492	0.00629558	-0.0583237	-0.741167	-1.33104	0.228457	-0.425463	0.296374	-0.716519	-0.924757	-0.741167
AC234171.1_FG003	5.81803	5.89746	5.80975	6.33285	6.42449	5.67665	5.75088	6.24821	6.07375	5.84784	5.85276	5.76952	5.62465	5.91701	6.4016	6.90511	6.32272	6.45943	5.76343	5.2066	5.86741	6.151	6.20974	5.72797	6.16225	6.07274	6.24956	6.0833	5.74842	5.83329	6.03319	6.12533	5.69425	5.72921	5.61465	6.13821	5.75303	5.54706	5.96943	6.05704	6.31969	6.15603	6.50391	6.58643	6.33156	6.28667	6.02853	5.73946	5.64841
AC234175.1_FG010	1.66775	1.69041	1.63541	1.06491	1.75206	0.749339	0.614305	1.84393	2.33969	1.66775	1.97169	1.28292	0.857005	1.79872	1.11254	0.486176	0.849	0.356951	-1.76216	-0.087519	1.44607	2.18502	2.51304	2.18181	1.96426	1.83988	1.76065	1.87595	2.32813	2.18502	1.57337	1.64936	1.32401	1.58793	1.30067	2.05453	2.05802	2.6307	2.06499	1.84797	1.51873	1.64472	1.16514	1.60711	1.56359	0.849	0.972064	1.02279	0.696822
AC234180.1_FG002	0.966396	1.21497	0.787794	0.550738	0.594305	-0.00789766	0.149036	0.450311	0.602873	0.0665275	0.973126	0.137516	0.362966	0.27036	0.73383	1.0957	1.04528	0.58569	0.160469	-0.429263	-0.285736	0.568313	0.216396	1.02593	0.939177	0.227342	0.959636	0.27036	2.4233	2.13663	2.42852	2.17399	2.31496	2.1984	2.61716	2.87157	2.7748	2.71756	2.72832	2.62406	2.92722	2.29519	2.74751	2.86766	2.5632	2.36737	2.51221	2.55121	2.46967
AC234183.1_FG002	2.65602	2.47917	1.69261	2.30983	2.57739	1.49842	1.69693	2.79761	2.54376	1.38548	1.56131	1.45835	1.89467	1.84864	2.18194	1.6531	2.12169	1.94296	2.6126	2.11521	2.53645	2.60096	2.07232	1.57545	2.15054	1.0515	1.06483	1.52778	-3.50081	-3.50081	-3.50081	-3.50081	-3.50081	-3.50081	-3.50081	-3.50081	-3.50081	-3.50081	-3.50081	-3.50081	-3.50081	-3.50081	-3.50081	-3.50081	-3.50081	-3.50081	-3.50081	-3.50081	-3.50081
AC234185.1_FG004	5.63327	5.16738	5.6209	6.8737	5.45169	5.29442	4.47468	4.58481	4.33829	4.38055	4.30116	4.47241	4.40154	4.59162	4.38658	4.07855	5.11529	5.079	3.5764	4.26633	4.83038	4.72496	4.64853	4.07558	4.65155	4.65456	3.83974	4.98615	5.06355	4.61856	5.76883	6.58054	5.81583	5.78118	4.55027	4.69213	4.41044	4.50049	4.4507	4.23932	4.06588	5.02439	3.58682	4.03793	6.63948	4.83038	4.77793	4.88231	4.07929
AC234185.1_FG007	6.7231	6.33894	6.32356	6.26635	5.61596	5.21746	5.13902	5.4182	5.17628	5.16857	5.02052	5.31254	4.9845	5.1779	5.66744	5.37754	5.89754	5.26569	5.30171	4.77861	5.52367	5.37396	5.61782	4.88261	5.39888	5.58346	5.43072	5.21033	6.51097	6.51812	6.30335	6.30904	5.63167	5.20318	5.30058	5.37825	5.31515	5.16041	5.13404	5.24912	4.89852	5.32553	5.95865	5.74045	6.01271	5.55865	5.56217	5.5503	4.90857
AC234199.1_FG003	1.27368	1.76017	1.84893	0.730515	0.928128	0.444728	-0.441198	1.5566	1.23318	0.00972847	1.48708	0.57862	-0.133049	1.04597	0.793047	0.646697	1.00756	1.23318	0.960335	-0.00403779	1.67731	1.26028	0.952338	-0.00403779	0.608119	1.02303	0.675083	1.49886	2.31128	1.12035	1.53947	1.72956	0.334302	1.6506	1.05355	1.61799	1.28034	0.57862	1.51056	1.89637	2.48695	1.38988	0.919984	0.844928	1.49886	1.17767	0.844928	0.991961	1.17767
AC234201.1_FG003	4.49597	4.70039	4.48301	4.5349	4.64071	3.93209	3.98445	4.67448	4.49121	4.21186	4.22883	4.15398	4.08691	4.13023	4.90116	4.70814	4.73351	4.57031	3.88893	2.65681	4.18484	4.5095	4.51287	4.05588	4.37753	4.44278	4.02148	4.198	4.40582	4.34873	4.5349	4.31408	4.27476	4.1345	3.89983	4.69979	4.61002	4.25985	4.47546	4.61948	4.40006	4.36504	4.54482	4.79269	4.6914	4.53623	4.2872	3.96086	4.19308
AC234203.1_FG004	6.82464	6.94511	6.4091	6.70894	6.35193	6.1392	5.28377	5.32876	5.39472	5.61331	5.42046	5.56661	5.34568	5.77495	6.24635	6.30867	6.09453	6.01412	4.31466	4.33034	6.17319	5.80706	5.67857	5.75965	5.97239	6.17341	5.91928	6.0789	6.30643	5.61704	5.72019	5.81065	5.4537	5.33098	5.05761	5.61019	5.28377	5.3508	5.37111	5.40993	5.32876	5.23047	5.16398	5.56789	5.74047	5.223	5.47853	5.44476	5.12049
AC234203.1_FG009	3.83307	4.17956	3.95503	3.90598	3.62964	4.07287	3.81407	4.37535	4.48443	4.70433	4.30222	4.20763	3.71609	3.97499	3.90234	3.64502	3.95503	3.02122	2.93578	3.0786	4.65864	4.11887	4.60513	4.58245	3.93126	3.90355	4.04943	4.31493	5.09862	4.63824	4.76128	4.59088	3.15971	3.79745	4.1606	4.6143	4.78191	4.0528	4.32271	4.27951	4.77429	4.47908	4.89901	4.69401	4.07508	4.37818	4.11779	3.41565	3.22007
AC234203.1_FG010	2.99325	3.05249	2.37084	3.24329	3.56108	2.84017	3.35895	3.56245	3.60555	3.10236	3.35274	3.31496	3.12941	3.28278	3.3574	3.47261	3.4287	3.53769	3.56926	2.98153	3.41828	3.31496	3.36359	2.62016	3.19768	3.28115	3.32449	3.46827	2.37084	2.34481	2.88035	2.78793	3.33238	3.3805	3.79817	3.73077	3.43167	3.42573	3.35274	3.84234	3.65913	3.3805	3.11143	3.11143	3.29734	3.3574	3.24662	3.29734	3.53352
AC234203.1_FG011	3.28984	3.46822	3.10348	3.67391	3.70806	4.10179	3.57841	3.13843	3.45619	3.06779	3.48313	2.86215	3.39942	4.21724	3.62956	3.81388	3.55864	3.69763	1.76317	1.87822	3.79917	3.07158	3.23055	3.17089	3.6282	3.69501	3.43493	4.01622	3.12196	2.55762	2.58057	2.44075	3.54581	3.70154	2.79212	3.08291	3.28651	3.23227	2.90658	2.76963	3.17802	3.57278	3.35195	3.21147	3.17267	3.12196	3.67391	3.4577	2.7003
AC234515.1_FG003	6.20022	6.13914	5.59957	6.05314	6.15316	6.23409	6.76449	6.95436	6.76477	6.36331	6.38347	6.54096	6.58933	6.47687	6.34699	5.98839	6.41998	6.60895	6.6017	6.3522	6.81907	6.69576	6.70391	5.82858	6.54899	6.35814	6.43449	6.20901	5.59197	5.51614	5.98226	5.70778	6.43361	6.573	6.9047	6.86634	6.67376	6.71686	6.67812	6.68038	6.68382	6.65846	5.86777	5.72714	5.96874	6.30772	6.60233	6.67014	7.0765
AC234520.1_FG003	2.17249	2.73351	3.19205	2.9452	2.21933	4.8493	4.42958	4.10342	3.40726	4.33299	4.20606	5.31216	4.05937	5.46675	1.04953	0.948778	1.90476	3.74074	3.55549	5.50057	0.905095	2.84194	2.35058	4.47795	2.57736	4.1443	3.5883	4.47073	0.743067	1.82624	2.35233	3.73798	2.9637	3.66681	5.68488	5.09747	3.32528	3.83085	4.3931	3.29386	1.88107	4.46876	2.40231	1.6018	1.43284	4.5984	2.38005	3.56648	5.48249
AC234520.1_FG005	3.53779	3.56004	3.23478	3.04731	3.42227	3.44597	3.14995	3.6478	4.17545	4.07062	3.35421	3.61091	3.30229	3.52281	3.44597	3.22062	3.31752	2.94267	3.25757	2.9897	3.58202	3.92954	4.13939	4.10806	3.45536	3.6337	3.51829	3.60661	3.17928	3.10505	2.77117	2.07481	1.96813	2.25897	2.72971	2.69205	2.90711	3.57179	3.31752	3.20993	3.25408	2.77571	2.86436	3.64218	2.74825	2.82279	3.18291	2.52005	2.87084
AC234521.1_FG004	-2.69261	-4.70303	-1.22008	-2.75087	0.876237	-2.63619	1.79315	1.40465	0.234741	0.611274	0.190036	1.03085	0.966227	-1.05299	0.813607	0.681309	-0.078229	-1.24528	1.91298	-0.759657	-1.64179	1.47193	-0.00095897	0.868528	-0.078229	0.646636	-0.317386	-0.0651151	-0.921308	-1.24528	-2.4269	-0.684032	0.698395	-1.67381	0.519659	2.04926	-2.81111	0.320912	0.144177	-0.25815	-4.70303	-1.4325	-0.47474	-1.40452	-0.442134	1.00957	-0.302391	-0.458362	2.04528
AC234521.1_FG007	1.85149	2.09789	1.05458	1.08191	0.579001	1.76419	-0.349431	0.288743	-0.916633	1.81182	1.62304	0.822544	1.09271	0.0730431	0.945958	1.9185	2.25329	1.22158	2.12537	-0.999786	1.06557	-3.97355	-3.97355	-0.744696	0.809632	0.419991	-0.129544	0.461333	0.556186	0.517382	-3.97355	-3.97355	-3.97355	-3.97355	-3.97355	-3.97355	-3.97355	-3.97355	-3.97355	-3.97355	-3.97355	-3.97355	-0.726742	-3.97355	-3.97355	-3.97355	-3.97355	-3.97355	-0.57405
AC234522.1_FG005	8.67359	8.68244	8.75215	8.74698	9.04999	9.65122	9.8859	9.4278	8.98643	9.2402	9.83351	9.59449	9.9284	9.6113	8.90673	8.88034	8.94553	9.26297	9.55461	9.9851	9.8043	9.23684	8.83764	9.39477	9.53959	9.50402	9.7092	9.60323	8.32028	8.36457	8.4121	8.56659	9.24196	9.54327	9.51077	9.5849	9.14762	8.97132	9.12679	9.35598	9.29325	9.40435	8.50328	8.51476	8.46648	8.8268	9.0462	9.37484	9.24869
AC234522.1_FG009	3.24106	3.1406	2.42814	3.0525	3.02374	2.65444	2.44166	3.14896	3.09634	2.0975	2.37839	2.47099	2.32691	2.41449	2.92814	3.05605	2.9262	2.66836	2.56061	1.6199	2.73607	3.26129	3.39419	2.90275	2.83213	3.01098	3.21579	2.60466	-3.46637	-3.46637	-3.46637	-3.46637	-3.46637	-3.46637	-3.46637	-3.46637	-3.46637	-3.46637	-3.46637	-3.19733	-3.46637	-3.46637	-2.77281	-3.46637	-3.46637	-3.46637	-3.46637	-3.46637	-3.46637
AC234526.1_FG005	1.73745	1.93489	2.11947	1.06882	1.3839	0.244086	0.755902	3.79488	0.80201	2.39668	0.96139	2.23031	1.53498	1.55483	0.496185	0.422407	1.95464	1.81996	1.21256	-0.664829	-0.126123	3.5911	0.558287	2.04646	2.59556	1.70151	1.11383	1.79001	3.45972	3.0428	3.17881	2.89304	0.968301	-0.596115	1.17005	4.47894	2.58736	0.724476	2.05019	0.412962	0.676253	1.3117	1.85357	2.30585	2.35029	2.27013	0.295467	-0.0628674	1.10747
AC234528.1_FG004	3.44728	3.91079	3.12224	2.91081	3.077	2.62904	3.23614	4.09461	3.98398	4.68439	3.1695	3.26074	2.91595	3.85299	2.64285	2.04112	3.18898	3.25787	4.52697	2.93977	3.50024	4.7674	3.50533	3.36169	2.36476	3.60811	3.18001	3.84979	4.5353	5.06441	4.29633	4.35097	4.63186	4.35594	4.55783	4.45277	5.45935	5.0499	4.67315	4.69488	4.25237	4.50562	4.55634	4.75459	5.14707	4.13015	4.54209	4.74918	5.01938
AC234528.1_FG005	4.91092	4.83227	4.73954	4.66246	4.86989	5.20159	5.14047	5.81148	6.05568	5.48497	5.41789	5.12009	5.09006	5.48955	4.49455	4.26055	4.55387	4.66359	4.46496	4.64586	5.88374	6.14468	6.12517	5.67673	5.43901	5.41549	5.52125	5.26486	4.52669	4.3572	4.25383	3.80987	4.53042	4.56242	4.7827	5.08492	5.32154	5.37544	4.73467	4.72978	4.21516	5.0361	4.18881	4.44534	4.07933	3.61871	4.38488	4.62324	4.84038
AC234575.1_FG003	3.25468	3.74204	4.06599	3.58782	2.32575	0.948856	1.05647	0.988689	1.07541	1.19413	0.897875	1.48913	0.824151	0.813384	1.19413	0.702262	1.82937	0.432512	1.57819	0.824151	-0.652898	1.35545	0.948856	0.736278	0.559835	-0.607137	-0.146886	0.134059	1.15838	2.12926	1.37972	0.834857	1.47387	1.31429	1.29758	1.823	1.30595	2.15092	1.47387	0.791667	0.988689	0.866625	1.48152	2.02868	0.90818	1.55631	0.958892	1.26371	1.4037
AC235535.1_FG001	5.00071	5.21105	4.88842	4.84595	4.9888	4.79488	4.21028	4.9036	5.22129	4.95438	5.06277	4.85454	4.29099	4.84443	4.93542	4.91912	4.82244	4.5107	2.68953	2.6029	5.06452	5.01704	5.23961	5.0496	5.23028	5.05664	5.22599	4.90165	5.27557	5.07972	4.9647	4.94824	4.43749	4.60153	4.5075	5.12104	4.87008	5.28424	5.14355	4.88101	5.01839	5.09476	4.92969	5.37528	5.1706	4.58587	4.84696	4.78328	4.60512
AC235540.1_FG001	0.587375	1.43663	0.428027	0.281224	0.802721	-1.27723	-3.27208	-0.726468	-1.39675	-0.0126489	-0.0964168	-1.43241	-1.95044	-0.750967	-0.620167	0.56376	-0.508978	-1.54383	-1.01625	-3.92869	-0.714342	-0.654908	-1.74637	-0.43504	-0.0126489	-0.276636	-1.31058	-0.946178	0.267265	0.0984417	0.645095	-0.0290937	-0.738676	-1.74637	-1.10411	-0.608734	-1.1497	-2.87027	-0.476918	-0.324657	0.65642	-0.122326	0.545842	2.0114	1.86172	1.28792	-0.00448256	-1.92659	-0.54162
AC235540.1_FG002	4.14322	4.12464	4.00797	4.49762	4.41246	4.58294	4.35682	4.39777	3.9481	4.18238	4.1469	4.06552	4.35762	4.77656	4.81862	5.1994	4.76328	4.91797	4.46533	4.03206	4.28816	4.10108	3.90859	3.83879	4.04494	4.08196	4.12277	4.4032	3.01361	3.30292	3.7451	3.69343	3.80783	4.07231	4.04	3.86577	3.59237	3.31267	3.77857	3.91615	4.21615	4.19135	3.51671	3.87022	3.93858	4.13489	3.82052	4.00494	4.19402
AC235541.1_FG002	4.75197	4.43332	4.20404	4.33179	4.23233	3.95543	3.95169	4.4203	4.55639	4.34847	4.19049	4.05492	4.05405	4.0078	4.48757	4.26317	4.27835	4.07924	3.48067	3.23853	4.15894	4.49872	4.59733	4.22609	4.17116	4.26545	4.06365	4.15813	4.82005	4.65674	4.50524	4.33616	4.14086	4.18969	4.15894	4.72013	4.6366	4.42168	4.3296	4.55451	4.47701	4.27533	4.48955	4.46102	4.57016	4.26698	4.24165	4.16953	4.27911
AC235543.1_FG002	3.81547	3.53746	3.70867	3.43359	3.09089	2.46407	2.65874	3.3038	2.73658	2.39342	2.16328	1.81101	2.43727	2.48781	3.31928	3.46618	3.40031	3.0603	1.98263	1.30669	2.45341	2.9648	3.20759	2.64696	2.69126	2.79144	2.83609	2.72986	2.79144	2.61109	2.84445	1.83897	0.938663	0.427918	0.910285	2.25092	2.18565	1.62735	1.7325	0.720244	1.43474	0.98712	2.70043	2.53169	2.29889	1.7948	1.14273	0.851941	1.07976
AC235543.1_FG003	6.42864	6.42705	6.27715	4.81794	3.38581	3.16717	3.618	3.57479	3.45633	3.41919	3.03958	3.19592	2.92583	3.23155	4.25891	3.60604	3.28082	2.82304	3.52015	3.08745	2.87513	3.619	3.58897	3.70349	3.16717	3.18846	3.08351	2.98356	6.3699	6.23217	5.2696	5.53505	3.6358	2.86187	3.92643	4.13583	3.75687	3.5285	2.79569	2.56488	2.79262	3.59098	3.87157	3.88198	3.87331	4.05939	3.20458	3.44221	3.26294
AC235544.1_FG004	3.40991	3.90985	3.53141	3.96175	3.95444	3.23773	3.07795	3.58054	3.63335	3.2883	3.30226	3.2805	3.00585	3.29297	4.06786	4.25488	4.10371	3.6422	2.71505	2.07223	3.48635	3.86957	3.74496	3.15722	3.93547	3.52331	3.62317	3.45704	3.69681	3.61037	3.76969	3.65727	3.49188	3.41569	3.54349	4.13881	3.40556	3.96071	3.65602	3.76969	4.14068	3.66476	3.80899	4.0883	3.97422	3.75324	3.59876	3.54349	3.16226
AC235544.1_FG006	1.58566	1.60198	1.93798	1.28374	0.699342	2.74031	0.253718	1.84055	1.95149	2.56823	2.15126	2.39277	2.13913	2.38568	2.29469	1.81658	1.37162	1.56367	2.13913	2.19113	0.645749	2.08564	1.8262	2.35704	1.18472	1.2773	1.81174	1.73772	2.99753	2.76074	2.06042	1.73268	1.97822	1.73268	1.76768	3.1187	3.17761	3.1091	2.12284	1.79717	1.95597	2.39631	2.42087	2.28346	2.23402	2.72853	2.56178	2.27594	2.72262
AC235546.1_FG001	4.7058	4.72484	4.3965	4.54134	4.40517	4.25725	3.87056	4.5583	4.49748	4.11143	4.17297	4.11545	4.00219	4.18376	4.4912	4.48931	4.4912	4.196	3.49513	2.90367	4.40849	4.83388	4.82022	4.43678	4.57805	4.727	4.39248	4.59813	4.83237	4.5595	4.59931	4.53095	4.12266	3.96988	4.13856	4.7178	4.64154	4.19372	4.08217	4.36199	4.53095	4.54256	4.91817	5.00936	4.83539	4.64382	4.46519	4.16755	3.96988
AC235547.1_FG005	4.13378	3.88346	3.71154	3.68357	4.3232	3.37862	3.59167	4.09968	3.95328	3.95043	3.647	3.7071	3.74337	3.8176	4.45602	4.3373	4.75712	3.88148	3.99628	2.8229	3.85947	4.38961	3.97025	3.50792	4.00547	4.21268	3.74446	3.90904	4.21188	4.09277	4.21908	4.00272	3.86249	3.60123	3.46037	4.69334	4.01187	3.54296	4.12533	4.36658	4.6213	3.77881	4.21348	4.69627	5.08673	4.52165	4.09623	3.82277	3.99628
AF466202.2_FG008	4.54926	4.38119	4.48187	4.39649	4.21316	3.77136	3.86285	4.05277	4.46806	4.40182	4.14111	4.20806	3.47571	3.8816	4.26586	4.48115	4.32253	3.65336	2.74842	2.54732	4.11067	4.21571	4.75631	4.37965	4.41618	4.35016	4.5891	4.39726	4.07599	3.80856	3.79879	3.86494	2.95876	3.53407	3.42479	3.84283	3.78129	3.87225	3.83113	4.00149	4.23511	3.64025	4.38119	4.40106	4.17535	3.92858	3.65928	3.4125	3.02051
AF546187.1_FG009	-3.54175	-3.54175	-3.54175	-1.64971	-3.54175	-1.5255	-3.54175	-3.54175	-3.54175	-1.73857	-3.54175	-3.54175	-1.98672	-3.54175	-1.88252	-1.88252	-3.54175	-3.54175	-3.54175	-3.54175	-1.88252	-3.54175	-3.54175	-1.20447	-3.54175	-3.54175	-3.54175	-0.458901	2.34527	1.63971	1.90772	1.56969	1.25175	1.00518	0.052072	1.29535	1.15386	1.88712	1.14031	2.22081	0.465434	0.873093	2.15276	1.6051	1.48547	1.68781	1.55425	1.02734	0.831938
AF546187.1_FG011	4.60693	4.24196	4.13807	3.805	3.51314	1.15718	-0.0476137	1.37938	2.77192	4.1039	0.880818	3.10876	2.46691	-0.29846	3.98174	3.70164	3.69449	3.23234	3.90482	1.96005	-0.579074	1.45025	3.08206	2.50696	0.654525	2.00855	-0.538488	0.482179	2.03403	3.31147	1.73991	1.92553	1.46614	0.103358	-0.753366	0.512313	3.1488	2.91905	1.74866	-0.620787	0.0366097	-1.55942	2.54082	2.56636	1.67256	1.31668	1.4714	0.154699	-0.152244
AY530952.1_FG001	1.85939	2.0955	1.01095	1.77869	1.38873	1.2658	1.46173	1.07291	0.282072	-0.471609	1.39494	0.735659	1.35729	2.15423	1.90501	0.697631	1.71408	1.28585	-0.14574	0.306878	1.75909	0.638826	1.11045	0.481512	1.71408	0.995077	1.59292	1.70391	2.02202	1.76892	1.81718	1.91845	1.68852	2.30449	2.02619	1.7242	2.01364	2.03451	2.02619	2.23662	2.49226	2.18091	1.73424	2.03451	1.88237	1.53721	1.72923	1.85475	1.66253
AY542798.1_FG003	3.70019	3.50377	3.0286	3.18885	3.09444	2.65187	2.59303	2.6385	2.38274	2.09359	2.26681	2.66293	2.18118	2.48041	2.84523	3.20581	3.19504	3.13998	2.558	2.16591	3.18729	2.96334	2.85689	2.25239	2.75271	2.74855	2.95792	3.13998	4.13692	3.64403	3.58092	3.64632	3.11738	3.09278	3.08947	3.64174	2.84718	2.96154	3.35596	3.37935	3.81474	3.433	3.68245	3.7199	3.78587	3.63485	3.34482	3.15116	3.2165
EF517601.1_FG010	2.26542	2.21929	1.772	1.57782	1.97987	2.4573	2.82209	2.45038	2.49829	2.84211	2.57782	2.98215	2.73996	3.1303	1.60977	2.22705	1.65158	2.1196	2.41192	2.57457	1.27084	2.1114	2.18001	2.58107	2.25399	2.2154	1.89015	2.04884	1.69254	2.08245	1.35063	1.51234	2.85062	2.98745	3.55239	3.62089	3.90715	3.12537	3.51216	2.79023	3.12537	2.37629	2.36186	1.03864	1.66704	2.16408	2.09905	2.4573	3.35141
EF517601.1_FG012	5.60333	5.68436	5.40786	5.58432	5.68152	5.83705	5.82566	6.31792	6.48486	6.13565	6.27914	5.9267	5.95826	6.14404	5.46214	5.16908	5.30545	5.2788	5.34481	5.61232	6.45481	6.58941	6.55754	6.18345	6.41434	6.30919	6.19048	5.94996	6.3194	6.06607	6.16434	5.88863	6.11948	6.19245	6.3547	6.40634	6.30952	6.52281	6.11265	6.02762	5.85293	6.42502	5.88304	5.92301	5.83867	5.67867	5.96651	6.07	6.37313
EF517601.1_FG015	3.73047	3.87912	3.30601	3.5569	3.61017	3.21838	3.37284	3.65118	3.68309	3.37423	3.46129	3.34754	3.49417	3.319	3.24558	3.61139	3.47056	3.30166	2.54919	2.49962	3.95806	4.24786	3.80635	3.7052	3.9318	4.00164	3.72361	3.76993	3.8927	3.41012	3.83453	3.86438	3.67722	3.68893	3.83022	4.18635	3.81616	3.74183	3.7954	3.82699	4.0269	3.56693	4.01917	3.78989	3.84739	3.68192	3.4666	3.68426	3.84739
EF517601.1_FG016	7.09818	7.85035	8.49381	8.81368	8.40423	8.05713	7.61717	8.30206	6.51905	6.55084	7.64937	8.26459	7.78467	8.53878	9.12613	8.3889	8.70432	9.83844	8.46679	7.99514	6.56639	6.95747	6.23147	5.4996	7.39663	7.51308	7.13935	7.46018	4.74206	6.31988	7.50782	7.65992	7.73858	7.55151	7.76243	8.02433	6.95872	7.7336	8.08839	7.33928	7.6784	7.76619	8.27012	7.02461	7.70551	8.65415	7.99032	7.68043	8.18225
EF517601.1_FG025	4.74251	4.64422	4.87971	4.10496	3.10954	4.83909	5.08118	4.27792	3.8243	4.46015	4.46632	4.25607	4.67551	4.45327	3.48078	3.31313	3.15739	3.41785	3.57609	5.27346	4.41059	4.23071	3.50808	4.29945	3.88876	3.66691	4.13249	3.93221	2.73703	3.04272	2.99828	2.93942	2.65329	2.82248	3.51963	4.10843	3.27153	3.16387	2.71978	2.15304	2.27128	2.53062	2.29443	1.48637	1.54404	2.5453	1.97239	2.76886	3.54373
GRMZM2G000014	3.84319	3.85254	3.46959	3.18066	3.25883	2.47426	1.68218	2.9511	2.6455	2.67027	2.48258	2.54499	1.9477	2.37375	3.17888	3.00374	3.51205	3.12816	2.32865	1.77572	2.51545	2.93247	3.25374	2.3317	2.82026	2.97764	2.37672	2.50184	4.74495	4.35531	3.94419	3.44718	2.65793	3.01959	2.57399	3.36534	3.34461	3.47847	3.07195	3.20364	3.39983	3.01959	3.93979	4.08706	3.96494	3.2656	2.83805	2.55824	2.28536
GRMZM2G000035	1.591	1.84485	3.53431	2.555	3.10365	1.71953	2.80806	2.0764	1.03605	3.80759	1.2019	3.8487	3.78025	1.61622	1.76038	2.02751	3.83807	3.34505	3.53852	3.37072	-0.161477	2.52533	1.94115	2.55867	1.33157	3.34505	1.05336	3.38915	2.13801	0.937721	2.98956	2.94	0.813976	-1.26885	0.4902	2.28108	0.852983	1.02733	0.548457	-2.22478	-0.285701	0.316043	2.63057	2.20203	3.44777	3.20828	0.763972	-1.43707	0.712509
GRMZM2G000039	5.3302	5.61288	5.33459	5.53937	5.93549	5.58125	5.55504	5.43957	5.93925	5.824	5.94948	5.81103	5.44776	5.65619	5.76228	6.01075	5.79467	5.63846	4.72123	4.52848	6.20897	5.78643	6.23271	6.28017	6.20961	6.32468	6.13978	6.11999	5.69107	5.4861	5.59311	5.69107	5.12617	5.3578	5.7004	5.8912	5.86833	5.92567	6.03217	6.24703	6.32133	5.66573	6.14088	6.46575	6.16499	5.62694	5.65739	5.37748	5.50131
GRMZM2G000052	7.56047	7.07078	6.57035	6.52015	6.39664	5.5518	5.20758	4.90146	5.15443	5.27718	5.40927	5.49159	5.22996	5.26389	6.40676	6.58726	6.52866	6.0383	5.55338	5.1284	5.39918	4.8568	5.45872	5.59599	5.72192	5.47707	5.63266	5.55117	7.04728	7.04893	7.02244	6.71012	6.67651	6.54092	5.93235	5.41791	5.10362	5.895	6.47824	6.86254	6.95034	6.22472	6.91368	7.3613	7.88495	6.7518	6.81446	6.49399	5.87699
GRMZM2G000076	1.4296	0.761745	0.826119	0.990302	0.817059	-0.94641	-0.94641	-0.0331985	1.31539	0.77108	-0.295922	0.605573	-0.0917328	0.319671	0.931501	1.37002	0.91435	0.132017	-0.662206	-1.36967	0.635881	0.675531	0.897038	0.457152	0.446078	0.990302	0.998551	0.246885	0.635881	1.04729	0.931501	1.07118	0.625834	0.723925	1.44259	1.19362	0.500791	1.8886	1.50617	1.52482	2.09045	0.625834	2.46042	1.80549	1.37673	1.24474	0.511541	0.145139	0.246885
GRMZM2G000092	-1.21362	-0.376536	-3.74495	-0.927372	-1.60329	-3.74495	-3.74495	-1.39598	-0.569818	-1.64077	-2.23734	-2.85278	-2.85278	-3.74495	1.81967	1.53904	0.691964	-0.903839	-3.74495	-2.41612	-3.74495	-1.67919	-0.903839	-2.35416	-3.74495	-1.53099	-3.74495	-3.74495	0.642194	2.12143	2.41818	2.27273	-0.646688	0.112815	-2.02765	1.96044	2.58176	2.79819	1.11633	1.24634	1.24634	-1.39598	4.84051	5.0535	3.21278	1.93547	1.32901	0.194252	-1.21362
GRMZM2G000093	2.54284	3.01042	2.06275	3.05118	2.64505	2.06275	2.15634	2.2093	2.74805	2.05918	2.46718	1.94803	1.76522	2.31021	2.43925	1.86128	2.49733	1.7993	1.33238	0.862084	2.58709	1.92873	2.59221	2.01197	2.39353	2.2637	2.20604	2.35835	2.12918	1.71269	2.42226	2.25424	2.37311	2.82058	2.65983	3.02607	2.82942	3.20973	2.66717	2.67204	3.14783	2.85998	1.96711	2.00458	2.20604	2.13942	2.57937	2.44488	2.67932
GRMZM2G000114	4.80684	4.6361	4.3121	4.593	4.46773	4.37136	4.29557	4.6361	4.70866	4.31145	4.29424	4.34397	3.98871	4.17411	4.61498	4.71214	4.71512	4.2127	3.44521	2.72624	4.52155	4.71363	4.81195	4.49113	4.69112	4.69716	4.5767	4.6595	5.08565	4.87096	4.86873	4.71958	4.27883	4.49287	4.47596	4.99074	4.66207	4.59785	4.62875	4.99238	4.95598	4.56021	5.08144	5.15108	5.05588	4.62452	4.6382	4.42158	4.2929
GRMZM2G000116	-0.942152	-0.397005	-0.942152	-0.942152	-0.300058	-2.11122	-3.60215	-1.60345	-1.43905	-0.970784	-2.37188	-3.60215	-2.44447	-1.47856	-2.37188	-1.05997	-1.60345	0.110767	-0.611086	-0.565856	-2.44447	-1.5607	-3.60215	-1.83677	-3.60215	-1.73922	-2.11122	-3.60215	2.91614	2.93517	3.28335	3.29841	2.72816	2.5298	2.6307	2.47362	2.12623	3.36083	2.1999	2.75227	3.64321	3.33908	3.80024	4.12185	3.15119	3.43292	2.83761	2.90654	3.46692
GRMZM2G000127	3.22445	1.99621	1.43742	1.6033	1.43742	0.958063	-0.542309	1.96515	1.36329	1.28658	1.47683	2.23468	0.591286	0.723517	2.61882	2.54396	0.848249	1.63987	-0.801437	-1.247	0.865504	2.66481	1.78601	2.04199	1.65192	1.75755	1.58479	0.750847	1.97035	1.93893	2.37753	1.30777	0.522065	0.532088	1.68177	2.32504	0.813327	1.54729	1.72871	1.80851	1.43742	2.28032	2.29832	2.48302	2.29383	0.714331	1.2071	0.76888	0.365968
GRMZM2G000158	2.18919	2.34326	1.56937	1.56349	2.30231	1.7155	1.97388	2.43274	1.75798	1.88409	2.41874	1.42195	2.11909	2.78299	3.21014	2.61401	2.46037	2.18109	1.91774	1.16527	1.72622	1.79939	2.4808	1.32946	1.94605	1.86945	1.30205	1.94605	2.10215	2.96175	3.40293	2.58568	1.60426	2.52751	1.56937	2.23301	2.26802	1.98762	2.45006	2.58885	3.0623	1.87435	4.09489	4.2584	2.93627	3.29494	2.41523	2.23694	1.58108
GRMZM2G000166	3.19313	2.75178	2.93409	3.7728	3.90054	4.28093	4.57861	4.43925	4.62664	4.36903	4.24297	4.02235	3.87416	3.5908	3.46062	4.23482	3.71461	3.93196	4.43666	4.87772	4.36086	4.66375	4.49261	4.66929	4.00158	3.56638	4.38186	3.97785	2.10174	2.18525	3.05527	3.0619	4.03859	4.53745	4.63686	4.47124	4.51612	3.88364	4.38455	3.88929	3.97873	4.04707	3.07671	3.38298	3.57922	3.92646	4.15537	4.31653	4.17719
GRMZM2G000171	5.24631	5.22281	5.18687	5.20073	5.41682	5.21314	5.37576	5.18057	4.96476	5.00124	5.21358	5.21314	5.2737	5.5114	5.46167	5.48508	5.48766	5.62347	5.07361	4.95275	5.29517	4.88027	4.88959	4.93641	5.38169	5.39389	5.4432	5.33111	4.6087	4.93535	5.11702	5.11137	5.27624	5.45754	5.48065	4.96736	5.22851	5.2914	5.2669	5.30849	5.23982	5.50886	5.03587	4.84127	4.98182	5.45039	5.38051	5.36222	5.59322
GRMZM2G000177	4.58976	4.86708	4.56532	4.7542	4.75244	4.43986	4.03911	4.66788	4.66551	4.13824	4.4353	4.11178	4.02962	4.50419	4.85373	4.81109	4.44214	4.68619	-0.608994	1.15802	4.73374	4.90903	4.87511	4.63819	4.77693	4.67071	4.81109	4.52296	4.5988	4.2783	4.8357	4.63819	4.45795	4.68573	4.28864	4.70102	4.29057	4.63382	4.76954	4.62406	4.75684	4.56429	3.9802	4.4313	4.60429	4.44498	4.56481	4.49388	4.29314
GRMZM2G000209	1.05431	1.36971	1.34124	0.813971	1.50532	-0.602287	0.286558	-0.399466	-0.189808	1.23464	0.419754	0.588525	0.579574	0.667033	1.60654	2.07231	1.30644	1.50009	1.40325	0.379868	0.0710144	-0.36789	0.956455	0.750223	0.254285	0.221389	0.487386	0.852637	3.32018	3.36631	2.88394	3.19327	2.3158	2.63959	3.30028	3.71641	4.74705	3.87814	3.81608	3.88461	4.40395	3.09558	4.05064	4.14855	4.00672	3.98372	2.79085	2.59615	3.33094
GRMZM2G000219	3.31676	4.05825	4.45717	4.47429	4.53952	4.78928	3.94641	2.09243	2.32492	3.55686	3.95395	4.09234	4.49362	4.21753	4.35497	4.4965	4.11772	4.30635	4.94824	5.32873	3.9131	2.39644	2.70192	3.67933	4.22269	4.3407	4.44928	4.01292	5.15714	5.30205	5.37427	5.90466	6.04922	6.33932	5.49031	4.62473	4.00765	5.00225	5.507	5.44711	5.28896	5.62731	5.86888	5.5517	5.62019	6.41377	6.33816	6.30908	5.40742
GRMZM2G000221	2.99772	3.27549	4.8732	2.75839	2.7429	4.20082	2.43417	4.75083	3.41583	4.32976	0.108057	4.89843	2.01024	1.04949	2.73251	1.24664	1.25901	3.81242	2.09175	4.87021	1.38949	4.72331	3.743	2.09931	0.926809	1.63884	2.39651	2.89176	2.03784	2.55113	1.96595	1.69231	0.579682	2.16955	-2.39212	3.25061	1.50006	-0.811934	0.00871005	1.5054	-0.00412332	1.48392	0.677608	1.28955	-0.731296	0.385888	-0.409116	1.29559	-0.124166
GRMZM2G000236	3.74253	3.36539	3.68579	4.69782	6.31057	3.61227	1.10455	1.77521	0.836314	3.57783	2.50239	5.17658	3.76792	2.75511	5.53235	5.85214	5.61525	5.96603	6.06137	3.48274	1.64771	1.05739	1.22544	1.15666	3.17227	3.39244	2.50496	3.27504	4.77566	4.6949	4.92656	4.20361	5.00017	4.07334	1.82083	1.6199	2.1686	2.46852	3.06887	1.96841	1.27942	4.19462	6.35022	5.51398	6.12872	6.34984	6.03114	3.86019	2.30423
GRMZM2G000245	4.22638	4.0655	3.91651	3.77713	3.61895	2.84351	2.96897	3.8168	4.1952	3.72438	3.62928	3.90121	3.05199	3.30134	3.40558	3.8363	3.91869	2.40048	4.1502	3.1534	3.69244	3.83173	4.23453	4.00662	4.11469	3.44757	3.56904	3.31684	4.68668	3.93276	3.67999	3.3029	2.98215	3.18369	2.81893	3.57702	4.05549	3.69492	3.51076	3.4997	3.56771	3.24272	3.41144	3.68747	3.76052	3.00821	3.35802	2.95759	2.98402
GRMZM2G000254	1.38577	2.62815	2.47012	2.60416	2.94337	2.9034	2.74321	3.51155	2.50749	2.27624	2.50179	2.76042	2.53008	2.8015	2.54405	2.69558	2.35897	3.10038	3.64975	3.43794	2.18578	2.60416	2.43783	2.07922	2.42594	2.49321	2.60952	2.42594	0.841465	1.40229	2.70319	2.83927	3.3403	3.04553	3.33335	3.70368	3.29817	3.06197	3.05582	2.69304	2.96517	3.12814	3.03517	1.94573	2.41996	3.01216	3.34203	3.07622	3.53641
GRMZM2G000256	5.3632	5.55591	5.45993	5.25212	5.83237	6.04595	6.10852	7.36541	7.36218	6.92499	6.4424	6.09711	5.99431	5.91317	5.7106	5.95932	5.68499	5.43551	5.40864	5.87443	6.51039	7.40764	7.50027	7.12691	6.45043	6.32079	6.22404	5.96235	5.40423	5.4846	5.26413	5.27939	5.76159	5.72707	5.97646	7.15938	7.40564	6.83795	6.13749	5.83567	5.51865	5.82804	5.3604	5.71968	5.34844	5.1105	5.88868	5.65549	5.91149
GRMZM2G000261	2.2631	1.92865	1.85237	2.41666	2.43841	2.10956	2.60599	3.36305	2.53156	2.63379	2.13182	2.33012	2.22161	1.62089	2.54902	3.30606	2.70932	2.86085	2.78675	1.92865	1.30667	2.46597	2.19693	2.43222	1.9245	1.74511	1.96151	1.97367	0.587756	1.02325	1.52411	1.25847	1.40483	0.675535	1.41602	2.76132	2.03712	1.41602	1.59091	1.5136	2.03712	2.04101	1.94105	1.35356	1.2767	2.04489	1.93692	0.767208	1.9036
GRMZM2G000264	5.29649	5.79897	5.70843	5.30337	5.48663	4.89472	3.85574	4.87404	5.06891	4.85308	5.56833	5.12649	4.7034	5.28994	5.5455	5.90636	5.37756	5.30771	4.86835	4.46778	5.22024	4.89939	4.79597	5.41711	5.4675	5.52643	4.98551	5.53271	5.45505	4.31348	4.96643	5.19335	3.73583	4.59332	3.70562	4.9864	4.20788	5.23955	5.56281	5.76358	6.21406	4.88488	4.53179	5.83359	5.45997	4.7034	4.7603	3.75311	4.0303
GRMZM2G000268	2.98183	2.82644	3.15466	3.09214	3.24124	2.6377	2.47531	3.49418	3.13974	2.73133	2.69155	2.52109	2.00178	2.80087	3.06481	3.24824	2.99426	2.7677	2.88964	2.52391	3.23598	3.45662	3.42434	2.1528	3.08244	2.86961	2.90284	2.71157	-3.52266	-2.01637	-3.52266	-3.01239	-2.3975	-3.52266	-2.01637	-1.85659	-2.63127	-3.52266	-2.63127	-3.52266	-1.66678	-2.13309	-3.52266	-2.71795	-3.52266	-2.13309	-3.52266	-3.52266	-3.52266
GRMZM2G000278	6.00896	5.77156	5.08104	4.9302	5.18204	3.68835	3.80828	5.07449	5.79209	5.70987	4.57272	4.90928	4.68877	4.08109	5.39481	5.42923	5.7296	4.53212	5.26236	4.01952	4.11683	5.26467	6.00293	5.36891	4.80211	4.87509	4.45874	4.46803	6.41586	6.29357	5.88464	5.27578	4.69445	4.03649	4.36242	4.91856	5.64399	5.51855	5.29699	4.7653	4.53591	4.31104	5.82526	5.92097	5.56408	4.92681	4.74352	4.46803	4.54473
GRMZM2G000280	5.33097	5.37544	5.02357	4.93621	4.97018	4.21261	4.18513	4.84581	5.04446	4.75889	4.31103	4.22956	4.23965	4.19721	5.18191	5.00401	4.98799	4.73847	4.38104	3.99559	4.41687	4.91616	5.07734	4.71968	4.60772	4.60435	4.41082	4.62912	5.61304	5.49031	5.27446	5.02881	4.84405	4.48775	4.59149	5.16943	5.3279	5.20423	4.94229	4.9783	5.0183	4.65091	5.44391	5.45492	5.35788	4.99548	4.90661	4.56684	4.69814
GRMZM2G000288	3.93976	4.47235	4.29011	3.83522	4.60824	3.54367	2.70604	3.51799	3.92322	3.46122	4.54026	3.60637	3.56426	4.33314	4.50309	4.70116	3.87017	4.27943	0.925922	0.163988	4.43082	3.60276	3.80412	4.70368	4.38019	4.62385	4.19698	4.4812	4.18196	3.70402	4.15944	4.43842	3.2589	4.13282	3.27263	4.32332	3.04877	4.83168	5.05876	4.84695	5.54177	4.23415	3.73817	4.92276	4.78763	4.02243	4.01837	3.54649	3.54367
GRMZM2G000292	0.240196	1.98684	0.0571511	1.33209	1.21285	0.717749	0.883234	1.87919	1.21285	0.920017	1.33209	1.2282	1.32487	1.60527	1.12594	-0.0498823	1.33928	0.393816	1.49708	0.644826	0.873917	1.18957	1.77017	1.22054	1.69552	1.55518	1.89498	1.18957	2.30873	3.0301	2.48602	1.08498	2.317	1.89498	1.86326	2.19313	2.91928	2.80729	2.40942	2.53774	1.98186	2.35374	1.56152	1.44378	1.92098	1.46395	1.83096	1.44378	1.9618
GRMZM2G000339	1.74529	0.291178	1.18623	1.55472	1.10408	1.68267	-0.881807	2.97162	2.83711	2.39645	2.21217	1.92396	1.87196	2.52705	1.8841	1.7584	1.74967	0.767312	1.93963	1.25268	2.70782	3.53579	2.28015	2.2738	1.99335	2.18216	2.32705	2.32087	4.30583	4.32425	4.14442	3.95516	4.74468	4.58071	4.91568	4.9821	5.43922	5.39203	4.88143	4.711	4.37031	4.94295	4.41598	4.32242	3.89088	3.99479	4.41338	4.48054	4.90413
GRMZM2G000353	0.855001	-0.173542	2.0969	0.570856	2.14745	2.05912	3.54739	3.5301	2.95436	3.36561	3.49299	3.98379	3.13893	2.68553	2.68878	3.33324	2.06865	2.48527	2.5501	2.23978	2.07339	3.56071	2.95161	2.64274	3.14873	2.20958	2.85211	2.62598	1.14779	0.834824	-0.785569	0.32644	-1.93917	0.708197	2.97895	4.21612	3.78681	3.51847	3.32887	2.80148	2.35127	1.25314	1.81748	1.2919	0.546793	1.80636	1.29955	0.196432	2.00076
GRMZM2G000361	4.82836	4.98297	5.07944	4.823	5.2202	5.37037	5.23864	5.35723	5.65607	5.48802	5.3479	5.27084	5.17055	5.11263	4.81762	4.8549	4.89031	4.53956	5.61713	5.90912	5.40501	5.90078	5.60049	5.61548	5.19128	5.3389	5.29398	5.4452	5.22651	5.12652	4.88877	4.76509	4.93303	5.16968	5.37651	5.40086	5.38302	5.49053	5.26798	4.96338	5.13142	5.19898	5.02718	5.34243	5.26593	4.80898	5.30962	5.32709	5.08036
GRMZM2G000371	4.40736	4.52405	4.24523	4.03234	4.30362	3.80672	3.60946	3.92823	4.03769	4.09191	4.2953	3.91197	3.59315	3.73969	4.4472	4.21921	4.17325	4.06677	3.84624	2.81412	4.36579	4.04479	4.4382	4.2507	4.5911	4.36869	4.32088	4.22793	4.76632	4.35997	4.51348	4.45064	4.09277	3.96492	3.94338	4.56884	4.57715	4.3006	4.41018	4.63595	4.91769	4.32088	4.59741	5.05278	4.74349	4.06065	4.51613	4.04301	3.94432
GRMZM2G000380	1.34754	2.01589	1.69409	2.16831	1.47627	0.449237	0.119337	0.227063	-0.0532753	0.35847	0.00223185	0.379176	0.639878	1.32229	1.75458	1.95357	1.68243	1.65882	1.41106	0.697862	0.21551	0.0814227	-0.187228	-1.74642	0.449237	-0.445185	-0.202969	0.249874	1.17139	1.65086	1.77659	1.76563	0.86536	0.955348	0.570399	0.0291499	0.419656	-3.08319	1.36247	1.32229	1.16568	0.389411	1.23271	1.45796	1.57698	1.63074	1.31205	0.656701	0.458954
GRMZM2G000393	5.82887	5.83318	5.73574	5.5938	5.57492	4.83222	4.64032	5.22681	5.04422	4.88696	5.0393	5.01552	5.01751	4.98276	5.35441	5.55075	5.40112	5.11061	5.19615	4.51415	4.98225	5.4654	5.06373	4.71471	5.15989	5.0501	4.89663	4.9358	6.02668	5.91654	5.8165	5.59593	5.11814	4.80473	4.81376	5.21088	5.18264	4.74604	4.99189	5.2439	5.01352	5.12424	5.45235	5.70518	5.71312	5.37873	5.07678	4.94883	4.64468
GRMZM2G000397	7.05747	7.24462	7.09294	6.68454	6.77096	5.95022	6.20468	6.45065	6.22986	6.10318	6.1881	6.26118	6.27965	6.07659	7.16955	7.33822	6.96859	6.80655	7.25274	6.7086	6.05071	5.79662	5.83843	5.89544	6.13443	6.09686	5.8588	6.07475	7.14949	7.39263	7.3581	7.61335	6.88895	6.85377	6.8487	6.19684	6.25546	5.95344	6.80611	6.81291	7.15217	6.96322	7.46277	7.29675	7.16181	7.61265	7.02436	6.8106	7.08761
GRMZM2G000423	4.5414	5.02364	4.36044	4.4579	5.88188	2.47975	2.15699	2.87435	4.44776	4.82106	3.98666	4.65869	3.50605	1.46724	5.67201	5.97108	5.19126	5.73974	5.20081	3.27811	1.97976	2.60836	4.50758	4.73931	5.03662	4.52968	3.00862	3.18965	4.30423	4.42382	3.88363	4.06773	4.06408	3.31983	2.14635	2.89061	5.09254	4.85838	4.57809	4.32156	4.32156	2.19366	4.97058	4.95058	4.75731	4.71686	4.44323	3.07716	2.74999
GRMZM2G000431	1.71825	1.2922	0.418251	1.16163	1.30534	0.211525	0.737655	1.47293	0.172095	-0.151307	0.987808	0.463235	0.979804	1.77289	1.31838	0.601255	0.601255	1.36318	1.21792	0.580783	0.591052	0.661144	-0.087424	0.28758	0.690267	0.64143	-0.0259991	0.0901869	1.43115	1.64059	1.58664	1.42508	1.93526	1.7923	1.55337	0.718868	1.73833	1.27895	1.6773	1.83514	2.25048	1.97017	1.34414	0.737655	1.06572	1.61923	2.13798	1.68764	2.06647
GRMZM2G000435	1.87499	1.46192	1.0413	1.26724	1.37962	1.38801	1.47797	1.01115	0.0358315	-0.347592	0.453129	0.72855	0.453129	1.26724	1.26724	0.117111	0.990789	1.17622	0.453129	0.669241	0.384789	0.0849997	-1.04048	0.132973	0.853078	-0.347592	0.583098	1.31122	0.0523573	1.54092	1.21313	1.52537	0.681246	1.06115	1.52537	0.751783	0.64501	0.808698	0.0358315	1.05125	0.751783	1.93298	1.14807	0.453129	0.398648	2.45452	1.01115	1.73266	1.68284
GRMZM2G000451	2.95749	3.38919	3.71178	3.73409	3.42975	2.64544	2.45636	2.12856	1.66987	2.26384	2.14737	2.3034	2.60557	2.38459	3.04232	3.39816	3.17422	3.65335	3.48488	2.72401	1.47797	1.99282	1.67859	1.71719	1.97181	2.2781	2.34729	2.01009	1.44242	1.77519	2.08692	2.138	2.23488	2.2083	1.76705	1.97885	2.00321	1.79133	2.17512	2.52702	2.38722	2.02036	1.43209	1.58419	1.92152	1.78731	1.60725	1.7087	2.05736
GRMZM2G000453	5.42024	5.22186	5.58607	5.23377	5.15307	3.9652	3.90051	4.0076	3.83666	4.32278	3.62458	4.02945	3.84402	4.22665	5.36451	5.51035	5.08704	5.29247	5.04511	4.07856	3.52838	3.84891	3.44967	3.38003	4.07435	4.22475	3.98208	4.17623	2.56915	3.18972	3.03798	3.0989	2.37448	2.99811	1.92925	1.46389	1.80014	1.92068	2.40295	1.27973	1.20625	1.6894	2.43705	1.99608	2.29249	2.9263	1.89906	2.40921	2.06795
GRMZM2G000481	1.71637	2.48749	1.28282	1.58621	2.2759	2.0737	1.31665	3.39069	3.14389	2.1776	2.91728	2.35973	2.09204	2.50504	2.02513	1.11604	1.33334	1.40924	1.26566	1.4356	2.54247	3.62853	3.09404	3.28574	2.99006	3.08136	2.46681	2.67174	3.5051	3.33805	3.33805	2.92885	2.56514	2.41559	2.30211	3.4138	4.02362	3.45571	3.34356	3.33251	3.25901	2.92885	3.32696	3.59045	2.91264	2.2792	2.92654	2.58195	2.16011
GRMZM2G000489	0.244898	0.954853	2.09662	1.69367	1.52855	1.93649	2.20557	1.97333	0.244898	1.7972	1.40769	2.12029	2.03074	1.62413	2.10002	2.19915	1.78103	2.38812	2.55377	1.94762	1.07924	1.45702	-0.672929	1.20117	0.793194	2.013	1.07924	1.87591	-3.358	-1.5929	-1.32071	0.0636818	0.186507	0.126147	1.14993	0.653985	0.400692	0.630981	0.21594	0.292143	0.452594	0.477991	-0.0796345	-0.641238	-2.11692	1.03668	0.196372	0.669159	1.79317
GRMZM2G000510	5.63476	5.6803	5.46999	5.54177	5.55983	5.24769	5.58927	5.66807	5.65411	5.31293	5.18798	5.32814	5.19146	5.18233	5.51358	5.49031	5.58349	5.29554	5.66645	5.43567	5.40594	5.59469	5.74691	5.32655	5.42932	5.24433	5.50574	5.28739	5.12961	5.33807	5.17008	5.22449	5.28943	5.30689	5.10099	5.7196	5.60379	5.30769	5.1692	5.35345	5.16568	5.28412	5.21939	5.22407	5.21896	5.11831	5.37333	5.24223	5.03981
GRMZM2G000531	6.60848	6.21402	5.7579	6.19412	6.21447	5.71342	5.39367	5.8794	5.9562	6.01535	5.70296	5.89323	5.56972	5.50915	6.43375	6.49463	6.53657	6.33671	6.60164	5.69647	5.76178	6.07025	6.19504	5.77779	6.1036	5.84744	5.72959	5.85027	6.48112	6.4425	6.2258	5.99059	6.04075	6.11039	5.77218	6.13345	6.02352	5.99215	6.28086	6.34933	6.39054	6.04378	6.46789	6.57768	6.34703	6.09411	6.40176	6.18003	5.81226
GRMZM2G000540	4.57078	4.46785	4.12822	4.20167	4.21755	4.18115	3.94177	4.44585	4.27366	4.06487	4.14299	4.00698	3.9808	4.25145	4.47611	4.48583	4.37084	4.40721	3.95626	3.55283	4.43127	4.4701	4.28802	4.37084	4.2762	4.47236	4.13747	4.23676	4.40564	4.07831	4.27705	4.34424	4.03078	4.24109	4.06101	4.74637	4.24714	4.39544	4.29725	4.40486	4.65892	4.25574	4.06294	4.17485	4.24714	4.15672	4.27959	4.13839	4.11238
GRMZM2G000581	4.16308	4.19052	4.01599	4.35614	4.40115	3.88663	3.42488	3.5571	3.98418	3.8562	3.78234	3.68345	3.70352	3.60667	5.11205	5.65709	5.04694	4.74773	4.19052	3.58526	3.80334	3.68701	4.11652	3.77677	3.89492	3.8273	4.11205	3.8562	3.41071	3.76668	3.92256	3.95269	4.1674	4.09042	3.76892	3.81972	3.89801	3.41923	3.72679	3.94171	3.90931	4.04713	4.81273	4.64751	4.59642	4.66499	4.36827	4.29792	3.68226
GRMZM2G000587	2.6967	2.72643	2.8629	2.62434	3.4997	3.70762	3.59467	3.79929	3.41727	3.36252	3.61882	3.49627	3.92025	3.72574	3.05706	3.35136	2.63285	3.06148	3.4997	3.99385	2.78439	3.59791	3.24554	4.09384	3.71065	3.43869	3.99385	3.36067	2.62434	2.81775	4.79494	2.95451	3.69083	4.06198	4.02699	4.14293	3.66457	3.58328	3.72274	3.24157	3.37361	3.63473	2.38707	2.47913	2.37726	2.75565	4.07676	3.92561	3.91487
GRMZM2G000592	0.0415852	0.10494	1.01775	0.440345	0.663911	0.120397	0.573519	1.37997	0.641783	0.879608	1.17732	0.945549	-0.240053	0.840682	0.550108	0.3495	0.239007	0.414907	1.46247	0.402035	0.830803	0.973005	0.780477	0.165903	0.550108	1.24006	0.389061	0.538274	-1.74927	-1.65422	-1.47942	-0.339184	-0.164908	-0.380605	0.663911	0.414907	-0.581387	1.24006	0.652885	0.0576582	0.322577	0.608011	-1.47942	-0.511649	-1.65422	-0.953758	-0.838328	0.0576582	0.739056
GRMZM2G000593	6.60491	6.89843	6.90507	6.36458	6.34009	5.18604	4.66075	5.10203	5.05182	5.17757	5.62226	5.78623	5.16555	5.67337	6.57094	6.60208	6.29051	6.23894	5.38778	4.12564	4.98479	4.99998	4.72933	5.08738	5.76771	5.57878	5.35151	5.76157	6.51892	6.11558	6.22762	6.21342	4.57671	5.06846	4.72779	5.35532	4.94549	5.11694	5.72124	5.94772	6.73482	5.53746	6.3486	7.18724	6.45945	6.0161	5.28327	4.54711	4.7009
GRMZM2G000601	2.33089	2.35933	1.74443	1.66544	1.74443	0.732461	1.2392	2.1456	1.9531	2.21881	0.160242	0.837559	0.441305	1.67019	3.43519	2.82611	3.12417	2.27908	2.10957	-0.222175	1.20816	1.88364	1.8024	0.868603	0.773674	1.53686	0.461077	1.92078	3.67307	3.75078	3.66309	3.64296	2.35305	2.42688	2.3245	2.98827	3.82112	3.07603	3.11823	3.25893	3.28963	3.02435	4.97165	4.89244	4.35166	4.19846	2.89106	1.82849	2.96667
GRMZM2G000603	0.0883948	1.02706	1.51321	1.62271	1.12918	0.0351287	0.694137	0.480848	0.0170246	0.364139	1.75454	0.827615	0.655986	1.00594	1.69711	1.35332	1.94885	1.24466	1.18783	0.550198	0.603853	-0.257161	0.223322	0.756013	1.38815	-0.52989	0.896532	-0.0572301	-0.0383832	0.27147	1.0583	0.768142	0.0883948	0.768142	0.25556	0.173878	-1.03418	-1.09982	-0.299897	0.563759	0.681508	0.287243	2.13034	1.1092	1.39676	1.6151	0.896532	0.14016	0.850876
GRMZM2G000608	2.14931	2.68949	2.66495	2.81354	2.65043	2.4681	2.76447	3.0657	2.99586	1.86573	2.77595	2.3748	2.27208	2.55333	2.52626	2.09763	2.5733	2.62094	2.39996	2.10381	2.89461	2.96125	2.93599	2.24726	2.99911	3.44564	2.99911	2.77595	1.674	2.20776	3.35928	2.88583	3.21254	3.57188	3.12482	3.63199	3.83171	3.37549	3.17869	3.04543	3.13665	3.62267	2.34139	2.30182	2.91718	2.55333	3.28055	3.49091	3.7402
GRMZM2G000610	3.02257	2.50325	2.58962	2.80518	2.65345	2.38453	2.34714	2.49176	3.09958	2.94607	3.01633	2.77644	2.64298	2.75943	2.82875	2.45386	2.4568	2.37836	1.70099	1.60414	2.73482	3.39371	3.20306	2.86118	2.98264	2.7716	2.92636	2.88622	2.78848	2.47146	2.47438	2.33766	2.20215	1.97687	1.99264	2.80992	2.75454	2.62716	2.79327	2.66902	2.60043	2.74963	2.40898	2.80518	2.01988	2.14246	2.31531	2.4029	2.49464
GRMZM2G000614	1.63625	2.07557	1.55927	1.47821	1.43601	0.676097	-0.00023243	0.80342	1.39262	0.722254	1.49202	1.12619	0.604143	0.986108	1.1664	1.58967	1.20005	1.07289	0.421801	-0.567177	0.683887	1.06079	1.1493	1.34796	1.28631	1.2111	0.87365	0.986108	-0.384929	-0.448719	-0.515283	-0.338772	-0.794369	-0.835743	-0.944351	-0.308757	-0.602777	-0.0496153	-0.400629	-0.264809	-0.922004	-0.602777	-0.584874	-0.400629	-0.0877269	-0.754084	-0.835743	-0.354004	-0.835743
GRMZM2G000615	3.74564	3.76493	3.55766	3.93798	3.5962	3.44903	3.2701	3.63495	3.95124	3.58426	3.40116	3.33914	3.12353	3.40924	3.64535	3.82856	3.71293	3.45295	2.50087	2.21577	3.57464	3.73046	4.15494	3.81831	3.83671	3.72828	3.77554	3.74779	4.51982	4.2809	4.14915	4.31102	3.89456	3.68176	3.68625	4.38169	3.96251	4.07093	3.98943	4.1375	4.13666	3.77131	3.91883	4.12576	3.99951	3.55278	3.92076	3.82242	3.39167
GRMZM2G000620	2.05667	2.33256	2.80981	3.27266	3.84236	3.27428	2.96994	3.91975	3.438	3.1944	3.22816	3.34424	3.29847	3.70964	2.83336	2.94033	3.5693	3.95337	2.41417	2.33832	3.47578	4.00929	3.87308	3.26287	3.97575	4.00201	3.457	3.41729	1.2754	2.04639	2.37247	3.11937	3.03512	2.9203	2.77714	3.66419	3.55841	2.95619	3.3551	3.28884	3.39481	2.54599	2.36965	2.91424	3.38269	3.30645	2.77714	2.67737	3.07412
GRMZM2G000622	4.51223	4.64679	4.36144	4.56906	4.90694	4.87056	4.55491	5.63501	6.30519	5.72775	5.3844	4.88674	4.7275	4.86241	4.47829	4.55372	4.32726	4.30918	3.51773	3.61837	5.33252	6.20318	6.60614	6.31151	5.6727	5.46201	5.45495	4.99921	4.88816	4.78741	4.38689	3.99608	4.61471	4.21226	4.05629	5.2032	5.71297	5.63473	4.80652	4.60157	4.22714	4.14105	4.47829	4.75259	4.27304	3.78723	4.4645	4.1721	4.06623
GRMZM2G000623	4.83041	5.03025	4.87286	4.95049	5.34583	4.87892	4.73742	5.22834	4.84281	4.93407	5.04377	4.91481	5.09921	5.0871	5.6429	5.72127	5.53666	5.38053	5.62104	4.8338	5.01104	5.23548	4.82361	4.93567	5.08272	4.83437	5.30828	5.39599	4.21868	4.18426	4.58499	4.67225	4.68647	4.63712	4.55997	5.58337	5.19811	4.51765	4.97559	4.96308	5.40569	4.52782	5.23415	5.23147	5.15709	5.10017	5.14914	4.59411	4.77348
GRMZM2G000632	3.35314	3.63742	3.28773	3.81823	4.1155	3.90167	2.91466	3.75217	3.96208	3.60275	3.92445	3.62759	3.20371	3.71636	4.07941	4.63387	4.11733	3.98702	3.26328	2.62826	3.95805	4.08315	4.26585	3.86369	4.36863	3.98504	4.13009	3.81713	3.35751	2.82263	3.49142	3.46168	3.59145	3.59774	3.33556	4.12372	3.82808	3.62389	3.88173	4.12736	4.34731	4.12099	4.1889	4.07378	4.17307	4.03001	4.10816	3.90167	3.46168
GRMZM2G000633	1.50455	1.52325	1.90884	1.54178	1.47304	0.911254	0.731479	2.51306	1.3014	1.44107	1.12252	1.15949	0.602815	0.713558	1.68461	1.63214	2.0252	1.44107	-0.201051	-0.431993	1.95002	2.82098	2.76208	1.51703	2.42056	2.08832	1.41514	1.07731	1.34896	1.2316	1.11505	1.89842	-0.0941605	1.10756	1.03891	2.21836	1.12252	0.758088	1.23868	1.10003	1.12252	0.105061	1.23868	1.80779	1.60841	1.28761	0.466068	0.254497	0.445813
GRMZM2G000645	4.3423	4.53519	4.10189	4.3951	4.44548	4.22791	3.70685	4.35459	4.37533	4.06504	4.45832	4.1617	3.87041	4.27786	4.40767	4.35962	4.1763	4.32772	3.14827	2.9125	4.78953	4.7022	4.68773	4.44819	4.86446	4.84251	4.72733	4.60416	4.38807	4.14037	4.29291	4.15189	4.02997	4.4704	4.37533	4.78462	4.4637	4.63693	4.5581	4.64472	4.66076	4.63933	4.07024	4.54478	4.14778	3.94241	4.28465	4.44751	4.18916
GRMZM2G000650	6.24297	6.35433	6.23512	5.79257	6.34314	5.46874	5.35193	6.03929	5.85361	5.77373	5.68362	5.80529	5.65343	5.41892	6.29183	6.26809	6.21368	5.9245	6.6353	5.80718	5.54989	5.88598	6.14629	5.86845	6.0101	5.99602	5.71383	5.85178	6.17422	6.20822	6.08802	6.20359	5.65638	5.79285	5.06514	5.78413	5.97746	5.6871	6.04046	6.16129	6.37058	5.54104	6.40671	6.62834	6.40857	5.89417	5.80475	5.35299	5.23603
GRMZM2G000660	5.20164	5.60323	5.05212	5.13099	4.67598	5.2274	4.92796	5.77745	5.45308	4.84266	4.69704	4.59504	4.78408	4.59759	4.75447	4.71545	4.58218	4.61789	4.13817	4.65523	5.12203	5.78754	5.41185	5.13634	4.76136	4.68142	4.72486	4.87959	4.22921	4.1477	3.99408	4.0633	4.03283	4.45563	3.37517	5.15843	4.63792	3.95724	3.37227	3.46657	3.05801	3.62923	3.58202	3.69969	3.09171	3.58957	3.94838	4.38219	3.55012
GRMZM2G000665	0.848471	1.32992	1.21756	1.12308	1.37502	1.52376	1.22976	1.58848	1.24187	0.618448	0.679047	1.62231	1.42431	1.24187	-0.199027	0.221257	0.679047	0.737488	1.4297	0.785974	1.97778	1.97778	1.56884	1.11007	1.02283	1.64604	2.22403	2.37886	0.555523	0.878848	0.329928	-1.98667	-0.828231	-0.627942	-1.265	-1.98667	-1.32157	-1.32157	-2.48759	-1.7839	-0.915736	-1.41026	-2.60916	-2.48759	-1.50402	-1.38016	-1.5365	0.128819	-0.258145
GRMZM2G000670	4.71297	4.46567	4.1733	3.73472	2.76205	-3.32531	-3.32531	-3.32531	-3.32531	-3.32531	0.86161	0.518294	0.379717	1.45088	4.65895	2.89587	4.16462	2.6243	2.57236	1.05092	-3.32531	-1.1126	-3.32531	-3.32531	-0.914449	-0.373375	0.0246304	-3.32531	-3.32531	2.14833	1.81393	1.52706	0.0738346	-0.00908196	-3.32531	-0.209215	-1.07772	-0.462636	0.656298	0.972659	-0.945728	1.43122	2.78923	2.49258	2.01969	0.782788	1.43122	-3.32531	-1.04363
GRMZM2G000674	-0.948405	-1.67707	-0.859587	-1.36672	-0.596126	-0.859587	-0.350823	1.80793	1.95094	-0.91822	-0.948405	-0.803126	-0.9792	-1.62867	-2.13205	-0.948405	-0.9792	-2.50569	-1.109	-1.77872	-0.831095	0.925912	1.66665	0.576838	-0.213052	-0.888622	-1.88765	-0.502295	0.307869	0.496292	-1.109	-0.888622	0.108146	-2.00496	-0.270579	2.72594	2.90395	1.6992	0.0773509	-0.859587	-0.121751	0.321182	0.092826	-0.722172	-0.213052	-1.04272	-0.803126	-0.0867084	-1.49208
GRMZM2G000686	6.29615	5.98415	5.9166	5.38297	5.21385	4.36839	3.71229	3.91071	3.79775	3.85779	4.15861	4.5149	3.92317	5.04319	6.45249	6.1408	6.52326	5.16341	5.56519	3.65287	3.59098	3.43535	3.95155	3.06849	4.43837	4.47712	4.30242	4.52131	6.35807	6.34733	5.75484	6.03767	4.75449	5.02729	4.5661	4.49548	4.90008	4.62581	4.87905	5.1767	5.53914	5.24182	6.50991	6.40339	6.4224	6.13862	5.23666	4.64539	4.8199
GRMZM2G000710	5.28738	5.31344	5.35607	5.07783	5.37658	5.0077	5.10234	5.74302	5.59827	5.31275	5.09666	5.1815	5.19561	5.22785	5.65478	5.49621	5.41802	5.28275	5.57554	5.47083	5.48605	5.89324	5.92578	5.32768	5.4261	5.52144	5.30575	5.53045	5.962	5.84995	5.95025	5.59312	5.95248	5.97475	5.82633	6.05864	6.35926	6.06297	5.96156	5.83698	5.67005	5.75712	6.38258	6.2434	6.0991	5.88324	5.80873	5.77814	5.75559
GRMZM2G000713	3.43591	3.83835	3.79651	3.36294	3.331	2.52485	2.01696	3.68962	3.86771	3.61568	2.97864	3.04525	2.11931	2.29725	3.75798	3.78779	3.50562	2.89553	2.88775	2.47481	2.94329	3.76465	3.86147	3.59601	3.38292	3.6519	2.92055	2.75978	4.01432	3.96632	4.00674	4.04335	3.39564	3.44139	2.83217	3.89142	4.47209	4.02937	3.9828	3.7524	3.66969	3.29089	4.60049	4.64398	4.27084	4.09895	3.80627	3.43728	2.53222
GRMZM2G000718	6.41841	6.4456	6.20745	6.67695	6.83368	6.46137	6.60026	7.18933	6.93481	6.5018	6.65422	6.72846	6.74781	6.68481	7.03614	7.06836	6.92634	6.84566	6.69771	6.10641	7.11658	7.11817	7.15915	6.32944	7.10987	7.2102	6.85848	6.90196	5.74076	5.92102	6.35974	6.13904	6.42378	6.54911	6.74057	6.93685	6.81179	6.62255	6.92827	7.01298	7.20281	6.90183	7.11658	6.90796	6.71567	6.89502	6.74781	6.73343	6.86934
GRMZM2G000719	2.5508	2.50577	2.54233	2.09044	2.37844	2.68195	2.39027	3.49834	3.17501	2.63089	2.62087	2.72004	2.23106	2.36412	2.39263	2.35449	1.96981	2.07004	1.22773	1.76418	2.8512	3.32775	3.40264	3.12745	2.4252	3.01671	2.64877	2.61077	2.7862	2.39027	2.33748	2.38555	2.64482	3.38249	3.38963	4.2128	3.7085	3.7564	2.47497	2.83565	2.65074	3.2184	2.54868	2.7663	2.03438	2.55922	2.84776	3.00439	3.23435
GRMZM2G000739	4.2667	3.90656	3.97844	5.28545	4.64766	4.71987	4.0213	4.33088	2.93733	2.61352	3.25348	3.45501	3.93817	4.73771	3.77023	3.54871	3.53164	4.95445	4.11053	3.90656	4.43469	4.49519	3.02755	2.50938	3.64633	3.59651	3.81801	4.7593	3.44597	3.07899	3.40266	4.56626	3.65543	4.07352	4.19095	2.83023	2.54638	1.78632	2.86238	2.46428	2.40291	3.88513	3.1145	3.13512	3.20146	5.03232	3.98581	3.71332	3.97473
GRMZM2G000741	3.52952	3.64997	3.84208	3.2193	3.15049	2.46083	2.49251	3.70507	3.09815	1.99148	2.01294	2.52357	2.41756	2.56902	2.91183	2.3871	2.77182	2.82765	2.9376	2.23448	1.89492	3.63871	2.96488	1.7714	2.055	2.37306	2.01294	2.32434	3.18611	3.36797	2.95714	2.82976	2.60592	2.5107	3.16755	3.9174	3.60187	2.71619	3.0162	2.85691	3.06226	2.58389	3.02366	2.53887	2.50034	3.18946	2.13258	2.59861	2.79568
GRMZM2G000743	0.481821	0.777382	0.0432951	-0.885373	-1.80402	-1.70875	-0.648752	0.40547	-2.25113	-3.84368	-0.885373	-0.885373	-1.70875	0.724467	1.72785	-2.01263	0.392398	1.0638	0.680891	-1.12823	-0.749795	-0.463373	-1.70875	-2.7739	-2.52956	-2.06913	-2.45547	-1.06412	1.19856	0.444082	0.680891	-0.257346	-0.316525	0.766933	-0.336728	-3.84368	-0.648752	-0.648752	0.8882	-0.441586	0.945678	1.08126	2.05318	1.66789	0.777382	1.1241	0.365942	-0.336728	-1.30021
GRMZM2G000749	5.18095	5.31351	4.99086	4.75333	4.93216	4.58947	4.35953	4.46012	4.54088	4.65326	4.68975	4.5604	4.52337	4.46071	5.00405	5.1321	5.13623	4.56095	4.34742	3.68123	4.92482	4.60568	4.94503	4.91265	4.99003	5.27474	4.98297	4.98089	6.02555	5.54669	5.73833	5.7758	4.89553	4.99169	5.01182	5.28969	5.45766	5.22824	5.51248	5.70756	5.75348	5.41199	5.96792	6.15909	6.16658	5.45222	5.47118	5.13773	4.80305
GRMZM2G000753	4.66445	4.6558	4.00259	4.2329	4.16007	3.97618	3.71077	4.30332	4.34155	3.99321	4.00446	3.97047	3.62888	3.48268	4.27915	4.32942	4.18444	3.49561	2.55568	2.34971	3.97523	4.45945	4.36703	4.29556	4.08728	4.2466	4.01378	4.06765	4.22561	3.55375	3.7342	3.72754	3.04797	3.15201	3.60383	4.05593	3.89622	3.61461	3.60263	3.96856	4.09435	3.55746	4.22154	4.21501	3.77574	3.48528	3.3753	3.33309	3.03081
GRMZM2G000764	3.98996	3.89989	4.15341	4.49677	3.70726	3.3429	3.0149	3.48038	3.29994	2.96259	3.12344	2.78561	3.12958	2.92958	3.37818	3.7021	3.43391	3.57474	1.94884	2.12099	3.32828	3.40885	3.66548	3.40758	3.66653	3.63225	3.57587	3.41767	4.69406	5.0612	5.39923	5.56804	4.84909	3.93465	3.71957	4.14809	3.62027	3.74788	3.90349	4.14581	4.33753	3.98656	3.95564	4.29622	4.78375	3.90888	4.15265	4.07397	3.71752
GRMZM2G000775	3.2749	2.41802	2.16258	2.41802	1.88865	2.02961	2.01693	2.99893	5.11846	4.6265	2.67892	2.60548	1.86072	2.11555	2.70896	2.68717	2.45993	1.57782	1.907	0.882664	1.96075	2.95808	4.56715	4.15609	2.41147	2.20446	1.69207	1.907	2.09148	2.18936	1.4297	1.30674	0.753027	1.6058	1.67095	2.21195	3.77513	3.46806	2.39164	1.77374	1.92061	0.187049	2.12348	2.24157	2.00842	1.06656	1.25187	0.663513	1.3532
GRMZM2G000777	3.55689	4.02278	3.30434	3.54574	3.7347	3.64356	3.71309	4.34151	3.59146	4.29249	3.95735	3.98605	4.01793	4.3304	3.73183	3.38687	3.52969	3.82941	4.14212	4.53468	3.00177	4.23883	3.4043	3.67794	3.74896	3.79104	3.62688	3.7304	4.32329	4.60695	4.24203	3.87884	4.08465	3.84962	4.3059	4.62925	4.81564	4.3304	4.0788	3.72032	3.32443	4.18344	3.90627	3.76028	3.49713	4.03726	3.04075	3.99838	4.27164
GRMZM2G000812	6.82599	6.32103	6.55139	6.74342	6.67451	7.51355	7.59086	6.7461	6.54763	6.38619	6.56455	6.55223	6.49599	7.18572	7.46254	7.49704	7.33531	6.96605	5.811	5.96169	7.75949	6.578	6.69788	6.55999	6.97778	6.95772	7.23661	7.46675	7.06635	7.28563	7.18717	7.45613	7.50744	7.50868	6.92089	6.20551	6.57827	7.1694	7.33964	7.18953	7.46337	7.94803	7.57547	7.87161	7.595	7.5668	7.33768	7.60814	7.5496
GRMZM2G000816	5.83822	6.47289	5.97186	6.56389	7.06509	5.51823	3.61386	3.90414	4.56769	4.97928	4.9701	5.07734	4.55524	5.27746	7.96924	7.86817	7.95392	6.88399	6.68009	4.39124	4.803	3.97818	5.05348	5.08549	5.66103	5.72218	5.51692	5.36082	4.99022	4.9371	5.34813	5.43387	4.97607	5.57612	4.58765	4.72511	5.32393	5.45648	6.0971	6.26809	6.68072	5.41059	7.36099	7.68196	6.5163	6.41987	5.71959	5.42349	4.73259
GRMZM2G000818	3.52323	3.47921	3.46377	3.24825	3.80573	3.09312	3.82789	4.73698	4.56943	4.09921	3.77981	3.7418	3.43239	3.43239	3.87232	4.25342	3.88189	3.5178	3.88401	3.15368	3.34475	4.28434	4.33809	3.73244	3.68833	3.52999	3.33091	3.55672	4.07153	4.09555	4.42617	4.3217	4.70171	4.74933	4.67791	5.38938	5.69344	4.93449	5.2289	5.22763	5.27213	5.14556	5.18782	4.99563	4.82189	5.14377	5.04479	4.57604	4.64558
GRMZM2G000823	5.096	5.33054	5.06056	5.10993	5.18072	5.13458	4.69521	5.39978	5.41073	5.21182	4.99183	5.05082	5.12332	4.92892	5.23629	5.0673	4.94411	5.01729	4.13414	4.02267	5.17839	5.54138	5.52744	5.37222	5.39578	5.30871	5.27677	5.11115	5.47597	5.43303	5.4327	5.18344	4.98962	4.88093	4.89474	5.35445	5.17761	5.18382	4.89805	4.9131	4.93354	5.10829	5.28437	5.39511	5.26108	5.01511	5.19232	4.96366	4.72913
GRMZM2G000825	1.89673	3.10603	2.35865	2.8594	3.02422	3.04662	3.48101	3.81964	3.2091	2.7889	3.21271	3.16687	3.0607	3.33728	3.35706	2.19877	3.24662	3.31724	3.25542	2.97201	3.15565	3.52401	3.12532	2.0194	2.96134	3.21271	3.2519	2.86627	1.51066	2.3457	2.99102	2.68932	3.58696	3.91457	3.71047	3.81964	3.60367	4.05763	3.42737	3.76978	3.24662	3.51669	2.41245	2.4031	2.84325	3.01805	3.80401	3.65803	3.87825
GRMZM2G000836	-0.0515567	-0.526432	0.312386	0.423188	0.658258	1.36396	0.984467	-0.163327	-0.739193	1.52121	-0.608589	1.71377	1.22302	-0.114586	0.538902	0.561191	0.446924	1.48816	0.594123	0.857115	-0.761897	-0.130689	-0.694613	0.885161	-1.51441	0.626472	0.647724	1.62312	0.48196	1.28369	0.0827819	0.221308	-1.22776	-0.80817	-0.264891	-0.335877	-0.335877	-2.12249	-1.16973	-1.3184	-0.879852	-1.65783	0.125453	0.679146	0.247797	0.770296	-1.38143	-1.22776	-2.7471
GRMZM2G000874	3.56907	3.85517	3.37935	3.08298	3.59658	3.68113	2.27745	3.5194	3.95291	4.00291	3.79198	3.91475	3.29326	3.60619	3.47858	3.85103	3.55925	3.00969	3.04784	3.36837	2.81001	3.57396	4.11296	4.3346	3.75583	2.99373	3.91209	3.38664	3.46302	3.39389	2.97067	3.22469	2.20605	2.17663	3.00287	3.56089	3.79341	3.86616	3.383	3.65807	3.22269	2.97993	3.58692	3.84964	3.15947	3.14696	2.71551	2.56603	2.43107
GRMZM2G000909	3.16788	2.94982	2.7197	2.95894	3.1013	2.40354	2.70265	3.20402	3.41165	3.42923	2.91282	2.78406	2.41904	2.55438	3.32931	3.14223	2.92587	3.01079	3.20402	2.53303	2.92215	3.46379	3.65878	3.36053	3.32644	3.13088	2.81626	2.86336	3.78464	3.89312	3.59967	3.57416	3.82164	3.52817	3.42114	3.38699	4.02417	3.81641	3.95571	4.11851	3.75656	3.30184	3.63658	3.74344	3.66918	3.57783	3.52691	3.345	3.60808
GRMZM2G000923	6.89191	6.97473	6.71334	6.62959	6.59981	6.40506	6.49462	7.46957	7.11886	6.94912	6.95132	6.62416	6.65585	6.8048	6.68341	6.33967	6.3775	6.58424	6.64769	6.6344	6.98887	7.55227	7.10808	6.61826	6.86746	6.95047	6.52373	6.68921	7.08908	6.87505	6.7469	6.55531	6.6067	6.74355	6.84367	7.16222	7.42127	7.07876	6.91672	6.78669	6.43657	6.9728	6.92917	6.84485	6.73612	6.83632	6.62838	6.44354	7.1216
GRMZM2G000932	2.65934	2.55728	2.53748	2.95559	3.13233	0.94911	1.01329	0.795668	0.219885	0.919668	0.977977	1.42486	0.378138	1.44062	3.12063	3.65348	3.19911	2.63156	2.19109	0.835546	0.399425	0.409954	0.420409	-1.45389	0.889629	1.14026	0.882023	0.897196	4.09914	4.18255	4.4141	4.58897	3.58639	2.8923	2.6432	1.15935	1.83718	1.56104	2.85459	3.78776	3.65816	3.32717	5.20961	5.19274	4.72674	4.94365	3.58884	3.45845	3.20229
GRMZM2G000936	4.97661	4.73437	4.50794	4.75899	4.56685	4.52581	4.44648	4.83973	4.47913	4.03536	4.13319	4.02143	4.13642	4.33048	4.45681	4.57574	4.62225	4.52704	3.32802	3.18394	4.57337	4.79741	4.68107	4.07547	4.359	4.34098	4.41307	4.69472	5.02777	4.92538	4.95598	4.77859	4.75222	5.00788	4.75795	5.25723	4.94007	4.62796	4.79792	5.08666	5.13605	5.06088	4.64944	4.97349	5.20515	4.78727	5.01049	5.07881	4.78879
GRMZM2G000937	4.47293	4.59442	3.94524	3.99293	4.40283	3.76653	3.55199	3.94617	4.17242	4.10096	4.34734	3.81397	3.64895	3.7832	4.46566	4.60049	4.19315	4.02597	3.3387	2.84087	4.04877	4.14244	4.39037	4.34305	4.57729	4.71369	4.44434	4.17403	4.6657	4.28306	4.45703	4.10348	3.9656	4.30454	4.00999	4.30675	4.30822	4.46632	4.398	4.61195	4.72154	4.23145	4.62035	5.08553	4.62572	3.92461	4.21827	4.11352	3.53988
GRMZM2G000964	3.54078	3.2206	3.66101	3.41582	3.3267	4.01106	3.67672	4.47018	4.85122	4.34678	4.02586	3.68006	3.45961	3.87783	3.57002	3.48933	3.12576	3.01493	1.01135	1.46665	4.46955	4.83878	4.83974	5.01369	4.10418	4.23751	4.25963	3.87493	3.73571	3.12243	3.71089	3.4279	3.46222	3.69996	3.95839	4.76676	4.54947	4.69824	3.90836	4.06263	3.48933	3.75903	3.46352	3.50459	3.45044	2.93131	3.85448	3.69666	3.73249
GRMZM2G000973	2.53181	2.20665	2.18065	2.04851	2.04447	1.7544	1.89228	1.78286	1.90109	2.12745	1.57304	1.66105	1.64074	1.41179	2.20665	2.3104	2.24673	1.7544	1.58363	0.984544	1.66609	1.77343	1.91423	1.90548	1.87451	2.16938	1.63049	1.76869	2.32078	3.06239	2.62987	2.90207	2.64712	2.83406	2.20296	3.18833	3.34639	2.82376	3.32522	3.12867	3.19461	3.03286	2.60953	2.82892	2.80819	2.77927	2.73633	2.67267	3.01906
GRMZM2G000976	2.17448	2.06104	1.70342	2.11213	2.02954	1.00352	1.46168	1.58971	2.21571	1.69463	1.77615	1.42529	1.58024	1.58498	2.15506	1.84156	1.68135	1.54174	1.48716	0.705297	1.48716	2.24974	2.75527	1.9347	1.90428	1.89272	1.77615	1.61779	2.9925	2.60065	2.36745	2.29198	2.35323	2.55127	1.44619	2.27402	2.76838	2.41485	2.30089	2.29496	2.60065	2.37874	2.94483	2.47934	2.40659	1.83756	2.35608	2.11881	1.66345
GRMZM2G000980	3.70472	3.51223	3.30594	3.50718	3.14614	2.96526	2.8041	3.4687	3.51474	3.3176	3.27333	3.02943	2.93297	3.27033	3.49702	3.34918	3.47	3.08043	2.18508	1.69185	3.22293	3.47907	3.39934	3.20571	3.36471	3.22293	3.0787	3.33921	3.887	3.45037	3.67035	3.57984	3.12458	3.36049	2.8999	3.59178	3.48679	3.51726	3.45694	3.48165	3.80297	3.516	3.39111	3.69924	3.56415	3.13955	3.37866	3.12124	3.11788
GRMZM2G001004	3.68564	3.9284	3.03435	2.2693	2.7967	2.10573	2.27974	2.00965	3.40002	2.66624	3.32321	2.78666	2.34879	2.76845	2.92662	3.33087	3.44529	3.04852	3.57656	2.56973	2.15901	3.31089	3.36875	2.72113	3.06083	3.2224	3.51202	3.17165	4.27978	3.56028	3.89302	4.57887	2.09433	1.91806	1.00021	2.92286	2.66838	1.82857	2.21358	1.8253	3.72112	1.96133	2.93224	4.10672	3.89187	2.18648	2.54485	1.97959	2.17279
GRMZM2G001024	3.88782	3.63424	3.54826	3.46029	3.33501	3.17681	3.21771	3.71928	3.34162	3.03007	2.99	3.14382	3.13621	3.00013	3.18421	3.43956	3.33634	3.33501	2.48584	2.25407	3.25184	3.57974	3.39969	3.27414	3.30423	3.37546	3.05777	3.5149	4.10015	4.19284	3.79469	3.92306	3.44324	3.27275	3.53685	4.12973	3.77935	3.52765	3.31098	3.63531	3.75406	3.12703	3.8388	3.61161	3.72129	3.74223	3.41227	3.43587	3.37546
GRMZM2G001033	4.30727	4.54882	4.11936	4.20524	4.06789	3.86802	3.25699	3.81731	4.1154	3.87084	3.78083	3.89226	3.81537	3.95114	4.25859	4.28278	4.14054	3.82799	2.33496	2.42703	3.72068	4.07849	4.16906	4.03728	4.19028	4.48645	4.19628	4.18122	4.85971	4.76737	4.95893	4.79782	4.19628	3.99399	3.9161	4.50533	4.27216	4.2318	4.28349	4.29962	4.59275	4.26432	4.67841	5.0418	4.73161	4.0356	4.16906	4.14209	3.59797
GRMZM2G001043	2.86528	2.97699	2.63362	3.31798	3.24337	1.66638	2.24074	3.43913	2.33072	1.60995	2.46265	2.97237	1.63367	1.70761	4.11555	5.05249	3.71092	3.5631	3.98651	2.50465	2.88477	2.8005	2.89925	0.479442	2.85791	2.70962	1.64775	2.65017	1.29922	2.82818	2.79796	3.09766	3.4337	2.37255	2.85299	2.87261	2.41659	2.01237	2.76467	2.57739	3.3655	2.75171	3.78745	4.03052	3.45888	4.05799	3.31606	2.76726	2.56018
GRMZM2G001048	4.32004	4.36146	3.83038	4.08976	3.78633	3.35907	3.43691	3.78633	3.45175	3.03753	3.20696	3.45912	3.21721	3.64532	3.9395	3.5769	4.05628	3.71481	3.48104	2.6903	3.04888	3.24423	3.49549	2.81649	3.49549	3.29211	3.24423	3.23415	4.67561	4.52135	4.61387	4.44617	4.28471	3.98507	4.23026	4.33742	4.47506	4.27576	4.22379	4.30423	4.50737	4.12553	4.192	4.594	4.3606	4.39353	4.3007	4.09778	4.10476
GRMZM2G001079	2.18202	2.49022	2.90659	2.97564	2.54993	1.96824	1.57671	1.52186	0.463082	1.04519	0.927869	2.07383	1.754	1.85569	3.2426	3.99542	3.20784	3.11938	2.85045	2.02025	-0.177746	1.17084	0.148775	1.43839	1.27305	1.08995	1.06212	1.59734	3.30404	3.71502	4.45254	4.38743	4.15293	4.377	4.10266	4.17209	3.51922	3.10079	4.22655	4.12891	4.33547	4.02534	4.72774	4.31056	4.46481	4.98732	4.59568	4.02929	4.01742
GRMZM2G001084	5.86403	5.85465	5.63354	6.04747	6.12817	6.38646	6.25802	6.48736	6.69589	6.54728	6.44267	6.27109	6.2098	6.2699	5.80852	5.92383	5.88087	5.66493	5.3952	5.74293	6.93313	6.85402	6.8219	6.77396	6.51496	6.58209	6.62986	6.51785	5.52103	5.19449	5.21187	5.26075	5.31776	5.65779	5.69546	6.03043	5.94369	5.93427	5.63354	5.73584	5.41292	5.713	5.16459	5.316	5.4298	4.98404	5.67347	5.8442	5.61247
GRMZM2G001088	4.47623	4.42745	4.28926	4.26211	4.1024	3.78309	3.83716	5.05331	4.79755	4.60534	4.79929	4.46489	4.0121	4.48751	4.01398	4.04367	3.72719	3.76902	3.74273	3.63665	4.45561	4.82408	4.57367	4.36511	4.94375	4.64345	4.62806	4.44411	4.35601	4.20975	4.18208	4.05376	3.53708	3.88343	3.94415	4.8315	4.53457	4.68942	4.3222	4.30267	4.35373	4.38839	4.14272	4.6919	4.09973	4.1323	4.06015	4.00364	4.29795
GRMZM2G001097	3.57648	2.89082	2.96378	2.63793	2.88655	1.71225	2.30899	2.56164	2.43454	2.96988	2.36565	2.61036	1.98847	2.31806	3.15419	3.08178	2.9162	2.53011	1.6591	0.864859	2.05705	2.53011	2.89295	2.52746	2.96378	2.65277	2.05705	2.71558	3.56236	3.24431	3.04532	2.70607	1.6591	1.89755	1.32048	2.70846	2.65031	2.17636	2.20246	2.53805	3.17046	2.14649	3.77986	3.65605	3.06461	2.9162	1.7166	1.4532	1.55697
GRMZM2G001114	4.14719	4.3584	4.10224	4.64505	4.67938	4.35594	4.59867	4.93311	4.6568	4.23461	4.67529	4.44614	4.5554	4.61427	4.54147	3.91613	4.66641	4.53631	4.67393	4.42344	4.88489	4.58724	4.81341	3.74296	4.59796	4.84211	4.53926	4.47315	3.57899	3.3749	3.90341	4.06775	4.62763	4.89212	4.97316	5.06096	4.82282	4.58437	4.87763	4.79761	5.00273	4.80394	4.10982	3.81946	4.31364	4.43522	4.6787	4.84335	4.83901
GRMZM2G001139	-1.03912	-0.890955	-2.16858	0.976273	1.93335	0.669934	0.0897282	1.01071	0.605263	-1.50525	0.858871	0.514713	0.368375	0.840011	1.74139	2.37476	1.70335	2.12152	1.69784	0.368375	1.00217	0.801604	0.368375	0.0589661	1.39459	1.30522	0.605263	0.752248	-1.5475	-1.424	-0.32591	-2.23325	-1.16851	-2.44479	-0.139318	-0.428152	-1.16851	-0.978181	0.923166	-0.654853	0.74219	0.119904	0.791856	0.503021	0.74219	1.05274	-0.139318	-0.0206589	0.418671
GRMZM2G001160	1.51683	2.0316	1.52317	2.07572	1.35848	1.67573	1.6221	2.94903	2.49171	0.794494	1.83423	1.59781	1.5794	2.17514	1.92486	0.0300013	1.43256	1.54209	1.47188	1.5358	2.21179	2.68113	2.08539	0.925326	2.35648	2.13311	1.97128	1.8613	2.36493	1.27451	2.16587	1.60391	1.47188	1.86668	1.74515	2.65929	2.62238	2.30068	2.34373	1.91964	2.47178	2.01669	1.69913	1.47188	2.08056	1.94045	1.97638	1.74515	2.13311
[truncated: 22,919 more rows]
[truncated: 63 more columns]

## Sheet: Table S3
Table S3. SSET genes identified by likelihood ratio test in HLZY and JI853
ap-value calculaed by likelihood ratio test
bFalse discovery rate correction of p-value
[truncated: 23,841 more rows]

## Sheet: Table S4
Table S4. DEAT genes identified by Wald-test in HLZY and JI853
[truncated: 2,939 more rows]

[truncated: 8 more sheets: Table S5, Table S6, Table S7, Table S8, Table S9, Table S10, Table S11, Table S12]
